# Supplementary material for: Widespread changes in mRNA stability contribute to quiescence-specific gene expression patterns in a fibroblast model of quiescence
Source: BMC Genomics. 2017 Feb 1;18:123. doi: 10.1186/s12864-017-3521-0 (PMC5286691; doi:10.1186/s12864-017-3521-0)
Supplement: Additional file 2: — Gene ontology tables of genes with fast or slow decaying genes in both proliferating and quiescent fibroblasts. (XLSX 69 kb) [file 12864_2017_3521_MOESM2_ESM.xlsx]

## Sheet: Sheet1
Cluster	Decay status	GOID	GO Term
1	slow decay (stable)	GO:0032501	multicellular organismal process	4.30649e-16	1.09972e-19	416	AACS, ADAMTS14, ADAMTS3, AGRP, AGTRAP, ALDOB, ALOX12B, ALX4, AMELX, AMOT, AMPH, ANGPTL2, ANGPTL6, APBA1, APOA4, AQP5, ARFRP1, ARG2, ARHGEF15, ARL3, ARS2, ASB4, ASIP, ASTL, ATOH7, ATPIF1, ATRN, ATXN10, AVP, AZI1, BAI1, BFSP1, BHLHB5, BHLHB9, BIN1, BLR1, BTN3A1, C10orf49, C14orf156, C15orf2, C16orf77, C17orf79, C1orf41, C20orf165, C4orf31, C5, C8orf61, C9orf24, C9orf98, CACYBP, CAMTA1, CCDC23, CCDC…
1	slow decay (stable)	GO:0044707	single-multicellular organism process	1.81636e-15	4.63831e-19	402	AACS, ADAMTS14, ADAMTS3, AGRP, AGTRAP, ALDOB, ALOX12B, ALX4, AMELX, AMOT, AMPH, ANGPTL2, ANGPTL6, APBA1, APOA4, AQP5, ARFRP1, ARG2, ARHGEF15, ARL3, ARS2, ASB4, ASIP, ATOH7, ATPIF1, ATRN, ATXN10, AVP, AZI1, BAI1, BFSP1, BHLHB5, BHLHB9, BIN1, BLR1, BTN3A1, C10orf49, C15orf2, C16orf77, C17orf79, C1orf41, C4orf31, C5, C8orf61, C9orf98, CACYBP, CAMTA1, CCDC23, CCDC47, CCK, CCL24, CD244, CD248, CD40, C…
1	slow decay (stable)	GO:0048856	anatomical structure development	4.12124e-14	1.05241e-17	328	AACS, ALDOB, ALOX12B, ALS2CR2, ALX4, AMELX, AMOT, ANGPTL6, APBA1, APOA4, AQP5, ARFRP1, ARG2, ARHGAP18, ARHGEF15, ARL3, ARS2, ASB4, ATOH7, ATPIF1, ATRN, ATXN10, AZI1, BAI1, BCCIP, BFSP1, BHLHB5, BHLHB9, BIN1, BLR1, C11orf17, C12orf38, C14orf156, C14orf173, C14orf179, C14orf45, C15orf38, C16orf77, C17orf79, C19orf46, C1orf41, C2orf33, C4orf16, C4orf31, C5, C8orf61, C9orf98, CACYBP, CCDC113, CCDC114…
1	slow decay (stable)	GO:0032502	developmental process	6.42571e-13	1.64088e-16	363	AACS, ALDOB, ALOX12B, ALS2CR2, ALX4, AMELX, AMOT, ANGPTL2, ANGPTL6, APBA1, APOA4, AQP5, ARFRP1, ARG2, ARHGAP18, ARHGEF15, ARL3, ARS2, ASB4, ATOH7, ATP5G3, ATPIF1, ATRN, ATXN10, AZI1, BAI1, BCCIP, BFSP1, BHLHB5, BHLHB9, BIN1, BLR1, C10orf49, C11orf17, C11orf67, C12orf38, C14orf156, C14orf173, C14orf179, C14orf4, C14orf45, C15orf2, C15orf38, C16orf77, C17orf79, C19orf46, C1orf41, C20orf165, C2orf33…
1	slow decay (stable)	GO:0048731	system development	2.87661e-12	7.34579e-16	273	AACS, ALDOB, ALOX12B, ALX4, AMELX, AMOT, ANGPTL6, APBA1, APOA4, AQP5, ARG2, ARHGEF15, ARL3, ARS2, ASB4, ATOH7, ATPIF1, ATRN, ATXN10, BAI1, BFSP1, BHLHB5, BHLHB9, BIN1, BLR1, C16orf77, C17orf79, C1orf41, C4orf31, C5, C8orf61, C9orf98, CACYBP, CCK, CCL24, CD248, CD40, CD83, CDK5, CDO1, CHAD, CNFN, CNTN3, COL1A2, COL27A1, COL9A2, CPNE5, CRCT1, CRYGD, CSPG4, CTF1, CUL4A, CXCR3, CXorf9, CYSLTR1, DACT3…
1	slow decay (stable)	GO:0044767	single-organism developmental process	3.21746e-12	8.21619e-16	355	AACS, ALDOB, ALOX12B, ALS2CR2, ALX4, AMELX, AMOT, ANGPTL2, ANGPTL6, APBA1, APOA4, AQP5, ARFRP1, ARG2, ARHGAP18, ARHGEF15, ARL3, ARS2, ASB4, ATOH7, ATP5G3, ATPIF1, ATRN, ATXN10, AZI1, BAI1, BCCIP, BFSP1, BHLHB5, BHLHB9, BIN1, BLR1, C10orf49, C11orf17, C11orf67, C12orf38, C14orf156, C14orf179, C14orf45, C15orf2, C15orf38, C16orf77, C17orf79, C19orf46, C1orf41, C20orf165, C2orf33, C4orf16, C4orf31, …
1	slow decay (stable)	GO:0007275	multicellular organismal development	5.60425e-12	1.43111e-15	300	AACS, ALDOB, ALOX12B, ALX4, AMELX, AMOT, ANGPTL2, ANGPTL6, APBA1, APOA4, AQP5, ARFRP1, ARG2, ARHGEF15, ARL3, ARS2, ASB4, ATOH7, ATPIF1, ATRN, ATXN10, AZI1, BAI1, BFSP1, BHLHB5, BHLHB9, BIN1, BLR1, C15orf2, C16orf77, C17orf79, C1orf41, C4orf31, C5, C8orf61, C9orf98, CACYBP, CCDC47, CCK, CCL24, CD248, CD40, CD83, CDK5, CDO1, CHAD, CNFN, CNTN3, COL1A2, COL27A1, COL9A2, CPNE5, CRCT1, CRYGD, CSPG4, CT…
1	slow decay (stable)	GO:0048869	cellular developmental process	5.54803e-10	1.41676e-13	258	AACS, ALS2CR2, AMELX, AMOT, ANGPTL6, APOA4, ARHGAP18, ARL3, ARS2, ASB4, ATOH7, ATPIF1, ATXN10, AZI1, BAI1, BCCIP, BFSP1, BHLHB5, BHLHB9, BIN1, C10orf49, C11orf17, C11orf67, C12orf38, C14orf156, C14orf179, C14orf45, C15orf2, C15orf38, C16orf77, C19orf46, C20orf165, C2orf33, C4orf16, C4orf31, C8orf61, C9orf24, CACYBP, CCDC113, CCDC114, CCDC47, CCDC85B, CCK, CCL24, CD83, CDH15, CDK5, CENTD2, CLDN3, …
1	slow decay (stable)	GO:0030154	cell differentiation	1.06045e-09	2.70798e-13	237	AACS, AMELX, AMOT, ANGPTL6, APOA4, ARL3, ARS2, ASB4, ATOH7, ATPIF1, ATXN10, AZI1, BAI1, BCCIP, BFSP1, BHLHB5, BHLHB9, BIN1, C10orf49, C11orf17, C11orf67, C14orf156, C15orf2, C16orf77, C19orf46, C20orf165, C4orf16, C4orf31, C8orf61, C9orf24, CACYBP, CCDC47, CCDC85B, CCK, CD83, CDH15, CDK5, CLDN3, CLIC1, CNFN, COL27A1, COL9A2, CPNE5, CRCT1, CRYGD, CSPG4, CTF1, CUL4A, CXorf9, CYB5R4, DACT3, DCAMKL1,…
1	slow decay (stable)	GO:0009653	anatomical structure morphogenesis	7.56023e-09	1.9306e-12	185	ALS2CR2, ALX4, AMELX, AMOT, ANGPTL6, AQP5, ARFRP1, ARHGAP18, ARHGEF15, ARL3, ASB4, ATPIF1, ATXN10, AZI1, BAI1, BHLHB9, C11orf17, C12orf38, C14orf156, C14orf173, C14orf179, C14orf45, C15orf38, C19orf46, C2orf33, C4orf16, C4orf31, C5, CCDC113, CCDC114, CCK, CCL24, CD248, CDK5, CENTD2, CHAD, CLDN3, COL1A2, COL27A1, COL9A2, CPNE5, CSPG4, CXCR3, CYSLTR1, DACT3, DCAMKL1, DCHS1, DOCK1, DUSP9, DYNLT1, EC…
1	slow decay (stable)	GO:0000904	cell morphogenesis involved in differentiation	2.0953e-08	5.35062e-12	84	AMELX, BAI1, BHLHB9, C11orf17, C4orf16, CCK, CDK5, CLDN3, COL9A2, DACT3, DCAMKL1, DOCK1, DUSP9, EFNB3, ENAH, EPB41L5, EVL, FBXW8, FGF2, FRS3, FUZ, GFRA3, GRB2, HGF, HRH2, ILK, ITGA2B, ITGAV, JAK3, KIF4A, LAMA1, LAMA5, LAMC3, LECT1, LHFPL5, LHX4, LLGL1, LMX1A, LRFN1, LRRC38, LRRN6A, MAD2L2, MAP6, MAPK8IP2, MICALL2, MMP9, NCK2, NELF, NEUROG3, NRAS, NTNG2, OBSL1, PAX8, PLXNA3, PSMB4, PSMC4, PSMD1, P…
1	slow decay (stable)	GO:0044711	single-organism biosynthetic process	4.06833e-08	1.0389e-11	144	AACS, ABHD4, ACOT11, ADAMTS3, ADK, ALDH18A1, ALDOB, ALG14, ALOX12B, ALOX5AP, AMELX, APOA4, ARG2, ASIP, ATP5C1, ATP5G2, ATP5G3, ATPIF1, AURKAIP1, AVP, AYTL1, B3GALT6, B4GALT2, BCMO1, C14orf147, C16orf7, C1orf86, C1orf93, C1QTNF2, C5orf4, C7orf24, C8orf61, C9orf95, C9orf98, CCDC56, CD244, CDA, CDO1, COX1, COX15, CPNE7, CSPG4, CSS3, CTPS, CUL4A, CYP7A1, DARS2, DHH, DPH4, DPM3, DRD4, DULLARD, ECGF1, …
1	slow decay (stable)	GO:0065008	regulation of biological quality	7.49285e-07	1.91339e-10	227	AACS, AANAT, ABHD4, ACADSB, AGTRAP, ALKBH7, ALOX12B, AMELX, AMOT, ANP32A, APBA1, APOA4, AQP5, ARHGAP18, ARHGEF15, ATP6V1C2, ATPIF1, AVP, BAI1, BCMO1, BHLHB9, C14orf126, C14orf173, C15orf38, C4orf16, C5orf14, C8orf61, CCDC109B, CCDC22, CCDC47, CCK, CCL24, CD209, CD244, CD40, CDK5, CDO1, CENTD2, CGB, CHFR, CLIC1, COL1A2, COMMD1, COX1, CREB3, CRYM, CXCR3, CXorf9, CYB5R4, CYP7A1, CYSLTR1, DEFA6, DHX9…
1	slow decay (stable)	GO:0000902	cell morphogenesis	1.06518e-06	2.72006e-10	112	ALS2CR2, AMELX, ARHGAP18, ARL3, ATXN10, AZI1, BAI1, BHLHB9, C11orf17, C12orf38, C14orf179, C14orf45, C15orf38, C4orf16, CCDC113, CCDC114, CCK, CCL24, CDK5, CENTD2, CLDN3, COL9A2, CPNE5, DACT3, DCAMKL1, DOCK1, DUSP9, DYNLT1, EFNB3, ENAH, EPB41L5, EVL, FBXW8, FGD1, FGD2, FGF2, FRS3, FUZ, GFRA3, GRB2, HEATR2, HGF, HRH2, ILK, ITGA2B, ITGAV, JAK3, KIF4A, LAMA1, LAMA5, LAMC3, LECT1, LHFPL5, LHX4, LLGL1…
1	slow decay (stable)	GO:0022008	neurogenesis	1.68761e-06	4.30953e-10	118	APOA4, ARL3, ARS2, ATXN10, BAI1, BHLHB5, BHLHB9, BIN1, C4orf31, C8orf61, CCK, CDK5, COL9A2, CPNE5, CSPG4, CTF1, DCAMKL1, DCHS1, DFNA5, DIXDC1, DOCK1, DTX1, DUSP9, DYNLT1, EFNB3, EIF2B3, ENAH, EVL, FBXW8, FGF2, FOLR1, FRAP1, FRS3, GDF5, GFRA3, GNRH1, GPC2, GPR37L1, GPR56, GPRIN1, GRB2, HGF, ILK, ITGA2B, ITGAV, JAK3, KCNJ10, KIAA0274, KIAA1166, KIF4A, LAMA1, LAMC3, LENG4, LHFPL5, LHX4, LLGL1, LMX1A…
1	slow decay (stable)	GO:0051239	regulation of multicellular organismal process	2.03007e-06	5.18404e-10	153	ALOX12B, AMELX, AMOT, APOA4, ARHGEF15, ARS2, ASB4, ASTL, ATRN, AVP, BAI1, BHLHB9, BIN1, C10orf49, C16orf77, C4orf31, C5, CCDC23, CCK, CCL24, CD244, CD40, CD83, CDK5, CHAD, CLIC1, COX1, CPNE5, CUGBP2, CUL4A, CXCR3, CXorf9, CYSLTR1, DACT3, DHX9, DIXDC1, DRD4, DTX1, DYNLT1, EMP2, ENPP4, EPB41L5, EVL, FBXW8, FGF2, FLVCR, FRAP1, FST, FSTL3, FUZ, GDF5, GHRH, GNRH1, GPR37L1, GPR56, GTF2I, HAX1, HCRT, HG…
1	slow decay (stable)	GO:0032989	cellular component morphogenesis	2.41051e-06	6.15555e-10	115	ALS2CR2, AMELX, ARHGAP18, ARL3, ATXN10, AZI1, BAI1, BHLHB9, C11orf17, C12orf38, C14orf156, C14orf179, C14orf45, C15orf38, C2orf33, C4orf16, CCDC113, CCDC114, CCK, CCL24, CDK5, CENTD2, CLDN3, COL9A2, CPNE5, DACT3, DCAMKL1, DOCK1, DUSP9, DYNLT1, EFNB3, ENAH, EPB41L5, EVL, FBXW8, FGD1, FGD2, FGF2, FRS3, FUZ, GFRA3, GRB2, HEATR2, HGF, HRH2, ILK, ITGA2B, ITGAV, JAK3, KIAA0274, KIF4A, LAMA1, LAMA5, LAM…
1	slow decay (stable)	GO:0048522	positive regulation of cellular process	2.6797e-06	6.84295e-10	269	76P, AACS, ADAMTS3, AIRE, ALOX12B, ALS2CR2, ALX4, AMOT, APOA4, ARHGEF15, ARS2, ASB4, ASIP, ASTL, ATF6, ATP6V1C2, ATPIF1, AURKAIP1, AVP, AZI1, BAI1, BHLHB9, BIN1, BLR1, C11orf67, C14orf4, C15orf38, C16orf77, C1QTNF2, C20orf116, C20orf59, C2orf33, C4orf16, C4orf31, C5, C5orf16, C9orf46, CACYBP, CALCOCO1, CAMTA1, CCDC22, CCDC56, CCK, CCL24, CCNC, CD244, CD248, CD40, CD83, CDC16, CDH15, CDK5, CENTD2,…
1	slow decay (stable)	GO:0048468	cell development	4.06911e-06	1.0391e-09	139	AMELX, APOA4, ARL3, ARS2, ATXN10, BAI1, BFSP1, BHLHB9, BIN1, C11orf17, C14orf156, C4orf16, C4orf31, CCK, CDK5, CLDN3, COL27A1, COL9A2, CPNE5, CTF1, CYB5R4, DACT3, DCAMKL1, DHH, DIXDC1, DOCK1, DTX1, DUSP9, DYNLT1, EFNB3, EIF2B3, ENAH, EPB41L5, EVL, FANCG, FBXW8, FGF2, FLVCR, FOLR1, FRAP1, FRS3, FUZ, GDF1, GDF5, GFRA3, GNRH1, GPR37L1, GPR56, GPRIN1, GRB2, H1FNT, HBZ, HGF, HRH2, ILK, INHBC, ITGA2B, …
1	slow decay (stable)	GO:0048518	positive regulation of biological process	4.84666e-06	1.23766e-09	321	76P, AACS, ADAMTS3, AGRP, AIRE, ALDOB, ALOX12B, ALOX5AP, ALS2CR2, ALX4, AMELX, AMOT, APOA4, ARHGAP18, ARHGEF15, ARS2, ASB4, ASIP, ASTL, ATF6, ATP6V1C2, ATPIF1, AURKAIP1, AVP, AZI1, BAI1, BHLHB9, BIN1, BLR1, BTN3A1, C11orf67, C14orf4, C15orf38, C16orf7, C16orf77, C1QTNF2, C20orf116, C20orf59, C2orf33, C4BPA, C4orf16, C4orf31, C5, C5orf16, C7, C8A, C8G, C9orf46, CACYBP, CALCOCO1, CAMTA1, CCDC22, CC…
1	slow decay (stable)	GO:0050793	regulation of developmental process	6.91891e-06	1.76683e-09	137	AMELX, AMOT, ARHGAP18, ARHGEF15, ARS2, ASB4, ATRN, BAI1, BHLHB9, BIN1, C10orf49, C11orf67, C14orf173, C15orf38, C16orf77, C2orf33, C4orf16, C4orf31, C5, CCDC85B, CCL24, CD40, CD83, CDH15, CDK5, CENTD2, CHAD, CLIC1, CPNE5, CUL4A, CXCR3, CXorf9, CYSLTR1, DACT3, DIXDC1, DTX1, DYNLT1, EGFL9, EMP2, EPB41L5, FBXW8, FGD1, FGD2, FGF2, FLVCR, FRAP1, FST, FSTL3, FUZ, GDF5, GHRH, GNRH1, GPR37L1, GPR56, GTF2…
1	slow decay (stable)	GO:0048519	negative regulation of biological process	7.71648e-06	1.9705e-09	259	ABHD2, ALS2CR2, AMOT, APOA4, ARHGEF15, ARS2, ASTL, ATPIF1, AURKAIP1, AVP, BAI1, BHLHB9, BIN1, C10orf49, C11orf67, C12orf48, C14orf156, C14orf4, C15orf38, C19orf46, C1orf59, C4BPA, C4orf16, C4orf31, C5, C8orf61, C9orf89, CACYBP, CCDC22, CCDC23, CCDC85B, CCK, CCNC, CD83, CDA, CDC16, CDK5, CENTD2, CHAD, CHFR, COBRA1, COMMD1, COX1, CREB3, CRYM, CUL4A, CXCR3, DACT3, DERL3, DFNA5, DIXDC1, DNAJB2, DNAJC…
1	slow decay (stable)	GO:0044281	small molecule metabolic process	1.16683e-05	2.97965e-09	190	AACS, AANAT, ABHD4, ACADSB, ACOT11, ADK, ALDH18A1, ALDOB, ALKBH7, ALOX12B, ALOX5AP, APOA4, ARG2, ATP5C1, ATP5G2, ATP5G3, ATPIF1, AVP, AYTL1, B3GALT6, B4GALT2, BCKDK, BCMO1, BLVRB, C14orf126, C16orf7, C1orf93, C1QTNF2, C4orf31, C5orf4, C6orf130, C7orf24, C8orf61, C9orf95, C9orf98, CA14, CD244, CDA, CDO1, COX1, COX15, CPNE7, CRYM, CSPG4, CSS3, CTPS, CXCR3, CYP2A13, CYP7A1, DARS2, DNAJC15, DRD4, DUO…
1	slow decay (stable)	GO:2000026	regulation of multicellular organismal development	1.31172e-05	3.34963e-09	106	AMELX, AMOT, ARHGEF15, ARS2, ASB4, BAI1, BHLHB9, BIN1, C16orf77, C4orf31, C5, CCL24, CD40, CD83, CDK5, CHAD, CPNE5, CUL4A, CXCR3, CXorf9, CYSLTR1, DACT3, DIXDC1, DTX1, DYNLT1, EMP2, EPB41L5, FBXW8, FGF2, FRAP1, FST, FSTL3, FUZ, GDF5, GNRH1, GPR37L1, GPR56, GTF2I, HAX1, HGF, HIF1AN, HIST1H4F, HOP, IL12RB1, IL17F, ILK, JAK3, KIAA0274, LAMA1, LAMA5, LECT1, LMX1A, LPHN1, LRRN3, LRRN6A, LSM1, MAD2L2, …
1	slow decay (stable)	GO:0030030	cell projection organization	1.37741e-05	3.51738e-09	107	APOA4, ARL3, ATXN10, AZI1, BAI1, BHLHB9, C12orf38, C14orf179, C14orf45, C15orf38, C4orf31, CCDC113, CCDC114, CCK, CDK5, CENTD2, COL9A2, CPNE5, DCAMKL1, DNAL1, DOCK1, DUSP9, DYNLT1, EFNB3, EMP2, ENAH, EVL, FBXW8, FGD1, FGD2, FGF2, FOLR1, FRAP1, FRS3, FUZ, GFRA3, GPRIN1, GRB2, HEATR2, HGF, ILK, ITGA2B, ITGAV, JAK3, KIAA0274, KIF4A, LAMA1, LAMA5, LHFPL5, LHX4, LLGL1, LMX1A, LRFN1, LRRC38, LRRN6A, MA…
1	slow decay (stable)	GO:0048523	negative regulation of cellular process	1.44836e-05	3.69857e-09	239	ABHD2, ALS2CR2, APOA4, ARHGEF15, ARS2, ASTL, ATPIF1, AURKAIP1, AVP, BAI1, BHLHB9, BIN1, C10orf49, C11orf67, C12orf48, C14orf156, C14orf4, C15orf38, C19orf46, C4BPA, C4orf16, C4orf31, C5, C8orf61, C9orf89, CACYBP, CCDC22, CCDC23, CCDC85B, CCNC, CDA, CDC16, CDK5, CENTD2, CHFR, COBRA1, COMMD1, COX1, CREB3, CRYM, CUL4A, CXCR3, DACT3, DERL3, DFNA5, DIXDC1, DNAJB2, DNAJC15, DNAJC17, DRD4, DTX1, DUSP9, …
1	slow decay (stable)	GO:0007399	nervous system development	1.51202e-05	3.86114e-09	152	APBA1, APOA4, ARHGEF15, ARL3, ARS2, ATOH7, ATRN, ATXN10, BAI1, BHLHB5, BHLHB9, BIN1, C4orf31, C8orf61, C9orf98, CCK, CDK5, CNTN3, COL9A2, CPNE5, CSPG4, CTF1, DCAMKL1, DCHS1, DFNA5, DHH, DIXDC1, DOCK1, DTX1, DUSP9, DYNLT1, EFHC1, EFNB3, EIF2B3, ENAH, EVL, FBXW8, FGF2, FOLR1, FRAP1, FRS3, FUZ, GDF5, GFRA3, GHRH, GLRB, GNRH1, GPC2, GPR37L1, GPR56, GPRIN1, GRB2, HGF, HSPA5, ILK, INA, ITGA2B, ITGAV, J…
1	slow decay (stable)	GO:0048699	generation of neurons	1.83414e-05	4.6837e-09	110	APOA4, ARL3, ARS2, ATXN10, BAI1, BHLHB9, BIN1, C4orf31, C8orf61, CCK, CDK5, COL9A2, CPNE5, CTF1, DCAMKL1, DFNA5, DIXDC1, DOCK1, DTX1, DUSP9, DYNLT1, EFNB3, ENAH, EVL, FBXW8, FGF2, FOLR1, FRAP1, FRS3, GDF5, GFRA3, GNRH1, GPC2, GPR37L1, GPR56, GPRIN1, GRB2, HGF, ILK, ITGA2B, ITGAV, JAK3, KIAA0274, KIAA1166, KIF4A, LAMA1, LHFPL5, LHX4, LLGL1, LMX1A, LRFN1, LRRC38, LRRN6A, LSM1, MAP6, MAPK8IP2, MICAL…
1	slow decay (stable)	GO:0051093	negative regulation of developmental process	2.00511e-05	5.12031e-09	62	AMOT, ARHGEF15, BAI1, C10orf49, C15orf38, C4orf16, CCDC85B, CDK5, CHAD, CUL4A, CXCR3, DACT3, DIXDC1, DTX1, DYNLT1, FSTL3, FUZ, GDF5, GNRH1, GPR37L1, GPR56, GTF2I, HIST1H4F, HOP, IL17F, ITGAV, JAK3, KIAA0274, LECT1, LMX1A, LRRN6A, LSM1, MAD2L2, MIXL1, NKX6-3, NPPB, NPR1, NRAS, OPTC, PAX8, PIB5PA, PINK1, PLXNA3, PRAMEF1, RAB7L1, ROBO1, SEMA3C, SEMA3F, SFRS6, SNAPAP, SOX2, TCF2, TERT, TGFB1I1, TNF, …
1	slow decay (stable)	GO:0031175	neuron projection development	7.27712e-05	1.85831e-08	79	APOA4, ATXN10, BAI1, BHLHB9, C4orf31, CCK, CDK5, COL9A2, CPNE5, DCAMKL1, DOCK1, DUSP9, DYNLT1, EFNB3, ENAH, EVL, FBXW8, FGF2, FOLR1, FRS3, GFRA3, GPRIN1, GRB2, HGF, ILK, ITGA2B, ITGAV, JAK3, KIAA0274, KIF4A, LAMA1, LHX4, LLGL1, LMX1A, LRFN1, LRRC38, LRRN6A, MAP6, MAPK8IP2, MICALL2, MMP9, NCK2, NCKIPSD, NELF, NEURL, NEUROG3, NPY, NRAS, NTNG2, OBSL1, PALM, PIB5PA, PLXNA3, PSMB4, PSMC4, PSMD1, PSMD1…
1	slow decay (stable)	GO:0048667	cell morphogenesis involved in neuron differentiation	0.000117713	3.00596e-08	63	BAI1, BHLHB9, CCK, CDK5, COL9A2, DCAMKL1, DOCK1, DUSP9, EFNB3, ENAH, EVL, FBXW8, FGF2, FRS3, GFRA3, GRB2, ILK, ITGA2B, ITGAV, JAK3, KIF4A, LAMA1, LHFPL5, LHX4, LLGL1, LMX1A, LRFN1, LRRC38, LRRN6A, MAP6, MAPK8IP2, MMP9, NCK2, NELF, NEUROG3, NRAS, NTNG2, OBSL1, PLXNA3, PSMB4, PSMC4, PSMD1, PSMD10, PSMD11, PSMF1, PSPN, PVRL1, RAB21, RAB8A, RASAL1, RB1, ROBO1, SCRIB, SEMA3C, SEMA3F, SLC9A6, SLIT3, SP…
1	slow decay (stable)	GO:0048513	organ development	0.000178519	4.55871e-08	172	AACS, ALDOB, ALOX12B, ALX4, AMELX, AQP5, ARG2, ARHGEF15, ARL3, ATOH7, ATPIF1, ATRN, BFSP1, BLR1, C16orf77, C17orf79, C1orf41, C8orf61, C9orf98, CACYBP, CD248, CD83, CDK5, CDO1, CHAD, CNFN, COL1A2, COL27A1, CRCT1, CRYGD, CTF1, CUL4A, CXorf9, DACT3, DCAMKL1, DCHS1, DFNA5, DHH, DIXDC1, DNAJC19, DRD4, DTX1, DYM, EFHC1, EIF2AK1, EPB41L5, EPN1, EVL, FANCG, FBXW4, FBXW8, FGD1, FGF2, FGFRL1, FLVCR, FOLR1…
1	slow decay (stable)	GO:0010608	posttranscriptional regulation of gene expression	0.000204345	5.21822e-08	45	AIRE, ANP32A, ARS2, C14orf126, CCDC56, DHX9, EIF2AK1, EIF2B3, EIF2C1, EIF3S7, EIF3S9, EIF4EBP2, EIF4H, EPB41L5, FRAP1, GUF1, HNRPD, IARS2, LSM14A, MAGOH, MAPKAPK2, NCK2, NEURL, NPM1, PAIP2, PINK1, PRR16, PSMB4, PSMC4, PSMD1, PSMD10, PSMD11, PSMF1, RKHD1, SERBP1, TERT, TNF, UCN, UPF1, VARSL, x, XPO5, YBX2, ZNF385, ZNF706
1	slow decay (stable)	GO:0048666	neuron development	0.000225828	5.76681e-08	85	APOA4, ARL3, ATXN10, BAI1, BHLHB9, C4orf31, CCK, CDK5, COL9A2, CPNE5, CTF1, DCAMKL1, DOCK1, DUSP9, DYNLT1, EFNB3, ENAH, EVL, FBXW8, FGF2, FOLR1, FRS3, GFRA3, GPRIN1, GRB2, HGF, ILK, ITGA2B, ITGAV, JAK3, KIAA0274, KIF4A, LAMA1, LHFPL5, LHX4, LLGL1, LMX1A, LRFN1, LRRC38, LRRN6A, MAP6, MAPK8IP2, MICALL2, MKS1, MMP9, NCK2, NCKIPSD, NELF, NEURL, NEUROG3, NPY, NRAS, NTNG2, OBSL1, PALM, PIB5PA, PLXNA3, …
1	slow decay (stable)	GO:0008610	lipid biosynthetic process	0.000260999	6.66494e-08	58	ABHD4, ACOT11, ALOX12B, ALOX5AP, APOA4, AVP, AYTL1, BCMO1, C14orf147, C1orf93, C5orf4, C8orf61, COX1, CPNE7, CYP7A1, DHH, DPM3, DULLARD, ELOVL1, ELOVL4, ELOVL5, FDPS, FGF2, FRAP1, GGTLA1, GPD1, HINT2, HSD17B8, INPP4A, KIAA0274, LENG4, MGST2, MLSTD1, MOGAT3, NUS1, PDSS2, PEX7, PHCA, PIB5PA, PIGO, PIGP, PIGY, PLA2G4A, PLA2G4B, PLA2G4D, PLSCR1, PTDSS2, PTGES, PTGES2, PTPLA, PXMP3, SC4MOL, SCD5, SH3Y…
1	slow decay (stable)	GO:0030182	neuron differentiation	0.000341909	8.73108e-08	100	APOA4, ARL3, ATXN10, BAI1, BHLHB9, BIN1, C4orf31, C8orf61, CCK, CDK5, COL9A2, CPNE5, CTF1, DCAMKL1, DFNA5, DIXDC1, DOCK1, DTX1, DUSP9, DYNLT1, EFNB3, ENAH, EVL, FBXW8, FGF2, FOLR1, FRS3, GDF5, GFRA3, GPC2, GPR37L1, GPRIN1, GRB2, HGF, ILK, ITGA2B, ITGAV, JAK3, KIAA0274, KIAA1166, KIF4A, LAMA1, LHFPL5, LHX4, LLGL1, LMX1A, LRFN1, LRRC38, LRRN6A, LSM1, MAP6, MAPK8IP2, MICALL2, MKS1, MMP9, NCK2, NCKIP…
1	slow decay (stable)	GO:0051241	negative regulation of multicellular organismal process	0.000377674	9.64438e-08	68	AMOT, ARHGEF15, AVP, BAI1, C10orf49, CCDC23, CD83, CDK5, CHAD, CUL4A, CXCR3, DACT3, DIXDC1, DTX1, DYNLT1, EVL, FGF2, FSTL3, FUZ, GDF5, GNRH1, GPR37L1, GPR56, GTF2I, HCRT, HIST1H4F, IL17F, JAK3, KIAA0274, LECT1, LGP2, LMX1A, LRRN6A, LSM1, MAD2L2, MARVELD3, MIXL1, NPFF, NPPB, NPR1, NRAS, OPTC, PAX8, PIB5PA, PLXNA3, PYCARD, RAB7L1, ROBO1, SELS, SEMA3C, SEMA3F, SFRS6, SFTPD, SNAPAP, SOX2, STK39, TCF2…
1	slow decay (stable)	GO:0042221	response to chemical	0.000505486	1.29082e-07	238	AACS, AANAT, ADAMTS3, AGRP, ALDOB, ALOX5AP, ALS2CR2, AMOT, APOA4, ARMET, ARS2, ASIP, ATF6, ATP5G3, ATP6V1C2, AUP1, AVP, BLR1, C16orf5, C4orf31, C5, C7orf24, C9orf46, CACYBP, CCDC47, CCK, CCL24, CCNC, CD40, CD83, CDK5, CDO1, COL1A2, COL9A2, COX1, CPNE7, CREB3, CREB3L3, CRYGD, CTPS, CXCR3, CYB5R4, CYP2A13, CYP7A1, CYSLTR1, DERL3, DHH, DNAJB2, DOCK1, DRD4, DUSP9, ECGF1, EFNB3, EIF2B3, EIF2C1, EIF4EB…
1	slow decay (stable)	GO:0043436	oxoacid metabolic process	0.000506575	1.2936e-07	98	AACS, ACADSB, ACOT11, ALDH18A1, ALDOB, ALKBH7, ALOX12B, ALOX5AP, APOA4, ARG2, AVP, B3GALT6, B4GALT2, BCKDK, C14orf126, C1orf93, C1QTNF2, C4orf31, C5orf4, CDO1, COX1, CRYM, CSPG4, CSS3, CTPS, CYP2A13, CYP7A1, DARS2, DUOXA2, ELOVL1, ELOVL4, ELOVL5, FABP6, FARSLB, FOLR1, FRAP1, GARS, GFPT1, GFPT2, GGTLA1, GPC2, GPC4, GPD1, GPT, GSTO2, HSD17B8, IARS2, IDH3B, KIAA0828, MAPKAPK2, MASA, MCEE, ME2, MGST2…
1	slow decay (stable)	GO:0032879	regulation of localization	0.000546565	1.39572e-07	142	AACS, ABHD2, ALKBH7, ALOX12B, AMOT, APOA4, ARHGAP18, ATPIF1, AVP, AZI1, BIN1, C15orf38, C1QTNF2, C20orf59, C2orf33, C4BPA, C4orf16, C5, CCDC22, CCDC23, CCK, CCL24, CD244, CD40, CDK5, CENTD2, CLCNKB, CLIC1, COMMD1, COX1, CREB3, CXCR3, DACT3, DERL3, DRD4, EFCAB4A, EMP2, EPB41L5, EVL, FAM125A, FAM26C, FAM77C, FGF2, FRAP1, FUZ, GHRH, GNRH1, GNRH2, GPR56, HAX1, HCN2, HCN3, HCRT, HGF, HSPA5, IGBP1, IL9…
1	slow decay (stable)	GO:0006082	organic acid metabolic process	0.000599541	1.531e-07	99	AACS, ACADSB, ACOT11, ALDH18A1, ALDOB, ALKBH7, ALOX12B, ALOX5AP, APOA4, ARG2, AVP, B3GALT6, B4GALT2, BCKDK, C14orf126, C1orf93, C1QTNF2, C4orf31, C5orf4, CDO1, COX1, CRYM, CSPG4, CSS3, CTPS, CYP2A13, CYP7A1, DARS2, DUOXA2, ELOVL1, ELOVL4, ELOVL5, FABP6, FARSLB, FOLR1, FRAP1, GARS, GFPT1, GFPT2, GGTLA1, GPC2, GPC4, GPD1, GPT, GSTO2, HSD17B8, IARS2, IDH3B, KIAA0828, MAPKAPK2, MASA, MCEE, ME2, MGST2…
1	slow decay (stable)	GO:0032990	cell part morphogenesis	0.000779833	1.9914e-07	82	ARL3, ATXN10, AZI1, BAI1, BHLHB9, C12orf38, C14orf156, C14orf179, C14orf45, C15orf38, C2orf33, CCDC113, CCDC114, CCK, CDK5, COL9A2, CPNE5, DCAMKL1, DOCK1, DUSP9, DYNLT1, EFNB3, ENAH, EVL, FBXW8, FGF2, FRS3, FUZ, GFRA3, GRB2, HEATR2, ILK, ITGA2B, ITGAV, JAK3, KIF4A, LAMA1, LAMA5, LHX4, LLGL1, LMX1A, LRFN1, LRRC38, LRRN6A, MAP6, MAPK8IP2, MKS1, MMP9, NCK2, NELF, NEURL, NEUROG3, NRAS, NTNG2, OBSL1, …
1	slow decay (stable)	GO:0001836	release of cytochrome c from mitochondria	0.00124862	3.18852e-07	12	AVP, C2orf33, C7orf24, CCK, HGF, IFI6, MLLT11, MMP9, PINK1, PSMD10, PYCARD, TNFSF10
1	slow decay (stable)	GO:0010646	regulation of cell communication	0.00128797	3.28899e-07	176	AACS, ADAMTS3, AKAP11, ALOX12B, ALS2CR2, AMOT, ARHGAP18, ARHGEF15, ATP6V1C2, ATPIF1, AVP, C1QTNF2, C20orf116, C20orf59, C2orf33, C5, C9orf89, CCDC22, CCL24, CD40, CDK5, CENTD2, COX1, CREB3, CSPG4, CTF1, CXCR3, DACT3, DFNA5, DIXDC1, DRD4, DSCR1L1, DTX1, DULLARD, DUSP9, DYNLT1, EGFL9, EIF4EBP2, EMP2, EPN1, FAM125A, FGD1, FGD2, FGF2, FNTB, FOLR1, FOXH1, FRAP1, FRS3, FST, FSTL3, FUZ, GBL, GDF1, GDF5,…
1	slow decay (stable)	GO:0023051	regulation of signaling	0.00129293	3.30166e-07	175	AACS, ADAMTS3, AKAP11, ALOX12B, ALS2CR2, AMOT, ARHGAP18, ARHGEF15, ATP6V1C2, ATPIF1, AVP, C1QTNF2, C20orf116, C2orf33, C4orf16, C5, C9orf89, CCDC22, CCL24, CD40, CDK5, CENTD2, COX1, CREB3, CSPG4, CTF1, CXCR3, DACT3, DFNA5, DIXDC1, DRD4, DSCR1L1, DTX1, DULLARD, DUSP9, DYNLT1, EGFL9, EIF4EBP2, EMP2, EPN1, FAM125A, FGD1, FGD2, FGF2, FNTB, FOLR1, FOXH1, FRAP1, FRS3, FST, FSTL3, FUZ, GBL, GDF1, GDF5, …
1	slow decay (stable)	GO:0048858	cell projection morphogenesis	0.00158406	4.04509e-07	80	ARL3, ATXN10, AZI1, BAI1, BHLHB9, C12orf38, C14orf179, C14orf45, C15orf38, CCDC113, CCDC114, CCK, CDK5, COL9A2, CPNE5, DCAMKL1, DOCK1, DUSP9, DYNLT1, EFNB3, ENAH, EVL, FBXW8, FGF2, FRS3, FUZ, GFRA3, GRB2, HEATR2, ILK, ITGA2B, ITGAV, JAK3, KIF4A, LAMA1, LAMA5, LHX4, LLGL1, LMX1A, LRFN1, LRRC38, LRRN6A, MAP6, MAPK8IP2, MKS1, MMP9, NCK2, NELF, NEURL, NEUROG3, NRAS, NTNG2, OBSL1, PLXNA3, PSMB4, PSMC4…
1	slow decay (stable)	GO:0044255	cellular lipid metabolic process	0.00159174	4.06472e-07	85	AACS, ABHD4, ACADSB, ACOT11, ALG14, ALKBH7, ALOX12B, ALOX5AP, APOA4, AVP, AYTL1, BCMO1, C14orf147, C1orf93, C1QTNF2, C5orf4, C8orf61, CCNC, COX1, CPNE7, CYP2A13, CYP7A1, DPM3, DULLARD, ELOVL1, ELOVL4, ELOVL5, FABP6, FDPS, FGF2, FRAP1, GFPT1, GFPT2, GGTLA1, GMPPB, GPC2, GPC4, GPD1, GRHL1, HRASLS5, HSD17B8, INPP4A, KIAA0274, LENG4, MAPKAPK2, MCEE, MGST2, MLSTD1, MOGAT3, MUT, NUS1, PDSS2, PECI, PEX7…
1	slow decay (stable)	GO:0051128	regulation of cellular component organization	0.00211922	5.41169e-07	137	76P, AMOT, ARHGAP18, ARHGEF15, ATPIF1, AURKAIP1, AVP, AZI1, BAI1, BHLHB9, BIN1, C14orf173, C15orf38, C19orf46, C20orf59, C2orf33, C4BPA, C4orf16, C4orf31, CCDC56, CCDC85B, CCK, CCL24, CDA, CDC16, CDK5, CENTD2, CPNE5, CREB3, DACT3, DDEFL1, DIXDC1, DNAJB2, DNAJC15, DYNLT1, EPB41L5, EVL, FAM125A, FBXW8, FGD1, FGD2, FRAP1, FUZ, GBL, GNG4, GPBAR1, GRB2, HAX1, HGF, IGJ, IL9R, ILK, ITGAV, KIAA0146, KIAA…
1	slow decay (stable)	GO:0032270	positive regulation of cellular protein metabolic process	0.00226147	5.77494e-07	98	ALOX12B, ALS2CR2, ASTL, ATPIF1, AURKAIP1, AVP, C16orf77, C1QTNF2, C20orf116, C5, C9orf46, CCDC22, CCDC56, CCK, CCL24, CCNC, CD40, CDC16, CDK5, CHFR, COMMD1, CSPG4, CTF1, CYFIP2, DNAJB2, DRD4, DUSP9, EMP2, FGF2, FRAP1, FRS3, GBL, GDF1, GDF5, GPR37L1, GRB2, GUF1, HAX1, HGF, HNRPD, HSPA5, HSPBP1, ILK, INHBC, JAK3, KISS1, LTBR, LY96, MAD2L2, MAP2K7, MAPK8IP2, MAPKAPK2, MDFI, MMP9, MOS, MUC20, NCK2, N…
1	slow decay (stable)	GO:0019752	carboxylic acid metabolic process	0.00293977	7.50708e-07	89	AACS, ACADSB, ACOT11, ALDH18A1, ALDOB, ALKBH7, ALOX12B, ALOX5AP, APOA4, ARG2, AVP, BCKDK, C14orf126, C1orf93, C1QTNF2, C5orf4, CDO1, COX1, CRYM, CSPG4, CTPS, CYP2A13, CYP7A1, DARS2, DUOXA2, ELOVL1, ELOVL4, ELOVL5, FABP6, FARSLB, FOLR1, FRAP1, GARS, GFPT1, GFPT2, GGTLA1, GPD1, GPT, GSTO2, HSD17B8, IARS2, IDH3B, KIAA0828, MAPKAPK2, MASA, MCEE, ME2, MGST2, MRPS36, MUT, MYOG, OGT, PAX8, PDDC1, PECI, …
1	slow decay (stable)	GO:0048583	regulation of response to stimulus	0.00300716	7.67915e-07	211	ADAMTS3, AGRP, AKAP11, ALOX12B, ALS2CR2, AMOT, ARHGAP18, ARHGEF15, ATP6V1C2, ATPIF1, AVP, BTN3A1, C11orf41, C12orf48, C1QTNF2, C20orf116, C20orf59, C2orf33, C4BPA, C5, C7, C8A, C8G, C9orf89, CCDC22, CCK, CCL24, CD209, CD40, CD93, CDK5, CENTD2, CFP, COL1A2, CREB3, CREB3L3, CSPG4, CTF1, CUL4A, CXCR3, CXorf9, CYFIP2, DACT3, DERL3, DFNA5, DIXDC1, DOCK1, DRD4, DSCR1L1, DTX1, DULLARD, DUOXA2, DUSP9, DY…
1	slow decay (stable)	GO:0051130	positive regulation of cellular component organization	0.00566766	1.44731e-06	76	76P, AMOT, ARHGEF15, ATPIF1, BAI1, BHLHB9, C15orf38, C20orf59, C2orf33, C4orf16, C4orf31, CCDC56, CCK, CCL24, CDK5, CENTD2, CPNE5, EPB41L5, EVL, FBXW8, FRAP1, FUZ, GBL, GRB2, HAX1, HGF, IGJ, IL9R, ILK, ITGAV, KIAA0146, KIAA0274, KIAA0652, LPHN1, LRRN3, MAP2K7, MICALL2, MLLT11, MMP9, MRGPRE, MYOG, NCK2, NCKAP1, NCKIPSD, NEURL, NLGN2, NOP17, OBSL1, OGT, OSAP, PALM, PAX7, PAX8, PDCD6IP, PINK1, PIP5K…
1	slow decay (stable)	GO:0048812	neuron projection morphogenesis	0.0062551	1.59732e-06	61	BAI1, BHLHB9, CCK, CDK5, COL9A2, CPNE5, DCAMKL1, DOCK1, DUSP9, DYNLT1, EFNB3, ENAH, EVL, FBXW8, FGF2, FRS3, GFRA3, GRB2, ILK, ITGA2B, ITGAV, JAK3, KIF4A, LAMA1, LHX4, LLGL1, LMX1A, LRFN1, LRRC38, LRRN6A, MAP6, MAPK8IP2, MMP9, NCK2, NELF, NEUROG3, NRAS, NTNG2, OBSL1, PLXNA3, PSMB4, PSMC4, PSMD1, PSMD10, PSMD11, PSMF1, PSPN, PVRL1, RAB21, RAB8A, RASAL1, ROBO1, SEMA3C, SEMA3F, SLC9A6, SLIT3, SPTAN1,…
1	slow decay (stable)	GO:0051247	positive regulation of protein metabolic process	0.00850832	2.17271e-06	100	ALOX12B, ALS2CR2, ASTL, ATPIF1, AURKAIP1, AVP, C16orf77, C1QTNF2, C20orf116, C4BPA, C5, C9orf46, CCDC22, CCDC56, CCK, CCL24, CCNC, CD40, CDC16, CDK5, CHFR, COMMD1, CSPG4, CTF1, CYFIP2, DNAJB2, DRD4, DUSP9, EMP2, FGF2, FRAP1, FRS3, GBL, GDF1, GDF5, GPR37L1, GRB2, GUF1, HAX1, HGF, HNRPD, HSPA5, HSPBP1, ILK, INHBC, JAK3, KISS1, LTBR, LY96, MAD2L2, MAP2K7, MAPK8IP2, MAPKAPK2, MDFI, MMP9, MOS, MUC20, …
1	slow decay (stable)	GO:0016043	cellular component organization	0.00856213	2.18645e-06	374	76P, ADAMTS14, ADAMTS3, ALDOB, ALKBH7, ALOX5AP, ALS2CR2, AMELX, AMOT, APBA1, APOA4, AQP5, ARFRP1, ARHGAP18, ARHGEF15, ARL3, ASIP, ATP6V1C2, ATPIF1, ATXN10, AURKAIP1, AVP, AYTL1, AZI1, BAI1, BHLHB9, BIN1, BRD9, C11orf17, C11orf41, C12orf38, C12orf62, C14orf156, C14orf173, C14orf179, C14orf45, C15orf38, C17orf79, C19orf46, C1orf41, C1QTNF2, C20orf59, C2orf33, C4BPA, C4orf16, C4orf31, C5, C6orf55, C…
1	slow decay (stable)	GO:0007005	mitochondrion organization	0.00878063	2.24225e-06	57	ALKBH7, ATPIF1, AURKAIP1, AVP, C11orf41, C12orf62, C14orf156, C14orf173, C20orf59, C2orf33, C5, C7orf24, C8orf61, CCDC56, CCK, CD93, DARS2, DNAJC15, DNAJC19, ECGF1, FANCG, FRAP1, GABARAPL3, GADD45GIP1, GDF5, HAX1, HGF, IARS2, IFI6, IL9R, KIAA0652, KIAA0773, LETM1, Magmas, MICALL2, MLLT11, MMP9, MRGPRE, MRPL40, MRPL51, MRPL53, MRPL54, MRPS25, MRPS33, MRPS36, MRPS6, MSTO1, OSAP, PINK1, PSMD10, PYCA…
	slow decay (stable)
6	slow decay (stable)	GO:0032501	multicellular organismal process	1.79354e-12	5.15534e-16	342	AATF, ACTL6B, ADAMTS7, ADRA1D, ALG5, ALKBH5, AMH, ANAPC2, ANG, ANKRD33, AOF2, APBA3, APCDD1, APLN, ARF1, ARHGEF11, ARMC6, ARTN, ASAH3, ASH2L, ATAD1, ATN1, AYTL2, BCL2, BEST1, BICC1, BLOC1S2, BMP8B, BRD4, C10orf27, C12orf52, C14orf10, C17orf68, C19orf57, C1orf188, C1orf215, C1orf9, C20orf100, C22orf28, C2orf13, C3orf39, C3orf58, C5orf23, C6orf70, C9orf79, CA2, CACNA1I, CACNG2, CACNG3, CARD9, CCM2,…
6	slow decay (stable)	GO:0044707	single-multicellular organism process	3.67112e-11	1.05522e-14	327	AATF, ACTL6B, ADAMTS7, ADRA1D, ALG5, AMH, ANAPC2, ANG, ANKRD33, AOF2, APBA3, APCDD1, APLN, ARF1, ARHGEF11, ARMC6, ARTN, ASAH3, ASH2L, ATAD1, ATN1, AYTL2, BCL2, BEST1, BICC1, BLOC1S2, BMP8B, BRD4, C10orf27, C12orf52, C14orf10, C17orf68, C19orf57, C1orf188, C1orf215, C1orf9, C20orf100, C22orf28, C2orf13, C3orf39, C3orf58, C5orf23, C6orf70, CA2, CACNA1I, CACNG2, CACNG3, CARD9, CCM2, CCRK, CD14, CD2,…
6	slow decay (stable)	GO:0007275	multicellular organismal development	1.60187e-10	4.6044e-14	252	AATF, ACTL6B, ADAMTS7, ADRA1D, ALG5, AMH, ANAPC2, ANG, ANKRD33, AOF2, APBA3, APCDD1, APLN, ARF1, ARHGEF11, ARMC6, ARTN, ASAH3, ASH2L, ATN1, AYTL2, BCL2, BICC1, BLOC1S2, BMP8B, BRD4, C10orf27, C12orf52, C14orf10, C17orf68, C19orf57, C1orf188, C1orf215, C1orf9, C20orf100, C22orf28, C2orf13, C3orf39, C3orf58, C5orf23, C6orf70, CA2, CACNA1I, CCM2, CCRK, CD2, CD27, CD80, CDC2, CDC20, CDH22, CDK5R2, CD…
6	slow decay (stable)	GO:0048522	positive regulation of cellular process	2.4801e-10	7.12877e-14	247	AATF, ADRA1D, ADRM1, AMH, ANAPC2, ANAPC7, ANG, AOF2, APLN, ARF1, ARHGEF11, ARPC5L, ASH2L, ATAD1, ATPBD4, BCL2, BCL2L12, BLOC1S2, BMP8B, BOC, BRD4, BTBD14B, C12orf32, C14orf10, C17orf68, C1orf188, C1orf215, C1orf9, C20orf100, C20orf44, C2orf13, C2orf18, C7orf27, CA2, CARD9, CCDC109A, CD14, CD19, CD2, CD27, CD274, CD2AP, CD300LB, CD80, CDC2, CDC20, CDC23, CDC42EP5, CDK5R2, CDX1, CHUK, CNOT6, COPS5,…
6	slow decay (stable)	GO:0048856	anatomical structure development	2.81499e-10	8.09139e-14	267	AATF, ACTL6B, ADAMTS7, AMH, ANAPC2, ANG, ANKRD33, AOF2, APBA3, APCDD1, APLN, ARF1, ARHGEF11, ARMC6, ARTN, ASAH3, ASH2L, ATN1, AYTL2, BCL2, BLOC1S2, BMP8B, BOC, BRD4, C11orf60, C12orf52, C14orf10, C14orf151, C16orf63, C17orf68, C1orf188, C1orf215, C1orf89, C20orf100, C21orf59, C22orf28, C2orf13, C3orf39, C3orf58, C5orf23, CA2, CACNA1I, CCDC123, CCM2, CD2, CD27, CD80, CDC2, CDC20, CDC42EP5, CDH22, …
6	slow decay (stable)	GO:0032502	developmental process	7.68026e-10	2.2076e-13	298	AATF, ACTL6B, ADAMTS7, ADRA1D, ALG5, ALKBH5, AMH, ANAPC2, ANG, ANKRD33, AOF2, APBA3, APCDD1, APLN, ARF1, ARHGEF11, ARMC6, ARTN, ASAH3, ASH2L, ATN1, AYTL2, BCL2, BCL2L12, BICC1, BLOC1S2, BMP8B, BOC, BRD4, C10orf27, C11orf60, C12orf52, C14orf10, C14orf151, C16orf63, C17orf68, C19orf57, C1orf188, C1orf215, C1orf89, C1orf9, C20orf100, C21orf59, C22orf28, C2orf13, C3orf39, C3orf58, C5orf23, C6orf70, C…
6	slow decay (stable)	GO:0048518	positive regulation of biological process	1.27441e-09	3.66316e-13	290	AATF, ADRA1D, ADRM1, AMH, ANAPC2, ANAPC7, ANG, AOF2, APLN, ARF1, ARHGAP23, ARHGEF11, ARPC5L, ARTN, ASH2L, ATAD1, ATPBD4, AYTL2, BCL2, BCL2L12, BLOC1S2, BMP8B, BOC, BRD4, BTBD14B, C12orf32, C14orf10, C17orf68, C1orf188, C1orf215, C1orf9, C20orf100, C20orf44, C2orf13, C2orf18, C5orf23, C7orf27, CA2, CARD9, CCDC109A, CD14, CD19, CD2, CD27, CD274, CD2AP, CD300LB, CD80, CDC2, CDC20, CDC23, CDC42EP5, C…
6	slow decay (stable)	GO:0048519	negative regulation of biological process	3.04101e-09	8.74104e-13	236	AATF, ADAMTS7, ADRA1D, AMH, ANAPC2, ANAPC7, ANG, ANGEL2, ANKRD33, AOF2, APBA3, APCDD1, APLN, APPBP1, ARF1, ATAD1, ATN1, AYTL2, BCL2, BCL2L12, BICC1, BRD4, BTBD14B, BTG3, C12orf52, C17orf68, C1orf188, C1orf215, C20orf67, C2orf18, C2orf3, C5orf23, CAB39L, CAMK2N2, CCR5, CD19, CD27, CD274, CD2AP, CDC2, CDC20, CDC23, CDKN2D, CEND1, CHAC1, CNOT6, CRIPAK, DCPS, DEPDC6, DNAJA1, DNAJC1, DND1, DPH3, DUB3,…
6	slow decay (stable)	GO:0044767	single-organism developmental process	3.46024e-09	9.94607e-13	291	AATF, ACTL6B, ADAMTS7, ADRA1D, ALG5, ALKBH5, AMH, ANAPC2, ANG, ANKRD33, AOF2, APBA3, APCDD1, APLN, ARF1, ARHGEF11, ARMC6, ARTN, ASAH3, ASH2L, ATN1, AYTL2, BCL2, BCL2L12, BICC1, BLOC1S2, BMP8B, BOC, BRD4, C10orf27, C11orf60, C12orf52, C14orf10, C16orf63, C17orf68, C19orf57, C1orf188, C1orf215, C1orf89, C1orf9, C20orf100, C21orf59, C22orf28, C2orf13, C3orf39, C3orf58, C5orf23, C6orf70, C9orf79, CA2…
6	slow decay (stable)	GO:0048523	negative regulation of cellular process	4.85935e-08	1.39677e-11	215	AATF, ADAMTS7, ANAPC2, ANAPC7, ANG, ANGEL2, ANKRD33, AOF2, APCDD1, APPBP1, ARF1, ATAD1, ATN1, AYTL2, BCL2, BCL2L12, BICC1, BRD4, BTBD14B, BTG3, C12orf52, C17orf68, C1orf188, C1orf215, C20orf67, C2orf18, C2orf3, C5orf23, CAB39L, CAMK2N2, CCR5, CD19, CD27, CD274, CDC2, CDC20, CDC23, CDKN2D, CEND1, CHAC1, CNOT6, CRIPAK, DCPS, DEPDC6, DNAJA1, DNAJC1, DND1, DPH3, DUB3, DUSP4, EDG3, EDG5, EFNA1, EIF2B5…
6	slow decay (stable)	GO:0048731	system development	3.3532e-07	9.63841e-11	215	ACTL6B, ADAMTS7, AMH, ANAPC2, ANG, ANKRD33, AOF2, APCDD1, APLN, ARF1, ARHGEF11, ARMC6, ARTN, ASAH3, ASH2L, ATN1, AYTL2, BCL2, BLOC1S2, BMP8B, C12orf52, C14orf10, C17orf68, C1orf188, C1orf215, C20orf100, C22orf28, C2orf13, C3orf39, C3orf58, C5orf23, CA2, CACNA1I, CCM2, CD2, CD27, CD80, CDC2, CDC20, CDH22, CDK5R2, CDX1, CELSR3, CEND1, CHAC1, CHUK, CNGB1, CPNE6, CUL7, DCT, DRB1, DSCR1, DYNLL2, EDG7,…
6	slow decay (stable)	GO:0010605	negative regulation of macromolecule metabolic process	7.53409e-06	2.16559e-09	133	AATF, ANAPC2, ANAPC7, ANG, ANKRD33, AOF2, ATN1, BCL2L12, BTBD14B, C12orf52, C17orf68, C20orf67, C2orf3, CAMK2N2, CD27, CDC20, CDC23, CDKN2D, CHAC1, CNOT6, CRIPAK, DEPDC6, DNAJA1, DNAJC1, DND1, DUB3, DUSP4, EFNA1, EIF2B5, EIF2C4, ERCC3, FBXO7, FXR2, GBP1, GFI1B, GHSR, GIPC1, GPR97, GRB7, GSK3B, H2AFZ, HD, HIST1H2AC, HIST1H2AH, HIST1H2AM, HIST2H2AC, HIST3H2A, HOXD9, HR, HRG, INHBA, INPPL1, INSM1, I…
6	slow decay (stable)	GO:0009893	positive regulation of metabolic process	7.59457e-06	2.18297e-09	192	AATF, ADRM1, AMH, ANAPC2, ANAPC7, ANG, AOF2, APLN, ARF1, ARHGAP23, ARHGEF11, ASH2L, ATAD1, AYTL2, BCL2, BCL2L12, BLOC1S2, BMP8B, BRD4, C14orf10, C17orf68, C1orf188, C1orf9, C20orf100, C20orf44, C2orf13, C5orf23, C7orf27, CARD9, CD14, CD27, CD80, CDC2, CDC20, CDC23, CDC42EP5, CDK5R2, CDX1, CHML, CHUK, CLPS, COPS5, CTGLF6, DCUN1D4, DENND1A, DENND2A, DENND2D, DNA2L, DNAJC1, DNAJC9, DND1, DUB3, EDG4,…
6	slow decay (stable)	GO:0009888	tissue development	1.85123e-05	5.32116e-09	97	ADAMTS7, AMH, ANKRD33, APCDD1, ARTN, ASAH3, BCL2, BMP8B, C17orf68, C1orf188, C3orf58, CA2, CCM2, CDC2, CDX1, CHUK, CUL7, DCT, DUSP4, EDG3, EDG5, EFNA1, ELF5, ERCC3, FAM20C, FGF3, FGF4, FNDC3A, FOXB1, FOXE3, GCM1, GHSR, GPR161, GSK3B, HD, HOMER1, HOXD9, IFITM5, INHBA, INSM1, INVS, JPH2, KRT10, KRT31, KRT32, KRT34, LAMC2, LBX1, LCE1F, LCE5A, LGR4, LHX1, MAPK1, MEGF10, MYBPC3, MYCL1, MYLK2, NINJ1, N…
6	slow decay (stable)	GO:0009892	negative regulation of metabolic process	3.83832e-05	1.10328e-08	143	AATF, ANAPC2, ANAPC7, ANG, ANKRD33, AOF2, APBA3, ATN1, AYTL2, BCL2, BCL2L12, BTBD14B, C12orf52, C17orf68, C20orf67, C2orf3, C5orf23, CAMK2N2, CD27, CDC20, CDC23, CDKN2D, CHAC1, CNOT6, CRIPAK, DEPDC6, DNAJA1, DNAJC1, DND1, DUB3, DUSP4, EFNA1, EIF2B5, EIF2C4, ERCC3, FBXO7, FXR2, GALR3, GBP1, GFI1B, GHSR, GIPC1, GPR97, GRB7, GSK3B, H2AFZ, HD, HIST1H2AC, HIST1H2AH, HIST1H2AM, HIST2H2AC, HIST3H2A, HOX…
6	slow decay (stable)	GO:0032879	regulation of localization	5.14401e-05	1.47859e-08	126	ABI3, ANG, AOF2, APLN, ARF1, ATAD1, ATPBD4, BCL2, BEST1, C1orf188, C1orf215, C1orf89, C2orf18, CA2, CACNA1I, CACNG2, CACNG3, CCDC109A, CCR5, CD14, CD19, CD2, CD27, CD274, CD2AP, CDC2, CDK5R2, CELSR3, CLCNKA, CRIPT, DNAJA1, DNAJC1, DPH3, DUB3, DYNLL2, EDG7, EFNA1, EHD4, EPB41L4B, FFAR1, FGF4, GBF1, GBP1, GHSR, GLRX, GLUL, GPR77, GPR97, GRB7, GSK3B, HCN4, HD, HOMER1, HRC, HRG, HRH3, HSPA2, HTRA2, I…
6	slow decay (stable)	GO:0022008	neurogenesis	7.28587e-05	2.09424e-08	97	ANAPC2, APCDD1, ARF1, ARHGEF11, ARTN, BCL2, BLOC1S2, C12orf52, C1orf215, C3orf39, CACNA1I, CDC2, CDC20, CDK5R2, CELSR3, CEND1, CHAC1, CNGB1, CPNE6, CUL7, DCT, DYNLL2, EDG7, EFNA1, EFNA2, EIF2B5, EN2, ERCC3, FGF3, FGF4, FOXB1, FSCN2, FZD9, GCM1, GRIN2D, GSK3B, HD, HOXC10, HOXD9, HS6ST1, HTRA2, INHBA, INSM1, KIAA0467, KIAA1598, KIF5B, LBX1, LHX1, LRFN3, LRRK2, MAP2K1IP1, MAPK1, MYCL1, NCDN, NKX2-5,…
6	slow decay (stable)	GO:0048869	cellular developmental process	9.30504e-05	2.67463e-08	199	ADAMTS7, ALKBH5, AMH, ANAPC2, ANG, ANKRD33, AOF2, APCDD1, ARF1, ARHGEF11, ARMC6, ARTN, ASAH3, BCL2, BLOC1S2, BMP8B, BOC, C10orf27, C11orf60, C12orf52, C14orf10, C16orf63, C1orf215, C1orf89, C1orf9, C21orf59, C3orf39, C9orf79, CA2, CACNA1I, CCDC123, CCM2, CD2, CD27, CD80, CDC2, CDC20, CDC42EP5, CDK5R2, CDX1, CELSR3, CEND1, CEP164, CHAC1, CHUK, CNGB1, CPNE6, CUL7, DCT, DND1, DRB1, DYNC2LI1, DYNLL2,…
6	slow decay (stable)	GO:0048468	cell development	9.80981e-05	2.81972e-08	115	AMH, ANAPC2, ANG, AOF2, ARF1, ARHGEF11, ARTN, BCL2, BLOC1S2, BMP8B, C1orf215, CACNA1I, CCM2, CDC2, CDC20, CELSR3, CNGB1, CPNE6, CUL7, DCT, DND1, DYNLL2, EDG3, EDG5, EDG7, EFNA1, EFNA2, EIF2B5, EN2, FAM20C, FGF3, FGF4, FNDC3A, FOXB1, FOXE3, FSCN2, GBP1, GRIN2D, GSK3B, HD, HOMER1, HOXD9, HS6ST1, HSPA2, HTRA2, INHBA, INSM1, KIAA0467, KIAA1598, KIF5B, LBX1, LHX1, LRFN3, LRRK2, MAP2K1IP1, MAPK1, MEGF1…
6	slow decay (stable)	GO:0031324	negative regulation of cellular metabolic process	0.000112967	3.24712e-08	128	AATF, ANAPC2, ANAPC7, ANG, ANKRD33, AOF2, ATN1, AYTL2, BCL2, BCL2L12, BTBD14B, C12orf52, C17orf68, C20orf67, C2orf3, C5orf23, CAMK2N2, CD27, CDC20, CDC23, CDKN2D, CHAC1, CNOT6, CRIPAK, DEPDC6, DNAJA1, DNAJC1, DND1, DUB3, DUSP4, EFNA1, EIF2B5, EIF2C4, FBXO7, FXR2, GALR3, GBP1, GFI1B, GHSR, GIPC1, GPR97, GRB7, GSK3B, H2AFZ, HD, HIST1H2AC, HIST1H2AH, HIST1H2AM, HIST2H2AC, HIST3H2A, HOXD9, HR, HRG, H…
6	slow decay (stable)	GO:0010604	positive regulation of macromolecule metabolic process	0.000164003	4.71408e-08	146	AATF, ADRM1, AMH, ANAPC2, ANAPC7, ANG, AOF2, ARHGEF11, ASH2L, ATAD1, AYTL2, BCL2, BCL2L12, BLOC1S2, BMP8B, BRD4, C14orf10, C17orf68, C1orf188, C1orf9, C20orf100, C20orf44, C2orf13, C7orf27, CARD9, CD14, CD27, CD80, CDC2, CDC20, CDC23, CDK5R2, CDX1, CHUK, COPS5, DCUN1D4, DNA2L, DND1, EDG4, EDG5, EDG7, EFNA1, EHD4, EIF2B5, ELF5, EN2, EPB41L4B, ERCC3, F12, FAM58A, FGF3, FGF4, FHOD1, GALR3, GCM1, GIY…
6	slow decay (stable)	GO:0010646	regulation of cell communication	0.000204317	5.87288e-08	154	AFAP, ANAPC2, AOF2, APCDD1, APLN, ARF1, ARHGAP23, ARHGEF11, ATAD1, BCL2, BCL2L12, BICC1, BMP8B, BRD4, C12orf52, C1orf188, C2orf18, C3orf58, CA2, CACNG2, CACNG3, CARD9, CCDC109A, CD14, CD27, CD80, CDC2, CDC20, CDKN2D, CHAC1, CHUK, CNGB1, COPS5, CRIPAK, DENND1A, DEPDC6, DNAJA1, DSCR1, DUB3, DUSP4, DYNLL2, EDG4, EDG5, EDG7, EFNA1, FAM20C, FAM58A, FBXL2, FFAR1, FGF3, FGF4, GBF1, GBP1, GHSR, GIPC1, GL…
6	slow decay (stable)	GO:0031325	positive regulation of cellular metabolic process	0.000210224	6.04266e-08	148	AATF, ADRM1, AMH, ANAPC2, ANAPC7, ANG, AOF2, APLN, ARHGEF11, ASH2L, ATAD1, BCL2, BCL2L12, BLOC1S2, BMP8B, BRD4, C14orf10, C17orf68, C20orf100, C20orf44, C2orf13, C7orf27, CARD9, CD14, CD27, CD80, CDC2, CDC20, CDC23, CDK5R2, CDX1, CHUK, COPS5, DCUN1D4, DNA2L, EDG4, EDG5, EDG7, EFNA1, EHD4, EIF2B5, ELF5, EN2, ERCC3, F12, FAM58A, FASN, FGF3, FGF4, FHOD1, GALR3, GCM1, GHSR, GIYD1, GPBP1L1, GPR161, GP…
6	slow decay (stable)	GO:0023051	regulation of signaling	0.000367357	1.05593e-07	152	AFAP, ANAPC2, AOF2, APCDD1, APLN, ARF1, ARHGAP23, ARHGEF11, ATAD1, BCL2, BCL2L12, BICC1, BMP8B, BRD4, C12orf52, C1orf188, C2orf18, C3orf58, CA2, CACNG2, CACNG3, CARD9, CCDC109A, CD14, CD27, CD80, CDC2, CDC20, CDKN2D, CHAC1, CHUK, CNGB1, COPS5, CRIPAK, DENND1A, DEPDC6, DNAJA1, DSCR1, DUB3, DUSP4, DYNLL2, EDG4, EDG5, EDG7, EFNA1, FAM20C, FAM58A, FBXL2, FFAR1, FGF3, FGF4, GBF1, GBP1, GHSR, GIPC1, GL…
6	slow decay (stable)	GO:0030154	cell differentiation	0.000404631	1.16307e-07	180	ADAMTS7, ALKBH5, AMH, ANAPC2, ANG, ANKRD33, AOF2, APCDD1, ARF1, ARHGEF11, ARMC6, ARTN, ASAH3, BCL2, BLOC1S2, BMP8B, BOC, C10orf27, C12orf52, C14orf10, C1orf215, C1orf9, C3orf39, C9orf79, CA2, CACNA1I, CCM2, CD2, CD27, CD80, CDC2, CDC20, CDK5R2, CDX1, CELSR3, CEND1, CHAC1, CHUK, CNGB1, CPNE6, CUL7, DCT, DND1, DRB1, DYNLL2, EDG3, EDG5, EDG7, EFNA1, EFNA2, EIF2B5, ELF5, EN2, ERCC3, FAM20C, FASN, FBX…
6	slow decay (stable)	GO:0048699	generation of neurons	0.000658776	1.89358e-07	90	ANAPC2, ARF1, ARHGEF11, ARTN, BCL2, BLOC1S2, C1orf215, C3orf39, CACNA1I, CDC2, CDC20, CDK5R2, CELSR3, CEND1, CNGB1, CPNE6, CUL7, DCT, DYNLL2, EDG7, EFNA1, EFNA2, EN2, ERCC3, FGF3, FGF4, FOXB1, FSCN2, FZD9, GRIN2D, GSK3B, HD, HOXC10, HOXD9, HS6ST1, HTRA2, INHBA, INSM1, KIAA0467, KIAA1598, KIF5B, LBX1, LHX1, LRFN3, LRRK2, MAP2K1IP1, MAPK1, MYCL1, NCDN, NKX2-5, NKX2-8, NTN2L, NUMB, ODZ4, OLIG1, ONEC…
6	slow decay (stable)	GO:0030030	cell projection organization	0.000741249	2.13064e-07	87	ANAPC2, ARF1, ARHGEF11, ARTN, BCL2, BLOC1S2, C11orf60, C16orf63, C1orf215, C1orf89, C21orf59, CACNA1I, CCDC123, CD2AP, CDC20, CDC42EP5, CELSR3, CEP164, CNGB1, CPNE6, CUL7, DUB3, DYNC2LI1, EDG5, EDG7, EFNA1, EFNA2, FGF3, FGF4, FOXB1, GRIN2D, GSK3B, HD, HRG, ICK, INPPL1, KIAA0467, KIAA1598, KIAA1751, KIF5B, LHX1, LRFN3, LRRK2, MAP2K1IP1, MAPK1, MNS1, NCDN, NKX2-8, NME5, NTN2L, NUMB, ONECUT2, PIP5K1…
6	slow decay (stable)	GO:0007399	nervous system development	0.000754903	2.16988e-07	124	ACTL6B, ANAPC2, AOF2, APCDD1, ARF1, ARHGEF11, ARTN, ATN1, BCL2, BLOC1S2, C12orf52, C1orf215, C3orf39, CACNA1I, CD27, CDC2, CDC20, CDH22, CDK5R2, CELSR3, CEND1, CHAC1, CNGB1, CPNE6, CUL7, DCT, DRB1, DSCR1, DYNLL2, EDG7, EFNA1, EFNA2, EIF2B5, EN2, ERCC3, FGF3, FGF4, FOXB1, FSCN2, FZD9, GCM1, GHSR, GPR161, GPSM1, GRIN2D, GSK3B, HD, HMX2, HOXC10, HOXD9, HS6ST1, HTRA2, INHBA, INSM1, KIAA0310, KIAA0467…
6	slow decay (stable)	GO:0048513	organ development	0.000956869	2.75041e-07	144	ACTL6B, ADAMTS7, AMH, ANG, ANKRD33, AOF2, APCDD1, APLN, ARMC6, ARTN, ASAH3, ASH2L, AYTL2, BCL2, BMP8B, C14orf10, C17orf68, C1orf188, C1orf215, C20orf100, C22orf28, C3orf58, CA2, CCM2, CD2, CD27, CD80, CDH22, CDK5R2, CDX1, CEND1, CHUK, CUL7, DCT, EFNA1, EFNA2, EIF2B5, EIF2S2, ELF5, EN2, FAM20C, FANCA, FASN, FBXO7, FGF3, FGF4, FNDC3A, FOXB1, FOXE3, FSCN2, FZD9, GCM1, GFI1B, GHSR, GPR97, GSK3B, HD, …
6	slow decay (stable)	GO:0048583	regulation of response to stimulus	0.000990248	2.84636e-07	182	AFAP, ALKBH5, AOF2, APCDD1, ARF1, ARHGAP23, ARHGEF11, ARTN, BCL2, BCL2L12, BICC1, BMP8B, BRD4, C12orf52, C14orf10, C2orf13, C2orf18, C3orf58, C6orf211, CACNG2, CACNG3, CARD9, CD14, CD19, CD27, CD300LB, CD80, CDC2, CDKN2D, CHAC1, CHUK, CNGB1, COPS5, CRIPAK, DENND1A, DEPDC6, DNAJA1, DSCR1, DUB3, DUSP4, DYNLL2, EDG4, EDG5, EDG7, EFNA1, EIF2C4, F12, FAM20C, FAM58A, FBXL2, FCRLB, FGF3, FGF4, FXR2, GBF…
6	slow decay (stable)	GO:0033554	cellular response to stress	0.0014182	4.07645e-07	123	AATF, ADAMTS7, AOF2, AQR, ASH2L, BCL2, BCL2L12, BOC, BRD4, C12orf32, C14orf103, C16orf73, C16orf75, C17orf68, C1orf78, C2orf13, C6orf211, C7orf27, C9orf80, CA2, CARD9, CCDC111, CCM2, CD27, CDC2, CDC42EP5, CDKN2D, CEP164, CHAC1, CHUK, COPS5, CUL7, DDB2, DNA2L, DNAJA1, DUSP4, EIF2B5, ERCC3, FANCA, GIYD1, GLUL, GPR37, GSK3B, HIP2, HIST3H2A, HSPH1, HTRA2, IKBKE, IRAK2, ITCH, KIAA0368, KIAA0404, KIAA0…
6	slow decay (stable)	GO:0032446	protein modification by small protein conjugation	0.00273302	7.85577e-07	67	ANAPC2, ANAPC7, AOF2, APPBP1, ASB3, BCL2, C14orf130, CDC2, CDC20, CDC23, CUL7, DCUN1D4, DDB2, DNAJA1, FBXL14, FBXL2, FBXO24, FBXO7, HECTD3, HIP2, ITCH, LRRK2, LRSAM1, MARCH3, MARCH4, MARCH5, MARCH9, MDC1, MED10, NLRC3, NMI, NSMCE4A, NUP133, NUP160, NUP35, NUP88, NXN, PDCL3, PSMA5, PSMB1, PSMB2, PSMD3, RING1, RNF6, SEH1L, SMC5, SPOP, TCEB3, TRIM25, TRIM8, TRPC4AP, UBE1C, UBE1DC1, UBE2J1, UBE2L3, U…
6	slow decay (stable)	GO:0048666	neuron development	0.00344595	9.90499e-07	70	ANAPC2, ARF1, ARHGEF11, ARTN, BCL2, BLOC1S2, C1orf215, CACNA1I, CDC20, CELSR3, CNGB1, CPNE6, CUL7, DYNLL2, EDG7, EFNA1, EFNA2, EN2, FGF3, FGF4, FOXB1, FSCN2, GRIN2D, GSK3B, HD, HOXD9, HS6ST1, HTRA2, INSM1, KIAA0467, KIAA1598, KIF5B, LHX1, LRFN3, LRRK2, MAP2K1IP1, MAPK1, NCDN, NKX2-8, NTN2L, NUMB, ODZ4, ONECUT2, PIP5K1C, PITX3, PLXNA1, PLXNA2, PSMA5, PSMB1, PSMB2, PSMD3, RAB10, RNF6, RPGR, SEMA4G,…
6	slow decay (stable)	GO:0060429	epithelium development	0.00362484	1.04192e-06	62	APCDD1, ASAH3, BCL2, C1orf188, CA2, CCM2, CDC2, CDX1, CHUK, DCT, EDG3, EDG5, ELF5, ERCC3, FAM20C, FGF3, FNDC3A, FOXB1, FOXE3, GCM1, GPR161, GSK3B, HD, INHBA, INSM1, INVS, KRT10, KRT31, KRT32, KRT34, LAMC2, LBX1, LCE1F, LCE5A, LGR4, LHX1, MAPK1, MYCL1, NKX2-5, NLE1, NPHS1, NUMB, ONECUT2, PCNA, PITX3, PLXNA1, PLXNA2, POU3F1, POU3F3, RAB10, RAB23, RBPSUH, SOX10, SOX17, SOX21, SPDEF, SPRR1A, SPRR2G, …
6	slow decay (stable)	GO:0051704	multi-organism process	0.00430182	1.23651e-06	117	ALKBH5, AMH, ANG, ARF1, BCL2, BRD4, C10orf27, C14orf10, C16orf73, C1orf215, C9orf79, CARD9, CCDC86, CCR5, CCT4, CD14, CD27, CD300LB, CD80, CDC2, CHUK, CUL7, DNAJA1, DNAJC9, DNALI1, DND1, DUB3, EIF2S2, ERCC3, FAM111A, FBXL2, FNDC3A, FXR2, GBF1, GBP1, GHSR, GPR172B, GTF2F2, HD, HOXD9, HRG, HSPA2, IFI44, IGKC, IKBKE, IL28A, INHBA, IRAK2, ITCH, KIAA1524, LENG9, LGR4, LRSAM1, MAP1A, MAP3K5, MAPK1, MCM…
6	slow decay (stable)	GO:0080134	regulation of response to stress	0.005223	1.50129e-06	76	ALKBH5, AOF2, ARF1, BCL2L12, BRD4, C6orf211, CARD9, CD14, CD27, CDKN2D, CHUK, COPS5, DNAJA1, DUB3, DUSP4, F12, FXR2, GHSR, GP1BA, GPR37, GSK3B, HIP2, HRG, HSPH1, HTRA2, IKBKE, IL17A, IRAK2, ITCH, KIAA0467, LENG9, LGR4, LRRK2, LRSAM1, MAP1A, MAP3K5, MAP3K7IP2, MAPK1, MAPK8IP1, MRPS10, NLRC5, NLRX1, NME5, NMI, NSMCE4A, NUDT16, NUP133, NUP160, NUP35, NUP88, OTUD7A, PCNA, PPARD, PSMA5, PSMB1, PSMB2, …
6	slow decay (stable)	GO:0023057	negative regulation of signaling	0.00549206	1.57863e-06	66	AOF2, APCDD1, ARF1, ATAD1, BCL2, BCL2L12, BICC1, C12orf52, C1orf188, C2orf18, CD27, CDKN2D, CHAC1, CRIPAK, DEPDC6, DNAJA1, DUSP4, EDG5, GBP1, GHSR, GPR161, GPR97, GSK3B, HD, HRG, HTRA2, INHBA, INVS, ITCH, KREMEN2, LGR4, LRRK2, MAPK8IP1, MMRN2, NDUFS3, NKX2-5, NLE1, NLRC3, NLRC5, NLRX1, NME5, NUMB, NXN, ONECUT2, OTUD7A, PF4, PSMA5, PSMB1, PSMB2, PSMD3, RGS10, RGS19, SCRT2, SNX25, SOX10, SOX17, SPG…
6	slow decay (stable)	GO:0044772	mitotic cell cycle phase transition	0.00558723	1.60599e-06	36	ANAPC2, ANAPC7, APPBP1, BCL2, BRD4, C14orf46, C17orf68, CDC2, CDC20, CDC23, CDKN2D, CEP164, ERCC3, FBXO7, HSPA2, INHBA, LSM10, NBN, NEDD1, ORC3L, PCNA, PPP2R3B, PRIM2A, PSMA5, PSMB1, PSMB2, PSMD3, RCC2, RINT1, SMC5, SSNA1, TUBA1, TUBB2C, x, YWHAG, ZNF259
6	slow decay (stable)	GO:0009653	anatomical structure morphogenesis	0.00573802	1.64933e-06	136	AMH, ANAPC2, ANG, ARHGEF11, ARTN, BCL2, C11orf60, C14orf151, C16orf63, C1orf188, C1orf215, C1orf89, C21orf59, CA2, CACNA1I, CCDC123, CCM2, CDC42EP5, CDK5R2, CDX1, CELSR3, CEND1, CEP164, CHUK, CPNE6, CUL7, DUSP4, DYNC2LI1, EDG3, EDG7, EFNA1, EFNA2, ELF5, FAM20C, FGF3, FGF4, FOXB1, FOXD2, FOXE3, FSCN2, GBP1, GCM1, GP1BA, GRIN2D, GSK3B, HD, HMX2, HOXC10, HOXD9, HRG, HS6ST1, ICK, IFITM5, INHBA, INPPL…
6	slow decay (stable)	GO:0044770	cell cycle phase transition	0.00606197	1.74245e-06	37	ANAPC2, ANAPC7, APPBP1, BCL2, BRD4, C14orf46, C17orf68, CDC2, CDC20, CDC23, CDKN2D, CEP164, ERCC3, FBXO7, HSPA2, INHBA, LSM10, NBN, NEDD1, ORC3L, PCNA, PPP2R3B, PRIM2A, PSMA5, PSMB1, PSMB2, PSMD3, RCC2, RINT1, SMC5, SSNA1, TUBA1, TUBB2C, UBE2L3, x, YWHAG, ZNF259
6	slow decay (stable)	GO:0030182	neuron differentiation	0.00606697	1.74388e-06	82	ANAPC2, ARF1, ARHGEF11, ARTN, BCL2, BLOC1S2, C1orf215, CACNA1I, CDC20, CELSR3, CEND1, CNGB1, CPNE6, CUL7, DYNLL2, EDG7, EFNA1, EFNA2, EN2, ERCC3, FGF3, FGF4, FOXB1, FSCN2, GRIN2D, GSK3B, HD, HOXC10, HOXD9, HS6ST1, HTRA2, INHBA, INSM1, KIAA0467, KIAA1598, KIF5B, LBX1, LHX1, LRFN3, LRRK2, MAP2K1IP1, MAPK1, MYCL1, NCDN, NKX2-5, NKX2-8, NTN2L, NUMB, ODZ4, OLIG1, ONECUT2, PIP5K1C, PITX3, PLXNA1, PLXNA…
6	slow decay (stable)	GO:0043687	post-translational protein modification	0.00634803	1.82467e-06	31	ADAMTS7, ALG5, ANKRD28, ARSF, ATPBD4, CXorf45, DCC1, DPH3, DPM1, GALNT4, GCS1, KIAA0310, MDC1, MUC5AC, NPL, NSMCE4A, NUP133, NUP160, NUP35, NUP88, PIGM, RING1, SAPS1, SEC23IP, SEH1L, SMC5, ST3GAL2, UAP1, WDR85, WRN, XRCC4
6	slow decay (stable)	GO:0010648	negative regulation of cell communication	0.00757043	2.17604e-06	66	AOF2, APCDD1, ARF1, ATAD1, BCL2, BCL2L12, BICC1, C12orf52, C1orf188, C2orf18, CD27, CDKN2D, CHAC1, CRIPAK, DEPDC6, DNAJA1, DUSP4, EDG5, GBP1, GHSR, GPR161, GPR97, GSK3B, HD, HRG, HTRA2, INHBA, INVS, ITCH, KREMEN2, LGR4, LRRK2, MAPK8IP1, MMRN2, NDUFS3, NKX2-5, NLE1, NLRC3, NLRC5, NLRX1, NME5, NUMB, NXN, ONECUT2, OTUD7A, PF4, PSMA5, PSMB1, PSMB2, PSMD3, RGS10, RGS19, SCRT2, SNX25, SOX10, SOX17, SPG…
6	slow decay (stable)	GO:0006839	mitochondrial transport	0.00805226	2.31453e-06	25	ATPBD4, BCL2, BLOC1S2, C2orf18, CCDC109A, DYNLL2, FBXO7, GRPEL1, GSK3B, HD, HTRA2, LRRK2, MIPEP, MTX2, PRKAG2, SAMM50, SH3GLB1, SLC24A6, SLC25A13, SLC25A33, TIMM10, TIMM17A, TOMM40L, UBE2L3, YWHAG
6	slow decay (stable)	GO:0008283	cell proliferation	0.00849245	2.44106e-06	98	ADRA1D, ANG, AOF2, APLN, ARTN, ASH2L, BCL2, BLOC1S2, BRD4, BTBD14B, BTG3, C17orf68, C2orf18, C3orf58, C5orf23, C7orf27, CD27, CD274, CD80, CDC20, CDKN2D, CEND1, CHUK, CNOT6, DCT, DNAJA2, DUB3, EDG3, EDG5, EIF2S2, ELF5, FANCA, FBS1, FGF3, FGF4, FOLR2, FOXE3, FZD9, GAS8, GFI1B, GLUL, GPR77, GRPR, HIST1H2AC, HMX2, HOXC10, HRG, INHBA, INPPL1, INSM1, ITCH, KIAA1524, LBX1, LGR4, LHX1, LRRC32, LRRK2, MA…
3	fast decay (unstable)	GO:0060255	regulation of macromolecule metabolic process	1.76287e-12	1.05498e-15	108	ADNP, ANKRD15, ANKRD49, ARRDC4, AVPI1, BCDIN3, BCL3, BCORL1, BDKRB2, BRD2, C12orf22, C13orf7, C17orf42, C1orf103, C6orf166, CASP8AP2, CCDC8, CCNA2, CDC2L5, CEBPB, CEBPZ, CITED4, CKS2, CRSP7, CRSP9, CUL1, DCUN1D3, E2F3, E2F6, EDN1, EMX2, ERCC6, ERRFI1, FAM46A, FBXL5, FOXF1, FZD7, GLI2, HIST1H4E, HIVEP2, HMG2L1, HTATIP, ID4, IRF2BP1, IRF2BP2, IRX5, JUNB, KBTBD7, KIAA0409, KIAA0947, KIAA1432, KIAA16…
3	fast decay (unstable)	GO:0080090	regulation of primary metabolic process	1.30933e-11	7.83561e-15	106	ADNP, ANKRD15, ANKRD49, ARRDC4, AVPI1, BCDIN3, BCL3, BCORL1, BDKRB2, BRD2, C12orf22, C13orf7, C17orf42, C1orf103, C6orf166, CASP8AP2, CCDC8, CCNA2, CDC2L5, CEBPB, CEBPZ, CITED4, CKS2, CRSP7, CRSP9, CUL1, DCUN1D3, E2F3, E2F6, EDN1, EMX2, ERCC6, ERRFI1, FBXL5, FOXF1, FZD7, GLI2, HIST1H4E, HIVEP2, HMG2L1, HTATIP, ID4, IRF2BP1, IRF2BP2, IRX5, JUNB, KBTBD7, KIAA0409, KIAA0947, KIAA1432, KIAA1604, KLF2…
3	fast decay (unstable)	GO:0031323	regulation of cellular metabolic process	3.13843e-11	1.87817e-14	106	ADNP, ANKRD15, ANKRD49, ARRDC4, AVPI1, BCDIN3, BCL3, BCORL1, BDKRB2, BRD2, C12orf22, C13orf7, C17orf42, C1orf103, C6orf166, CASP8AP2, CCDC8, CCNA2, CDC2L5, CEBPB, CEBPZ, CITED4, CKS2, CRSP7, CRSP9, CUL1, DCUN1D3, E2F3, E2F6, EDN1, EMX2, ERCC6, ERRFI1, FBXL5, FOXF1, FZD7, GLI2, HIST1H4E, HIVEP2, HMG2L1, HTATIP, ID4, IRF2BP1, IRF2BP2, IRX5, JUNB, KBTBD7, KIAA0409, KIAA0802, KIAA0947, KIAA1432, KIAA…
3	fast decay (unstable)	GO:0010468	regulation of gene expression	4.93595e-11	2.95389e-14	88	ADNP, ANKRD15, ANKRD49, BCDIN3, BCL3, BCORL1, BRD2, C12orf22, C13orf7, C17orf42, C1orf103, C6orf166, CASP8AP2, CCNA2, CDC2L5, CEBPB, CEBPZ, CITED4, CRSP7, CRSP9, E2F3, E2F6, EDN1, EMX2, ERCC6, FAM46A, FOXF1, FZD7, GLI2, HIST1H4E, HIVEP2, HMG2L1, HTATIP, ID4, IRF2BP1, IRF2BP2, IRX5, JUNB, KIAA0409, KIAA0947, KIAA1604, KLF2, KLHL25, LEO1, MIZF, NKRF, NR1D1, NRBF2, NTF3, PIM1, PLAGL2, PLK3, PNRC2, P…
3	fast decay (unstable)	GO:0031326	regulation of cellular biosynthetic process	5.92074e-10	3.54323e-13	85	ADNP, ANKRD15, ANKRD49, BCDIN3, BCL3, BCORL1, BRD2, C12orf22, C17orf42, C1orf103, C6orf166, CASP8AP2, CCNA2, CDC2L5, CEBPB, CEBPZ, CITED4, CRSP7, CRSP9, E2F3, E2F6, EDN1, EMX2, ERCC6, ERRFI1, FOXF1, FZD7, GLI2, HIST1H4E, HIVEP2, HMG2L1, HTATIP, ID4, IRF2BP1, IRF2BP2, IRX5, JUNB, KIAA0409, KIAA0947, KLF2, KLHL25, LEO1, MIZF, NKRF, NR1D1, NRBF2, NTF3, PIM1, PLAGL2, PLK3, PNRC2, PPM2C, PPP1R8, PTDSR…
3	fast decay (unstable)	GO:0051171	regulation of nitrogen compound metabolic process	6.09951e-10	3.65022e-13	86	ADNP, ANKRD15, ANKRD49, BCDIN3, BCL3, BCORL1, BRD2, C12orf22, C13orf7, C17orf42, C1orf103, C6orf166, CASP8AP2, CCNA2, CDC2L5, CEBPB, CEBPZ, CITED4, CRSP7, CRSP9, E2F3, E2F6, EDN1, EMX2, ERCC6, FOXF1, FZD7, GLI2, HIST1H4E, HIVEP2, HMG2L1, HTATIP, ID4, IRF2BP1, IRF2BP2, IRX5, JUNB, KIAA0409, KIAA0947, KIAA1604, KLF2, KLHL25, LEO1, MIZF, NKRF, NR1D1, NRBF2, NTF3, PIM1, PLAGL2, PLK3, PNRC2, PPP1R8, P…
3	fast decay (unstable)	GO:0019222	regulation of metabolic process	7.22273e-10	4.3224e-13	113	ADNP, ANKRD15, ANKRD49, ARRDC4, AVPI1, BCDIN3, BCL3, BCORL1, BDKRB2, BRD2, C12orf22, C13orf7, C17orf42, C1orf103, C6orf166, CASP8AP2, CCDC8, CCNA2, CDC2L5, CEBPB, CEBPZ, CITED4, CKS2, CRSP7, CRSP9, CUL1, CXCL1, DBF4, DCUN1D3, E2F3, E2F6, EDN1, EMX2, ERCC6, ERRFI1, FAM46A, FBXL5, FOXF1, FZD7, GLI2, GTF3C4, HIST1H4E, HIVEP2, HMG2L1, HTATIP, ID4, IRF2BP1, IRF2BP2, IRX5, JUNB, KBTBD7, KIAA0409, KIAA0…
3	fast decay (unstable)	GO:2000112	regulation of cellular macromolecule biosynthetic process	7.24806e-10	4.33756e-13	82	ADNP, ANKRD15, ANKRD49, BCDIN3, BCL3, BCORL1, BRD2, C12orf22, C17orf42, C1orf103, C6orf166, CASP8AP2, CCNA2, CDC2L5, CEBPB, CEBPZ, CITED4, CRSP7, CRSP9, E2F3, E2F6, EDN1, EMX2, ERCC6, FOXF1, FZD7, GLI2, HIST1H4E, HIVEP2, HMG2L1, HTATIP, ID4, IRF2BP1, IRF2BP2, IRX5, JUNB, KIAA0409, KIAA0947, KLF2, KLHL25, LEO1, MIZF, NKRF, NR1D1, NRBF2, NTF3, PIM1, PLAGL2, PLK3, PNRC2, PPP1R8, PTDSR, RIPK1, RNF12,…
3	fast decay (unstable)	GO:0009889	regulation of biosynthetic process	8.61536e-10	5.15581e-13	85	ADNP, ANKRD15, ANKRD49, BCDIN3, BCL3, BCORL1, BRD2, C12orf22, C17orf42, C1orf103, C6orf166, CASP8AP2, CCNA2, CDC2L5, CEBPB, CEBPZ, CITED4, CRSP7, CRSP9, E2F3, E2F6, EDN1, EMX2, ERCC6, ERRFI1, FOXF1, FZD7, GLI2, HIST1H4E, HIVEP2, HMG2L1, HTATIP, ID4, IRF2BP1, IRF2BP2, IRX5, JUNB, KIAA0409, KIAA0947, KLF2, KLHL25, LEO1, MIZF, NKRF, NR1D1, NRBF2, NTF3, PIM1, PLAGL2, PLK3, PNRC2, PPM2C, PPP1R8, PTDSR…
3	fast decay (unstable)	GO:0051252	regulation of RNA metabolic process	8.68242e-10	5.19594e-13	80	ADNP, ANKRD15, ANKRD49, BCDIN3, BCL3, BCORL1, BRD2, C12orf22, C13orf7, C17orf42, C1orf103, C6orf166, CASP8AP2, CCNA2, CDC2L5, CEBPB, CEBPZ, CITED4, CRSP7, CRSP9, E2F3, E2F6, EDN1, EMX2, ERCC6, FOXF1, FZD7, GLI2, HIST1H4E, HIVEP2, HMG2L1, HTATIP, ID4, IRF2BP1, IRF2BP2, IRX5, JUNB, KIAA0409, KIAA0947, KIAA1604, KLF2, LEO1, MIZF, NKRF, NR1D1, NRBF2, NTF3, PIM1, PLAGL2, PLK3, PNRC2, PPP1R8, PTDSR, RI…
3	fast decay (unstable)	GO:0010556	regulation of macromolecule biosynthetic process	9.47933e-10	5.67285e-13	83	ADNP, ANKRD15, ANKRD49, BCDIN3, BCL3, BCORL1, BRD2, C12orf22, C17orf42, C1orf103, C6orf166, CASP8AP2, CCNA2, CDC2L5, CEBPB, CEBPZ, CITED4, CRSP7, CRSP9, E2F3, E2F6, EDN1, EMX2, ERCC6, ERRFI1, FOXF1, FZD7, GLI2, HIST1H4E, HIVEP2, HMG2L1, HTATIP, ID4, IRF2BP1, IRF2BP2, IRX5, JUNB, KIAA0409, KIAA0947, KLF2, KLHL25, LEO1, MIZF, NKRF, NR1D1, NRBF2, NTF3, PIM1, PLAGL2, PLK3, PNRC2, PPP1R8, PTDSR, RIPK1…
3	fast decay (unstable)	GO:0006351	transcription, DNA-templated	1.19007e-09	7.12191e-13	81	ADNP, ANKRD15, ANKRD49, BCDIN3, BCL3, BCORL1, BRD2, C12orf22, C17orf42, C1orf103, C6orf166, CASP8AP2, CCNA2, CDC2L5, CEBPB, CEBPZ, CITED4, CRSP7, CRSP9, E2F3, E2F6, EDN1, EMX2, ERCC6, FOXF1, FZD7, GLI2, GTF3C4, HIST1H4E, HIVEP2, HMG2L1, HTATIP, ID4, IRF2BP1, IRF2BP2, IRX5, JUNB, KIAA0409, KIAA0947, KIAA1542, KLF2, LEO1, MIZF, NKRF, NR1D1, NRBF2, NTF3, PIM1, PLAGL2, PLK3, PNRC2, PPP1R8, PTDSR, RIP…
3	fast decay (unstable)	GO:0006355	regulation of transcription, DNA-templated	1.24713e-09	7.46337e-13	78	ADNP, ANKRD15, ANKRD49, BCDIN3, BCL3, BCORL1, BRD2, C12orf22, C17orf42, C1orf103, C6orf166, CASP8AP2, CCNA2, CDC2L5, CEBPB, CEBPZ, CITED4, CRSP7, CRSP9, E2F3, E2F6, EDN1, EMX2, ERCC6, FOXF1, FZD7, GLI2, HIST1H4E, HIVEP2, HMG2L1, HTATIP, ID4, IRF2BP1, IRF2BP2, IRX5, JUNB, KIAA0409, KIAA0947, KLF2, LEO1, MIZF, NKRF, NR1D1, NRBF2, NTF3, PIM1, PLAGL2, PLK3, PNRC2, PPP1R8, PTDSR, RIPK1, RNF12, RNF25, …
3	fast decay (unstable)	GO:0010604	positive regulation of macromolecule metabolic process	1.36395e-09	8.16246e-13	54	ADNP, ANKRD49, ARRDC4, AVPI1, BCL3, C12orf22, C13orf7, C6orf166, CASP8AP2, CCNA2, CEBPB, CEBPZ, CITED4, CUL1, DCUN1D3, E2F3, EDN1, ERCC6, FBXL5, FOXF1, FZD7, GLI2, HTATIP, ID4, JUNB, KBTBD7, KIAA0947, KLF2, LEO1, MIZF, NDNL2, NR1D1, NTF3, PIM1, PLAGL2, PLK3, RIPK1, RNF139, RNF25, SH3PX3, SOCS5, SOX11, TAF7, TBX3, TBX5, TICAM1, TRIM24, TRIM27, WAC, x, YTHDF1, ZNF281, ZNF398, ZNF622
3	fast decay (unstable)	GO:0097659	nucleic acid-templated transcription	1.78761e-09	1.06978e-12	81	ADNP, ANKRD15, ANKRD49, BCDIN3, BCL3, BCORL1, BRD2, C12orf22, C17orf42, C1orf103, C6orf166, CASP8AP2, CCNA2, CDC2L5, CEBPB, CEBPZ, CITED4, CRSP7, CRSP9, E2F3, E2F6, EDN1, EMX2, ERCC6, FOXF1, FZD7, GLI2, GTF3C4, HIST1H4E, HIVEP2, HMG2L1, HTATIP, ID4, IRF2BP1, IRF2BP2, IRX5, JUNB, KIAA0409, KIAA0947, KIAA1542, KLF2, LEO1, MIZF, NKRF, NR1D1, NRBF2, NTF3, PIM1, PLAGL2, PLK3, PNRC2, PPP1R8, PTDSR, RIP…
3	fast decay (unstable)	GO:1903506	regulation of nucleic acid-templated transcription	2.02982e-09	1.21474e-12	78	ADNP, ANKRD15, ANKRD49, BCDIN3, BCL3, BCORL1, BRD2, C12orf22, C17orf42, C1orf103, C6orf166, CASP8AP2, CCNA2, CDC2L5, CEBPB, CEBPZ, CITED4, CRSP7, CRSP9, E2F3, E2F6, EDN1, EMX2, ERCC6, FOXF1, FZD7, GLI2, HIST1H4E, HIVEP2, HMG2L1, HTATIP, ID4, IRF2BP1, IRF2BP2, IRX5, JUNB, KIAA0409, KIAA0947, KLF2, LEO1, MIZF, NKRF, NR1D1, NRBF2, NTF3, PIM1, PLAGL2, PLK3, PNRC2, PPP1R8, PTDSR, RIPK1, RNF12, RNF25, …
3	fast decay (unstable)	GO:2001141	regulation of RNA biosynthetic process	2.59335e-09	1.55198e-12	78	ADNP, ANKRD15, ANKRD49, BCDIN3, BCL3, BCORL1, BRD2, C12orf22, C17orf42, C1orf103, C6orf166, CASP8AP2, CCNA2, CDC2L5, CEBPB, CEBPZ, CITED4, CRSP7, CRSP9, E2F3, E2F6, EDN1, EMX2, ERCC6, FOXF1, FZD7, GLI2, HIST1H4E, HIVEP2, HMG2L1, HTATIP, ID4, IRF2BP1, IRF2BP2, IRX5, JUNB, KIAA0409, KIAA0947, KLF2, LEO1, MIZF, NKRF, NR1D1, NRBF2, NTF3, PIM1, PLAGL2, PLK3, PNRC2, PPP1R8, PTDSR, RIPK1, RNF12, RNF25, …
3	fast decay (unstable)	GO:0031325	positive regulation of cellular metabolic process	3.12703e-09	1.87135e-12	54	ADNP, ANKRD49, ARRDC4, AVPI1, BCL3, C12orf22, C13orf7, C6orf166, CASP8AP2, CCNA2, CEBPB, CEBPZ, CITED4, CUL1, DCUN1D3, E2F3, EDN1, ERCC6, FBXL5, FOXF1, FZD7, GLI2, HTATIP, ID4, JUNB, KBTBD7, KIAA0947, KLF2, LEO1, MIZF, NDNL2, NR1D1, NTF3, PIM1, PLAGL2, PLK3, RIPK1, RNF139, RNF25, SH3PX3, SOCS5, SOX11, TAF7, TBX3, TBX5, TICAM1, TRIM24, TRIM27, WAC, x, YTHDF1, ZNF281, ZNF398, ZNF622
3	fast decay (unstable)	GO:0051254	positive regulation of RNA metabolic process	4.33865e-09	2.59644e-12	37	ANKRD49, BCL3, C12orf22, C13orf7, C6orf166, CCNA2, CEBPB, CEBPZ, CITED4, E2F3, EDN1, ERCC6, FOXF1, FZD7, GLI2, HTATIP, ID4, JUNB, KIAA0947, KLF2, LEO1, MIZF, NR1D1, NTF3, PLAGL2, RIPK1, RNF25, SOX11, TAF7, TBX3, TBX5, TICAM1, TRIM24, TRIM27, WAC, ZNF281, ZNF398
3	fast decay (unstable)	GO:0019219	regulation of nucleobase-containing compound metabolic process	5.51745e-09	3.30188e-12	81	ADNP, ANKRD15, ANKRD49, BCDIN3, BCL3, BCORL1, BRD2, C12orf22, C13orf7, C17orf42, C1orf103, C6orf166, CASP8AP2, CCNA2, CDC2L5, CEBPB, CEBPZ, CITED4, CRSP7, CRSP9, E2F3, E2F6, EDN1, EMX2, ERCC6, FOXF1, FZD7, GLI2, HIST1H4E, HIVEP2, HMG2L1, HTATIP, ID4, IRF2BP1, IRF2BP2, IRX5, JUNB, KIAA0409, KIAA0947, KIAA1604, KLF2, LEO1, MIZF, NKRF, NR1D1, NRBF2, NTF3, PIM1, PLAGL2, PLK3, PNRC2, PPP1R8, PTDSR, RI…
3	fast decay (unstable)	GO:1903508	positive regulation of nucleic acid-templated transcription	5.80362e-09	3.47314e-12	36	ANKRD49, BCL3, C12orf22, C6orf166, CCNA2, CEBPB, CEBPZ, CITED4, E2F3, EDN1, ERCC6, FOXF1, FZD7, GLI2, HTATIP, ID4, JUNB, KIAA0947, KLF2, LEO1, MIZF, NR1D1, NTF3, PLAGL2, RIPK1, RNF25, SOX11, TAF7, TBX3, TBX5, TICAM1, TRIM24, TRIM27, WAC, ZNF281, ZNF398
3	fast decay (unstable)	GO:0045893	positive regulation of transcription, DNA-templated	5.80362e-09	3.47314e-12	36	ANKRD49, BCL3, C12orf22, C6orf166, CCNA2, CEBPB, CEBPZ, CITED4, E2F3, EDN1, ERCC6, FOXF1, FZD7, GLI2, HTATIP, ID4, JUNB, KIAA0947, KLF2, LEO1, MIZF, NR1D1, NTF3, PLAGL2, RIPK1, RNF25, SOX11, TAF7, TBX3, TBX5, TICAM1, TRIM24, TRIM27, WAC, ZNF281, ZNF398
3	fast decay (unstable)	GO:0032774	RNA biosynthetic process	6.11846e-09	3.66156e-12	81	ADNP, ANKRD15, ANKRD49, BCDIN3, BCL3, BCORL1, BRD2, C12orf22, C17orf42, C1orf103, C6orf166, CASP8AP2, CCNA2, CDC2L5, CEBPB, CEBPZ, CITED4, CRSP7, CRSP9, E2F3, E2F6, EDN1, EMX2, ERCC6, FOXF1, FZD7, GLI2, GTF3C4, HIST1H4E, HIVEP2, HMG2L1, HTATIP, ID4, IRF2BP1, IRF2BP2, IRX5, JUNB, KIAA0409, KIAA0947, KIAA1542, KLF2, LEO1, MIZF, NKRF, NR1D1, NRBF2, NTF3, PIM1, PLAGL2, PLK3, PNRC2, PPP1R8, PTDSR, RIP…
3	fast decay (unstable)	GO:1902680	positive regulation of RNA biosynthetic process	9.43805e-09	5.64814e-12	36	ANKRD49, BCL3, C12orf22, C6orf166, CCNA2, CEBPB, CEBPZ, CITED4, E2F3, EDN1, ERCC6, FOXF1, FZD7, GLI2, HTATIP, ID4, JUNB, KIAA0947, KLF2, LEO1, MIZF, NR1D1, NTF3, PLAGL2, RIPK1, RNF25, SOX11, TAF7, TBX3, TBX5, TICAM1, TRIM24, TRIM27, WAC, ZNF281, ZNF398
3	fast decay (unstable)	GO:0010605	negative regulation of macromolecule metabolic process	1.88111e-08	1.12574e-11	47	ADNP, BCDIN3, BCL3, BDKRB2, C12orf22, C6orf166, CASP8AP2, CCDC8, CEBPB, E2F6, EDN1, ERRFI1, FOXF1, GLI2, HIST1H4E, HTATIP, ID4, JUNB, KIAA0409, KIAA1432, MIZF, NKRF, NR1D1, NTF3, PIM1, PLK3, RGS3, RIPK1, RNF12, RNF139, RNF169, SOCS5, SOX11, TAF7, TBX3, TGIF, TLE4, TNFAIP8, TNRC15, TRIM24, TRIM27, WAC, x, YOD1, ZNF256, ZNF281, ZNF295
3	fast decay (unstable)	GO:0010467	gene expression	2.18587e-08	1.30812e-11	99	ADNP, ANKRD15, ANKRD49, BCDIN3, BCL3, BCORL1, BRD2, BUD13, C12orf22, C13orf7, C17orf42, C1orf103, C6orf166, CASP8AP2, CCNA2, CDC2L5, CEBPB, CEBPZ, CITED4, CRSP7, CRSP9, DISP1, E2F3, E2F6, EDN1, EMX2, ERCC6, FAM46A, FOXF1, FZD7, GLI2, GTF3C4, HIST1H4E, HIVEP2, HMG2L1, HTATIP, ID4, IRF2BP1, IRF2BP2, IRX5, JUNB, KIAA0409, KIAA0947, KIAA1542, KIAA1604, KLF2, KLHL25, LEO1, MIZF, MRPL44, NKRF, NR1D1, N…
3	fast decay (unstable)	GO:0010628	positive regulation of gene expression	3.40526e-08	2.03786e-11	38	ANKRD49, BCL3, C12orf22, C13orf7, C6orf166, CCNA2, CEBPB, CEBPZ, CITED4, E2F3, EDN1, ERCC6, FOXF1, FZD7, GLI2, HTATIP, ID4, JUNB, KIAA0947, KLF2, LEO1, MIZF, NR1D1, NTF3, PLAGL2, RIPK1, RNF25, SOX11, TAF7, TBX3, TBX5, TICAM1, TRIM24, TRIM27, WAC, YTHDF1, ZNF281, ZNF398
3	fast decay (unstable)	GO:0045935	positive regulation of nucleobase-containing compound metabolic process	3.67418e-08	2.19879e-11	38	ADNP, ANKRD49, BCL3, C12orf22, C13orf7, C6orf166, CCNA2, CEBPB, CEBPZ, CITED4, E2F3, EDN1, ERCC6, FOXF1, FZD7, GLI2, HTATIP, ID4, JUNB, KIAA0947, KLF2, LEO1, MIZF, NR1D1, NTF3, PLAGL2, RIPK1, RNF25, SOX11, TAF7, TBX3, TBX5, TICAM1, TRIM24, TRIM27, WAC, ZNF281, ZNF398
3	fast decay (unstable)	GO:0051173	positive regulation of nitrogen compound metabolic process	3.71981e-08	2.2261e-11	39	ADNP, ANKRD49, BCL3, C12orf22, C13orf7, C6orf166, CCNA2, CEBPB, CEBPZ, CITED4, E2F3, EDN1, ERCC6, FOXF1, FZD7, GLI2, HTATIP, ID4, JUNB, KIAA0947, KLF2, LEO1, MIZF, NR1D1, NTF3, PLAGL2, RIPK1, RNF25, SOX11, TAF7, TBX3, TBX5, TICAM1, TRIM24, TRIM27, WAC, YTHDF1, ZNF281, ZNF398
3	fast decay (unstable)	GO:0010557	positive regulation of macromolecule biosynthetic process	6.10012e-08	3.65058e-11	37	ANKRD49, BCL3, C12orf22, C6orf166, CCNA2, CEBPB, CEBPZ, CITED4, E2F3, EDN1, ERCC6, FOXF1, FZD7, GLI2, HTATIP, ID4, JUNB, KIAA0947, KLF2, LEO1, MIZF, NR1D1, NTF3, PLAGL2, RIPK1, RNF25, SOX11, TAF7, TBX3, TBX5, TICAM1, TRIM24, TRIM27, WAC, YTHDF1, ZNF281, ZNF398
3	fast decay (unstable)	GO:0009893	positive regulation of metabolic process	6.43081e-08	3.84848e-11	61	ADNP, ANKRD49, ARRDC4, AVPI1, BCL3, C12orf22, C13orf7, C6orf166, CASP8AP2, CCNA2, CEBPB, CEBPZ, CITED4, CUL1, CXCL1, DBF4, DCUN1D3, E2F3, EDN1, ERCC6, ERRFI1, FBXL5, FOXF1, FZD7, GLI2, GTF3C4, HTATIP, ID4, JUNB, KBTBD7, KIAA0802, KIAA0947, KIAA1432, KLF2, LEO1, MIZF, NDNL2, NR1D1, NTF3, PIM1, PLAGL2, PLK3, RGS3, RIPK1, RNF139, RNF25, SH3PX3, SOCS5, SOX11, TAF7, TBX3, TBX5, TICAM1, TRIM24, TRIM27,…
3	fast decay (unstable)	GO:0031328	positive regulation of cellular biosynthetic process	1.06641e-07	6.38185e-11	38	ADNP, ANKRD49, BCL3, C12orf22, C6orf166, CCNA2, CEBPB, CEBPZ, CITED4, E2F3, EDN1, ERCC6, FOXF1, FZD7, GLI2, HTATIP, ID4, JUNB, KIAA0947, KLF2, LEO1, MIZF, NR1D1, NTF3, PLAGL2, RIPK1, RNF25, SOX11, TAF7, TBX3, TBX5, TICAM1, TRIM24, TRIM27, WAC, YTHDF1, ZNF281, ZNF398
3	fast decay (unstable)	GO:0016070	RNA metabolic process	1.28824e-07	7.7094e-11	89	ADNP, ANKRD15, ANKRD49, BCDIN3, BCL3, BCORL1, BRD2, BUD13, C12orf22, C13orf7, C17orf42, C1orf103, C6orf166, CASP8AP2, CCNA2, CDC2L5, CEBPB, CEBPZ, CITED4, CRSP7, CRSP9, E2F3, E2F6, EDN1, EMX2, ERCC6, FOXF1, FZD7, GLI2, GTF3C4, HIST1H4E, HIVEP2, HMG2L1, HTATIP, ID4, IRF2BP1, IRF2BP2, IRX5, JUNB, KIAA0409, KIAA0947, KIAA1542, KIAA1604, KLF2, LEO1, MIZF, MRPL44, NKRF, NR1D1, NRBF2, NSUN3, NTF3, PIM1…
3	fast decay (unstable)	GO:0009891	positive regulation of biosynthetic process	1.70788e-07	1.02207e-10	38	ADNP, ANKRD49, BCL3, C12orf22, C6orf166, CCNA2, CEBPB, CEBPZ, CITED4, E2F3, EDN1, ERCC6, FOXF1, FZD7, GLI2, HTATIP, ID4, JUNB, KIAA0947, KLF2, LEO1, MIZF, NR1D1, NTF3, PLAGL2, RIPK1, RNF25, SOX11, TAF7, TBX3, TBX5, TICAM1, TRIM24, TRIM27, WAC, YTHDF1, ZNF281, ZNF398
3	fast decay (unstable)	GO:0016567	protein ubiquitination	1.90432e-07	1.13963e-10	28	ARRDC4, ASB13, CRSP9, CUL1, DCUN1D3, FBXL3, FBXL5, FBXO33, FBXO45, KBTBD7, KLHL25, KLHL9, LEO1, NDNL2, RNF12, RNF139, RNF146, RNF169, RNF25, SOCS5, SPSB1, SPSB2, TICAM1, TRIM24, TRIM27, WAC, x, ZNRF3
3	fast decay (unstable)	GO:0031324	negative regulation of cellular metabolic process	2.00707e-07	1.20112e-10	45	BCDIN3, BCL3, BDKRB2, C12orf22, C6orf166, CASP8AP2, CCDC8, CEBPB, E2F6, EDN1, ERRFI1, FOXF1, GLI2, HIST1H4E, HTATIP, ID4, JUNB, KIAA0409, KIAA1432, MIZF, NKRF, NR1D1, NTF3, PIM1, PLK3, RGS3, RIPK1, RNF12, RNF139, RNF169, SOCS5, SOX11, TAF7, TBX3, TGIF, TLE4, TNFAIP8, TNRC15, TRIM24, TRIM27, WAC, x, ZNF256, ZNF281, ZNF295
3	fast decay (unstable)	GO:0048523	negative regulation of cellular process	2.41993e-07	1.44819e-10	63	ADNP, ANKRD15, BCDIN3, BCL3, BDKRB2, C12orf22, C6orf166, CASP8AP2, CCDC8, CCNA2, CEBPB, CUL1, CXCL1, DCUN1D3, E2F3, E2F6, EDN1, ERRFI1, FOXF1, FZD7, GLI2, HIST1H4E, HMG2L1, HTATIP, ID4, IFRD1, JUNB, KIAA0409, KIAA1432, LEO1, MIZF, MORC3, NKRF, NR1D1, NTF3, PIM1, PLK3, PRCC, RGS3, RIPK1, RNF12, RNF139, RNF169, SH3PX3, SOCS5, SOX11, TAF7, TBX3, TBX5, TGIF, TLE4, TNFAIP8, TNRC15, TOB2, TRIM24, TRIM2…
3	fast decay (unstable)	GO:0010558	negative regulation of macromolecule biosynthetic process	2.58047e-07	1.54427e-10	33	BCDIN3, BCL3, C6orf166, CASP8AP2, CEBPB, E2F6, EDN1, ERRFI1, FOXF1, GLI2, HIST1H4E, HTATIP, ID4, JUNB, KIAA0409, MIZF, NKRF, NR1D1, PIM1, PLK3, RNF12, RNF139, SOX11, TAF7, TBX3, TGIF, TLE4, TNRC15, TRIM24, TRIM27, ZNF256, ZNF281, ZNF295
3	fast decay (unstable)	GO:0009892	negative regulation of metabolic process	3.28428e-07	1.96546e-10	48	ADNP, BCDIN3, BCL3, BDKRB2, C12orf22, C6orf166, CASP8AP2, CCDC8, CEBPB, E2F6, EDN1, ERRFI1, FOXF1, GLI2, HIST1H4E, HTATIP, ID4, JUNB, KIAA0409, KIAA1432, MIZF, NKRF, NR1D1, NTF3, PIM1, PLK3, PPP1R8, RGS3, RIPK1, RNF12, RNF139, RNF169, SOCS5, SOX11, TAF7, TBX3, TGIF, TLE4, TNFAIP8, TNRC15, TRIM24, TRIM27, WAC, x, YOD1, ZNF256, ZNF281, ZNF295
3	fast decay (unstable)	GO:1903507	negative regulation of nucleic acid-templated transcription	3.88046e-07	2.32224e-10	30	BCDIN3, BCL3, C6orf166, CASP8AP2, CEBPB, E2F6, EDN1, FOXF1, GLI2, HIST1H4E, HTATIP, ID4, JUNB, KIAA0409, MIZF, NKRF, NR1D1, PIM1, PLK3, RNF12, SOX11, TAF7, TBX3, TGIF, TLE4, TRIM24, TRIM27, ZNF256, ZNF281, ZNF295
3	fast decay (unstable)	GO:1902679	negative regulation of RNA biosynthetic process	5.04268e-07	3.01776e-10	30	BCDIN3, BCL3, C6orf166, CASP8AP2, CEBPB, E2F6, EDN1, FOXF1, GLI2, HIST1H4E, HTATIP, ID4, JUNB, KIAA0409, MIZF, NKRF, NR1D1, PIM1, PLK3, RNF12, SOX11, TAF7, TBX3, TGIF, TLE4, TRIM24, TRIM27, ZNF256, ZNF281, ZNF295
3	fast decay (unstable)	GO:0048519	negative regulation of biological process	5.10319e-07	3.05397e-10	66	ADNP, ANKRD15, BCDIN3, BCL3, BDKRB2, C12orf22, C6orf166, CASP8AP2, CCDC8, CCNA2, CEBPB, CUL1, CXCL1, DCUN1D3, E2F3, E2F6, EDN1, ERRFI1, FOXF1, FZD7, GLI2, HIST1H4E, HMG2L1, HTATIP, ID4, IFRD1, JUNB, KIAA0409, KIAA1432, KLF2, LEO1, MIZF, MORC3, NKRF, NR1D1, NTF3, PIM1, PLK3, PPP1R8, PRCC, RGS3, RIPK1, RNF12, RNF139, RNF169, SH3PX3, SOCS5, SOX11, TAF7, TBX3, TBX5, TGIF, TLE4, TNFAIP8, TNRC15, TOB2,…
3	fast decay (unstable)	GO:0045892	negative regulation of transcription, DNA-templated	7.10286e-07	4.25067e-10	29	BCDIN3, BCL3, C6orf166, CEBPB, E2F6, EDN1, FOXF1, GLI2, HIST1H4E, HTATIP, ID4, JUNB, KIAA0409, MIZF, NKRF, NR1D1, PIM1, PLK3, RNF12, SOX11, TAF7, TBX3, TGIF, TLE4, TRIM24, TRIM27, ZNF256, ZNF281, ZNF295
3	fast decay (unstable)	GO:0031327	negative regulation of cellular biosynthetic process	7.72581e-07	4.62347e-10	33	BCDIN3, BCL3, C6orf166, CASP8AP2, CEBPB, E2F6, EDN1, ERRFI1, FOXF1, GLI2, HIST1H4E, HTATIP, ID4, JUNB, KIAA0409, MIZF, NKRF, NR1D1, PIM1, PLK3, RNF12, RNF139, SOX11, TAF7, TBX3, TGIF, TLE4, TNRC15, TRIM24, TRIM27, ZNF256, ZNF281, ZNF295
3	fast decay (unstable)	GO:0034654	nucleobase-containing compound biosynthetic process	8.24915e-07	4.93665e-10	81	ADNP, ANKRD15, ANKRD49, BCDIN3, BCL3, BCORL1, BRD2, C12orf22, C17orf42, C1orf103, C6orf166, CASP8AP2, CCNA2, CDC2L5, CEBPB, CEBPZ, CITED4, CRSP7, CRSP9, E2F3, E2F6, EDN1, EMX2, ERCC6, FOXF1, FZD7, GLI2, GTF3C4, HIST1H4E, HIVEP2, HMG2L1, HTATIP, ID4, IRF2BP1, IRF2BP2, IRX5, JUNB, KIAA0409, KIAA0947, KIAA1542, KLF2, LEO1, MIZF, NKRF, NR1D1, NRBF2, NTF3, PIM1, PLAGL2, PLK3, PNRC2, PPP1R8, PTDSR, RIP…
3	fast decay (unstable)	GO:2000113	negative regulation of cellular macromolecule biosynthetic process	1.00615e-06	6.02127e-10	31	BCDIN3, BCL3, C6orf166, CEBPB, E2F6, EDN1, FOXF1, GLI2, HIST1H4E, HTATIP, ID4, JUNB, KIAA0409, MIZF, NKRF, NR1D1, PIM1, PLK3, RNF12, RNF139, SOX11, TAF7, TBX3, TGIF, TLE4, TNRC15, TRIM24, TRIM27, ZNF256, ZNF281, ZNF295
3	fast decay (unstable)	GO:0009890	negative regulation of biosynthetic process	1.09282e-06	6.53992e-10	33	BCDIN3, BCL3, C6orf166, CASP8AP2, CEBPB, E2F6, EDN1, ERRFI1, FOXF1, GLI2, HIST1H4E, HTATIP, ID4, JUNB, KIAA0409, MIZF, NKRF, NR1D1, PIM1, PLK3, RNF12, RNF139, SOX11, TAF7, TBX3, TGIF, TLE4, TNRC15, TRIM24, TRIM27, ZNF256, ZNF281, ZNF295
3	fast decay (unstable)	GO:0051253	negative regulation of RNA metabolic process	1.23559e-06	7.39433e-10	30	BCDIN3, BCL3, C6orf166, CASP8AP2, CEBPB, E2F6, EDN1, FOXF1, GLI2, HIST1H4E, HTATIP, ID4, JUNB, KIAA0409, MIZF, NKRF, NR1D1, PIM1, PLK3, RNF12, SOX11, TAF7, TBX3, TGIF, TLE4, TRIM24, TRIM27, ZNF256, ZNF281, ZNF295
3	fast decay (unstable)	GO:0032446	protein modification by small protein conjugation	1.31993e-06	7.89902e-10	28	ARRDC4, ASB13, CRSP9, CUL1, DCUN1D3, FBXL3, FBXL5, FBXO33, FBXO45, KBTBD7, KLHL25, KLHL9, LEO1, NDNL2, RNF12, RNF139, RNF146, RNF169, RNF25, SOCS5, SPSB1, SPSB2, TICAM1, TRIM24, TRIM27, WAC, x, ZNRF3
3	fast decay (unstable)	GO:0034645	cellular macromolecule biosynthetic process	1.37529e-06	8.23037e-10	90	ADNP, ANKRD15, ANKRD49, BCDIN3, BCL3, BCORL1, BRD2, C12orf22, C17orf42, C1orf103, C6orf166, CASP8AP2, CCNA2, CDC2L5, CEBPB, CEBPZ, CITED4, CRSP7, CRSP9, DBF4, E2F3, E2F6, EDN1, EMX2, ERCC6, FOXF1, FZD7, GLI2, GTF3C4, HIST1H4E, HIVEP2, HMG2L1, HS3ST3B1, HTATIP, ID4, IRF2BP1, IRF2BP2, IRX5, JUNB, KIAA0409, KIAA0947, KIAA1542, KLF2, KLHL25, LEO1, MIZF, MRPL44, NKRF, NR1D1, NRBF2, NTF3, PIM1, PLAGL2,…
3	fast decay (unstable)	GO:0006366	transcription from RNA polymerase II promoter	1.44858e-06	8.66892e-10	43	BCDIN3, BCL3, BRD2, C12orf22, C6orf166, CDC2L5, CEBPB, CEBPZ, CITED4, CRSP7, CRSP9, E2F3, E2F6, EDN1, ERCC6, FOXF1, GLI2, HIVEP2, HTATIP, ID4, JUNB, KIAA0947, KIAA1542, KLF2, LEO1, MIZF, NR1D1, NRBF2, NTF3, PLAGL2, PLK3, RIPK1, RNF12, SESN2, SOX11, TAF7, TBX3, TBX5, TGIF, TLE4, TRIM24, TRIM27, ZNF281
3	fast decay (unstable)	GO:0051172	negative regulation of nitrogen compound metabolic process	1.49154e-06	8.92603e-10	33	BCDIN3, BCL3, C6orf166, CASP8AP2, CEBPB, E2F6, EDN1, FOXF1, GLI2, HIST1H4E, HTATIP, ID4, JUNB, KIAA0409, MIZF, NKRF, NR1D1, PIM1, PLK3, RNF12, RNF139, RNF169, SOX11, TAF7, TBX3, TGIF, TLE4, TNRC15, TRIM24, TRIM27, ZNF256, ZNF281, ZNF295
3	fast decay (unstable)	GO:0090304	nucleic acid metabolic process	1.70966e-06	1.02314e-09	94	ADNP, ANKRD15, ANKRD49, BCDIN3, BCL3, BCORL1, BRD2, BUD13, C12orf22, C13orf7, C17orf42, C1orf103, C1orf176, C6orf166, CASP8AP2, CCNA2, CDC2L5, CEBPB, CEBPZ, CITED4, CRSP7, CRSP9, DBF4, E2F3, E2F6, EDN1, EMX2, ERCC6, FOXF1, FZD7, GLI2, GTF3C4, HIST1H4E, HIVEP2, HMG2L1, HTATIP, ID4, IRF2BP1, IRF2BP2, IRX5, ISG20L1, JUNB, KIAA0409, KIAA0947, KIAA1542, KIAA1604, KLF2, LEO1, MIZF, MRPL44, NDNL2, NKRF,…
3	fast decay (unstable)	GO:0019438	aromatic compound biosynthetic process	1.9472e-06	1.16529e-09	81	ADNP, ANKRD15, ANKRD49, BCDIN3, BCL3, BCORL1, BRD2, C12orf22, C17orf42, C1orf103, C6orf166, CASP8AP2, CCNA2, CDC2L5, CEBPB, CEBPZ, CITED4, CRSP7, CRSP9, E2F3, E2F6, EDN1, EMX2, ERCC6, FOXF1, FZD7, GLI2, GTF3C4, HIST1H4E, HIVEP2, HMG2L1, HTATIP, ID4, IRF2BP1, IRF2BP2, IRX5, JUNB, KIAA0409, KIAA0947, KIAA1542, KLF2, LEO1, MIZF, NKRF, NR1D1, NRBF2, NTF3, PIM1, PLAGL2, PLK3, PNRC2, PPP1R8, PTDSR, RIP…
3	fast decay (unstable)	GO:0048522	positive regulation of cellular process	2.20726e-06	1.32092e-09	66	ADNP, ANKRD15, ANKRD49, ARRDC4, AVPI1, BCDIN3, BCL3, C12orf22, C13orf7, C1orf190, C6orf166, CASP8AP2, CCNA2, CDC2L5, CEBPB, CEBPZ, CITED4, CUL1, CXCL1, DCUN1D3, DISP1, E2F3, EDN1, ERCC6, FBXL5, FLRT3, FOXF1, FZD7, GLI2, HTATIP, ID4, JUNB, KBTBD7, KIAA0409, KIAA0802, KIAA0947, KLF2, LEO1, MIZF, NDNL2, NR1D1, NTF3, PIM1, PLAGL2, PLK3, RIPK1, RNF139, RNF146, RNF25, SH3PX3, SMCR7, SOCS5, SOX11, TAF7,…
3	fast decay (unstable)	GO:0018130	heterocycle biosynthetic process	2.21684e-06	1.32665e-09	81	ADNP, ANKRD15, ANKRD49, BCDIN3, BCL3, BCORL1, BRD2, C12orf22, C17orf42, C1orf103, C6orf166, CASP8AP2, CCNA2, CDC2L5, CEBPB, CEBPZ, CITED4, CRSP7, CRSP9, E2F3, E2F6, EDN1, EMX2, ERCC6, FOXF1, FZD7, GLI2, GTF3C4, HIST1H4E, HIVEP2, HMG2L1, HTATIP, ID4, IRF2BP1, IRF2BP2, IRX5, JUNB, KIAA0409, KIAA0947, KIAA1542, KLF2, LEO1, MIZF, NKRF, NR1D1, NRBF2, NTF3, PIM1, PLAGL2, PLK3, PNRC2, PPP1R8, PTDSR, RIP…
3	fast decay (unstable)	GO:0009059	macromolecule biosynthetic process	2.25516e-06	1.34959e-09	91	ADNP, ANKRD15, ANKRD49, BCDIN3, BCL3, BCORL1, BRD2, C12orf22, C17orf42, C1orf103, C6orf166, CASP8AP2, CCNA2, CDC2L5, CEBPB, CEBPZ, CITED4, CRSP7, CRSP9, DBF4, E2F3, E2F6, EDN1, EMX2, ERCC6, ERRFI1, FOXF1, FZD7, GLI2, GTF3C4, HIST1H4E, HIVEP2, HMG2L1, HS3ST3B1, HTATIP, ID4, IRF2BP1, IRF2BP2, IRX5, JUNB, KIAA0409, KIAA0947, KIAA1542, KLF2, KLHL25, LEO1, MIZF, MRPL44, NKRF, NR1D1, NRBF2, NTF3, PIM1,…
3	fast decay (unstable)	GO:1901362	organic cyclic compound biosynthetic process	2.35972e-06	1.41216e-09	82	ACBD3, ADNP, ANKRD15, ANKRD49, BCDIN3, BCL3, BCORL1, BRD2, C12orf22, C17orf42, C1orf103, C6orf166, CASP8AP2, CCNA2, CDC2L5, CEBPB, CEBPZ, CITED4, CRSP7, CRSP9, E2F3, E2F6, EDN1, EMX2, ERCC6, FOXF1, FZD7, GLI2, GTF3C4, HIST1H4E, HIVEP2, HMG2L1, HTATIP, ID4, IRF2BP1, IRF2BP2, IRX5, JUNB, KIAA0409, KIAA0947, KIAA1542, KLF2, LEO1, MIZF, NKRF, NR1D1, NRBF2, NTF3, PIM1, PLAGL2, PLK3, PNRC2, PPP1R8, PTD…
3	fast decay (unstable)	GO:0045934	negative regulation of nucleobase-containing compound metabolic process	2.90703e-06	1.7397e-09	31	BCDIN3, BCL3, C6orf166, CASP8AP2, CEBPB, E2F6, EDN1, FOXF1, GLI2, HIST1H4E, HTATIP, ID4, JUNB, KIAA0409, MIZF, NKRF, NR1D1, PIM1, PLK3, RNF12, RNF169, SOX11, TAF7, TBX3, TGIF, TLE4, TRIM24, TRIM27, ZNF256, ZNF281, ZNF295
3	fast decay (unstable)	GO:0044260	cellular macromolecule metabolic process	3.23332e-06	1.93496e-09	135	ADNP, ANKRD15, ANKRD49, ARRDC4, ASB13, AVPI1, BCDIN3, BCL3, BCORL1, BDKRB2, BRD1, BRD2, BUD13, C12orf22, C12orf41, C13orf7, C17orf42, C1orf103, C1orf176, C6orf166, CASP8AP2, CCDC8, CCNA2, CDC2L5, CEBPB, CEBPZ, CITED4, CKS2, CRSP7, CRSP9, CSRP2BP, CUL1, DBF4, DCUN1D3, E2F3, E2F6, EDN1, EMX2, ERCC6, ERRFI1, FBXL3, FBXL5, FBXO33, FBXO45, FOXF1, FZD7, GENX-3414, GLI2, GTF3C4, HIST1H4E, HIVEP2, HMG2L1…
3	fast decay (unstable)	GO:0010629	negative regulation of gene expression	4.52424e-06	2.70751e-09	32	ADNP, BCDIN3, BCL3, C6orf166, CEBPB, E2F6, EDN1, FOXF1, GLI2, HIST1H4E, HTATIP, ID4, JUNB, KIAA0409, MIZF, NKRF, NR1D1, PIM1, PLK3, RNF12, RNF139, SOX11, TAF7, TBX3, TGIF, TLE4, TNRC15, TRIM24, TRIM27, ZNF256, ZNF281, ZNF295
3	fast decay (unstable)	GO:0070647	protein modification by small protein conjugation or removal	1.26024e-05	7.54183e-09	29	ARRDC4, ASB13, CRSP9, CUL1, DCUN1D3, FBXL3, FBXL5, FBXO33, FBXO45, KBTBD7, KLHL25, KLHL9, LEO1, NDNL2, RNF12, RNF139, RNF146, RNF169, RNF25, SOCS5, SPSB1, SPSB2, TICAM1, TRIM24, TRIM27, WAC, x, YOD1, ZNRF3
3	fast decay (unstable)	GO:0044271	cellular nitrogen compound biosynthetic process	2.31204e-05	1.38363e-08	86	ADNP, ANKRD15, ANKRD49, BCDIN3, BCL3, BCORL1, BRD2, C12orf22, C17orf42, C1orf103, C6orf166, CASP8AP2, CCNA2, CDC2L5, CEBPB, CEBPZ, CITED4, CRSP7, CRSP9, E2F3, E2F6, EDN1, EMX2, ERCC6, FOXF1, FZD7, GLI2, GTF3C4, HIST1H4E, HIVEP2, HMG2L1, HTATIP, ID4, IRF2BP1, IRF2BP2, IRX5, JUNB, KIAA0409, KIAA0947, KIAA1542, KLF2, KLHL25, LEO1, MIZF, MRPL44, NKRF, NR1D1, NRBF2, NTF3, PIM1, PLAGL2, PLK3, PNRC2, PP…
3	fast decay (unstable)	GO:1903047	mitotic cell cycle process	4.92431e-05	2.94693e-08	23	BCDIN3, C13orf34, CCDC8, CCNA2, CDC2L5, CEP76, CSRP2BP, CUL1, DBF4, E2F6, EDN1, ID4, INCENP, KLHL9, MIZF, PHF13, PIM1, PLK3, PRCC, RRS1, SH3PX3, TNRC15, x
3	fast decay (unstable)	GO:0048518	positive regulation of biological process	8.85948e-05	5.3019e-08	72	ADNP, ANKRD15, ANKRD49, ARRDC4, AVPI1, BCDIN3, BCL3, C12orf22, C13orf7, C1orf190, C6orf166, CASP8AP2, CCNA2, CDC2L5, CEBPB, CEBPZ, CITED4, CUL1, CXCL1, DBF4, DCUN1D3, DISP1, E2F3, EDN1, ERCC6, ERRFI1, FBXL5, FLRT3, FOXF1, FZD7, GLI2, GTF3C4, HTATIP, ID4, JUNB, KBTBD7, KIAA0409, KIAA0802, KIAA0947, KIAA1432, KLF2, LEO1, MIZF, NDNL2, NR1D1, NTF3, PIM1, PLAGL2, PLK3, RGS3, RIPK1, RNF139, RNF146, RNF…
3	fast decay (unstable)	GO:0043170	macromolecule metabolic process	0.000110754	6.62801e-08	140	ADNP, ANKRD15, ANKRD49, ARRDC4, ASB13, AVPI1, BCDIN3, BCL3, BCORL1, BDKRB2, BRD1, BRD2, BUD13, C12orf22, C12orf41, C13orf7, C17orf42, C1orf103, C1orf176, C6orf166, CASP8AP2, CCDC8, CCNA2, CDC2L5, CEBPB, CEBPZ, CITED4, CKS2, CRSP7, CRSP9, CSRP2BP, CUL1, DBF4, DCUN1D3, DISP1, E2F3, E2F6, EDN1, EMX2, ERCC6, ERRFI1, FAM46A, FBXL3, FBXL5, FBXO33, FBXO45, FOXF1, FZD7, GENX-3414, GLI2, GTF3C4, HIST1H4E,…
3	fast decay (unstable)	GO:0000122	negative regulation of transcription from RNA polymerase II promoter	0.000116333	6.9619e-08	20	BCDIN3, C6orf166, E2F6, EDN1, FOXF1, GLI2, HTATIP, ID4, JUNB, MIZF, NR1D1, PLK3, RNF12, SOX11, TAF7, TBX3, TGIF, TLE4, TRIM27, ZNF281
3	fast decay (unstable)	GO:0006139	nucleobase-containing compound metabolic process	0.000223838	1.33954e-07	95	ADNP, ANKRD15, ANKRD49, BCDIN3, BCL3, BCORL1, BRD2, BUD13, C12orf22, C13orf7, C17orf42, C1orf103, C1orf176, C6orf166, CASP8AP2, CCNA2, CDC2L5, CEBPB, CEBPZ, CITED4, CRSP7, CRSP9, DBF4, E2F3, E2F6, EDN1, EMX2, ERCC6, FOXF1, FZD7, GLI2, GTF3C4, HIST1H4E, HIVEP2, HMG2L1, HTATIP, ID4, IRF2BP1, IRF2BP2, IRX5, ISG20L1, JUNB, KIAA0409, KIAA0947, KIAA1542, KIAA1604, KLF2, LEO1, MIZF, MRPL44, ND1, NDNL2, …
3	fast decay (unstable)	GO:0000278	mitotic cell cycle	0.000313261	1.87469e-07	25	BCDIN3, C13orf34, CCDC8, CCNA2, CDC2L5, CEP76, CSRP2BP, CUL1, DBF4, E2F3, E2F6, EDN1, HIST1H4E, ID4, INCENP, KLHL9, MIZF, PHF13, PIM1, PLK3, PRCC, RRS1, SH3PX3, TNRC15, x
3	fast decay (unstable)	GO:0051246	regulation of protein metabolic process	0.000408034	2.44185e-07	44	ADNP, ARRDC4, AVPI1, BCL3, BDKRB2, C12orf22, C6orf166, CASP8AP2, CCDC8, CCNA2, CEBPB, CKS2, CUL1, DCUN1D3, EDN1, ERCC6, ERRFI1, FBXL5, FZD7, HTATIP, KBTBD7, KIAA1432, KLF2, KLHL25, NDNL2, NTF3, PIM1, PLK3, RGS3, RIPK1, RNF139, SESN2, SH3PX3, SOCS5, TAF7, TICAM1, TNFAIP8, TNRC15, TRIM27, WAC, x, YOD1, YTHDF1, ZNF622
3	fast decay (unstable)	GO:0006357	regulation of transcription from RNA polymerase II promoter	0.000570564	3.4145e-07	35	BCDIN3, BCL3, BRD2, C12orf22, C6orf166, CDC2L5, CEBPB, CEBPZ, CITED4, CRSP7, CRSP9, E2F6, EDN1, FOXF1, GLI2, HTATIP, ID4, JUNB, KLF2, LEO1, MIZF, NR1D1, NTF3, PLAGL2, PLK3, RIPK1, RNF12, SOX11, TAF7, TBX3, TBX5, TGIF, TLE4, TRIM27, ZNF281
3	fast decay (unstable)	GO:0007049	cell cycle	0.000580053	3.47129e-07	34	AVPI1, BCDIN3, C13orf34, CASP8AP2, CCDC8, CCNA2, CDC2L5, CEP76, CKS2, CSRP2BP, CUL1, DBF4, E2F3, E2F6, EDN1, HIST1H4E, ID4, INCENP, JUNB, KIAA0409, KLHL9, MIZF, PHF13, PIM1, PLK3, PRCC, RRS1, SH3PX3, SOX11, TBX3, TNRC15, URG4, WAC, x
3	fast decay (unstable)	GO:0046483	heterocycle metabolic process	0.000813637	4.86916e-07	95	ADNP, ANKRD15, ANKRD49, BCDIN3, BCL3, BCORL1, BRD2, BUD13, C12orf22, C13orf7, C17orf42, C1orf103, C1orf176, C6orf166, CASP8AP2, CCNA2, CDC2L5, CEBPB, CEBPZ, CITED4, CRSP7, CRSP9, DBF4, E2F3, E2F6, EDN1, EMX2, ERCC6, FOXF1, FZD7, GLI2, GTF3C4, HIST1H4E, HIVEP2, HMG2L1, HTATIP, ID4, IRF2BP1, IRF2BP2, IRX5, ISG20L1, JUNB, KIAA0409, KIAA0947, KIAA1542, KIAA1604, KLF2, LEO1, MIZF, MRPL44, ND1, NDNL2, …
3	fast decay (unstable)	GO:0006725	cellular aromatic compound metabolic process	0.000878763	5.2589e-07	95	ADNP, ANKRD15, ANKRD49, BCDIN3, BCL3, BCORL1, BRD2, BUD13, C12orf22, C13orf7, C17orf42, C1orf103, C1orf176, C6orf166, CASP8AP2, CCNA2, CDC2L5, CEBPB, CEBPZ, CITED4, CRSP7, CRSP9, DBF4, E2F3, E2F6, EDN1, EMX2, ERCC6, FOXF1, FZD7, GLI2, GTF3C4, HIST1H4E, HIVEP2, HMG2L1, HTATIP, ID4, IRF2BP1, IRF2BP2, IRX5, ISG20L1, JUNB, KIAA0409, KIAA0947, KIAA1542, KIAA1604, KLF2, LEO1, MIZF, MRPL44, ND1, NDNL2, …
3	fast decay (unstable)	GO:0008283	cell proliferation	0.000884836	5.29525e-07	32	BDKRB2, C6orf166, CCNA2, CDC2L5, CEBPB, CKS2, CUL1, CXCL1, E2F3, EDN1, EMX2, ERRFI1, FOXF1, FZD7, GLI2, ID4, JUNB, MORC3, NR1D1, NTF3, PIM1, PPP1R8, RNF139, SOX11, TBX3, TBX5, TGIF, TICAM1, TOB2, TRIM24, TRIM27, ZNRF3
3	fast decay (unstable)	GO:0009790	embryo development	0.0010693	6.39916e-07	21	C6orf166, CEBPB, DISP1, EDN1, FLRT3, FOXF1, FZD7, GLI2, IRX5, JUNB, KLF2, LEO1, LRIG3, MIZF, SEC24B, SOX11, TBX3, TBX5, TGIF, UTX, ZNF281
3	fast decay (unstable)	GO:0044770	cell cycle phase transition	0.00119331	7.14127e-07	15	BCDIN3, C13orf34, CCNA2, CEP76, CSRP2BP, CUL1, DBF4, E2F6, ID4, MIZF, PIM1, PLK3, SOX11, TNRC15, x
3	fast decay (unstable)	GO:0022402	cell cycle process	0.00137005	8.19898e-07	27	BCDIN3, C13orf34, CCDC8, CCNA2, CDC2L5, CEP76, CKS2, CSRP2BP, CUL1, DBF4, E2F6, EDN1, ID4, INCENP, KIAA0409, KLHL9, MIZF, PHF13, PIM1, PLK3, PRCC, RRS1, SH3PX3, SOX11, TNRC15, WAC, x
3	fast decay (unstable)	GO:1901360	organic cyclic compound metabolic process	0.00149976	8.97525e-07	96	ACBD3, ADNP, ANKRD15, ANKRD49, BCDIN3, BCL3, BCORL1, BRD2, BUD13, C12orf22, C13orf7, C17orf42, C1orf103, C1orf176, C6orf166, CASP8AP2, CCNA2, CDC2L5, CEBPB, CEBPZ, CITED4, CRSP7, CRSP9, DBF4, E2F3, E2F6, EDN1, EMX2, ERCC6, FOXF1, FZD7, GLI2, GTF3C4, HIST1H4E, HIVEP2, HMG2L1, HTATIP, ID4, IRF2BP1, IRF2BP2, IRX5, ISG20L1, JUNB, KIAA0409, KIAA0947, KIAA1542, KIAA1604, KLF2, LEO1, MIZF, MRPL44, ND1, …
3	fast decay (unstable)	GO:0044249	cellular biosynthetic process	0.00152854	9.14743e-07	92	ADNP, ANKRD15, ANKRD49, BCDIN3, BCL3, BCORL1, BRD2, C12orf22, C17orf42, C1orf103, C6orf166, CASP8AP2, CCNA2, CDC2L5, CEBPB, CEBPZ, CITED4, CRSP7, CRSP9, DBF4, E2F3, E2F6, EDN1, EMX2, ERCC6, ERRFI1, FOXF1, FZD7, GLI2, GTF3C4, HIST1H4E, HIVEP2, HMG2L1, HS3ST3B1, HTATIP, ID4, IRF2BP1, IRF2BP2, IRX5, JUNB, KIAA0409, KIAA0947, KIAA1542, KLF2, KLHL25, LEO1, MIZF, MRPL44, NKRF, NR1D1, NRBF2, NTF3, PIM1,…
3	fast decay (unstable)	GO:0032268	regulation of cellular protein metabolic process	0.00168037	1.00561e-06	41	ADNP, ARRDC4, AVPI1, BCL3, BDKRB2, C12orf22, C6orf166, CASP8AP2, CCDC8, CCNA2, CKS2, CUL1, DCUN1D3, EDN1, ERCC6, ERRFI1, FBXL5, FZD7, HTATIP, KBTBD7, KIAA1432, KLHL25, NDNL2, NTF3, PIM1, PLK3, RGS3, RIPK1, RNF139, SESN2, SH3PX3, SOCS5, TAF7, TICAM1, TNFAIP8, TNRC15, TRIM27, WAC, x, YTHDF1, ZNF622
3	fast decay (unstable)	GO:1901576	organic substance biosynthetic process	0.0018747	1.1219e-06	93	ACBD3, ADNP, ANKRD15, ANKRD49, BCDIN3, BCL3, BCORL1, BRD2, C12orf22, C17orf42, C1orf103, C6orf166, CASP8AP2, CCNA2, CDC2L5, CEBPB, CEBPZ, CITED4, CRSP7, CRSP9, DBF4, E2F3, E2F6, EDN1, EMX2, ERCC6, ERRFI1, FOXF1, FZD7, GLI2, GTF3C4, HIST1H4E, HIVEP2, HMG2L1, HS3ST3B1, HTATIP, ID4, IRF2BP1, IRF2BP2, IRX5, JUNB, KIAA0409, KIAA0947, KIAA1542, KLF2, KLHL25, LEO1, MIZF, MRPL44, NKRF, NR1D1, NRBF2, NTF3…
3	fast decay (unstable)	GO:0048598	embryonic morphogenesis	0.0030338	1.81556e-06	15	EDN1, FLRT3, FOXF1, FZD7, GLI2, IRX5, LEO1, LRIG3, SEC24B, SOX11, TBX3, TBX5, TGIF, UTX, ZNF281
3	fast decay (unstable)	GO:0044772	mitotic cell cycle phase transition	0.00372063	2.22659e-06	14	BCDIN3, C13orf34, CCNA2, CEP76, CSRP2BP, CUL1, DBF4, E2F6, ID4, MIZF, PIM1, PLK3, TNRC15, x
3	fast decay (unstable)	GO:0034641	cellular nitrogen compound metabolic process	0.00442811	2.64998e-06	100	ADNP, ANKRD15, ANKRD49, BCDIN3, BCL3, BCORL1, BRD2, BUD13, C12orf22, C13orf7, C17orf42, C1orf103, C1orf176, C6orf166, CASP8AP2, CCNA2, CDC2L5, CEBPB, CEBPZ, CITED4, CRSP7, CRSP9, DBF4, E2F3, E2F6, EDN1, EMX2, ERCC6, FOXF1, FZD7, GLI2, GTF3C4, HIST1H4E, HIVEP2, HMG2L1, HTATIP, ID4, IRF2BP1, IRF2BP2, IRX5, ISG20L1, JUNB, KIAA0409, KIAA0947, KIAA1542, KIAA1604, KLF2, KLHL25, LEO1, MIZF, MRPL44, ND1,…
3	fast decay (unstable)	GO:0009058	biosynthetic process	0.00470886	2.81799e-06	93	ACBD3, ADNP, ANKRD15, ANKRD49, BCDIN3, BCL3, BCORL1, BRD2, C12orf22, C17orf42, C1orf103, C6orf166, CASP8AP2, CCNA2, CDC2L5, CEBPB, CEBPZ, CITED4, CRSP7, CRSP9, DBF4, E2F3, E2F6, EDN1, EMX2, ERCC6, ERRFI1, FOXF1, FZD7, GLI2, GTF3C4, HIST1H4E, HIVEP2, HMG2L1, HS3ST3B1, HTATIP, ID4, IRF2BP1, IRF2BP2, IRX5, JUNB, KIAA0409, KIAA0947, KIAA1542, KLF2, KLHL25, LEO1, MIZF, MRPL44, NKRF, NR1D1, NRBF2, NTF3…
3	fast decay (unstable)	GO:0042127	regulation of cell proliferation	0.00480345	2.87459e-06	26	BDKRB2, C6orf166, CCNA2, CDC2L5, CEBPB, CUL1, CXCL1, E2F3, EDN1, ERRFI1, FOXF1, FZD7, GLI2, ID4, JUNB, MORC3, NR1D1, NTF3, RNF139, SOX11, TBX3, TBX5, TGIF, TICAM1, TOB2, TRIM24
3	fast decay (unstable)	GO:0000082	G1/S transition of mitotic cell cycle	0.00504135	3.01696e-06	10	BCDIN3, CUL1, DBF4, E2F6, ID4, MIZF, PIM1, PLK3, TNRC15, x
3	fast decay (unstable)	GO:0051338	regulation of transferase activity	0.00582082	3.48344e-06	22	ADNP, ARRDC4, AVPI1, CCNA2, CKS2, CUL1, DCUN1D3, EDN1, ERCC6, ERRFI1, KBTBD7, NRBF2, NTF3, PIM1, RGS3, RIPK1, SESN2, SOCS5, TAF7, TRIM27, x, ZNF622
3	fast decay (unstable)	GO:0044843	cell cycle G1/S phase transition	0.00679841	4.06847e-06	10	BCDIN3, CUL1, DBF4, E2F6, ID4, MIZF, PIM1, PLK3, TNRC15, x
3	fast decay (unstable)	GO:0043412	macromolecule modification	0.00719561	4.30617e-06	65	ADNP, ARRDC4, ASB13, AVPI1, BCDIN3, BDKRB2, BRD1, C12orf22, C12orf41, CCDC8, CCNA2, CDC2L5, CKS2, CRSP9, CSRP2BP, CUL1, DCUN1D3, EDN1, ERCC6, ERRFI1, FBXL3, FBXL5, FBXO33, FBXO45, FZD7, GTF3C4, HIST1H4E, HTATIP, KBTBD7, KIAA1267, KLHL25, KLHL9, LEO1, MORC3, NDNL2, NSUN3, NTF3, PIM1, PLK3, PPM2C, PTDSR, RGS3, RIPK1, RNF12, RNF139, RNF146, RNF169, RNF25, SEC24B, SESN2, SOCS5, SPSB1, SPSB2, TAF7, TI…
3	fast decay (unstable)	GO:0060541	respiratory system development	0.0075102	4.49444e-06	9	DISP1, ERRFI1, FOXF1, GLI2, KLF2, PTDSR, SEC24B, SOX11, TBX5
3	fast decay (unstable)	GO:0051247	positive regulation of protein metabolic process	0.00758349	4.53829e-06	27	ADNP, ARRDC4, AVPI1, BCL3, C6orf166, CASP8AP2, CUL1, DCUN1D3, EDN1, ERCC6, FBXL5, FZD7, HTATIP, KBTBD7, KLF2, NDNL2, NTF3, PIM1, PLK3, RIPK1, RNF139, SH3PX3, SOCS5, TICAM1, x, YTHDF1, ZNF622
3	fast decay (unstable)	GO:0050789	regulation of biological process	0.00796575	4.76706e-06	137	ADNP, ANKRD15, ANKRD49, ARRDC4, ASB13, AVPI1, BCDIN3, BCL3, BCORL1, BDKRB2, BRD2, C12orf22, C13orf34, C13orf7, C17orf42, C1orf103, C1orf190, C6orf166, CASP8AP2, CCDC8, CCNA2, CDC2L5, CEBPB, CEBPZ, CEP76, CITED4, CKS2, CRSP7, CRSP9, CUL1, CXCL1, DBF4, DCUN1D3, DEPDC7, DISP1, E2F3, E2F6, EDN1, EFNA4, EMX2, ERCC6, ERRFI1, FAM46A, FBXL3, FBXL5, FLRT3, FOXF1, FZD7, GLI2, GTF3C4, HIST1H4E, HIVEP2, HMG2…
3	fast decay (unstable)	GO:0032270	positive regulation of cellular protein metabolic process	0.00829251	4.9626e-06	26	ADNP, ARRDC4, AVPI1, BCL3, C6orf166, CASP8AP2, CUL1, DCUN1D3, EDN1, ERCC6, FBXL5, FZD7, HTATIP, KBTBD7, NDNL2, NTF3, PIM1, PLK3, RIPK1, RNF139, SH3PX3, SOCS5, TICAM1, x, YTHDF1, ZNF622
	fast decay (unstable)
10	fast decay (unstable)	GO:0048869	cellular developmental process	3.95431e-06	4.17122e-09	28	BTG1, C14orf104, C14orf169, C5orf30, CDC42EP2, CITED2, CYR61, DDIT4, DKK1, EGR1, EPHB3, FAM83D, GAS1, HPS6, ID1, IER2, IRS1, JUN, LEMD3, RDH14, RGS2, SGK, SHROOM3, SNAI1, SNAI2, TOPORS, x, ZNF503
10	fast decay (unstable)	GO:0070848	response to growth factor	2.23042e-05	2.35277e-08	13	CITED2, CYR61, DDIT4, DKK1, EGR1, GAS1, ID1, IER2, IRS1, JUN, LEMD3, SNAI2, x
10	fast decay (unstable)	GO:0030154	cell differentiation	4.48436e-05	4.73034e-08	25	BTG1, C14orf169, CITED2, CYR61, DDIT4, DKK1, EGR1, EPHB3, FAM83D, GAS1, HPS6, ID1, IER2, IRS1, JUN, LEMD3, RDH14, RGS2, SGK, SHROOM3, SNAI1, SNAI2, TOPORS, x, ZNF503
10	fast decay (unstable)	GO:0048646	anatomical structure formation involved in morphogenesis	8.51251e-05	8.97944e-08	14	BTG1, C14orf104, CITED2, CYR61, DKK1, EPHB3, ID1, IRX2, JUN, LEMD3, SHROOM3, SNAI1, SNAI2, TOPORS
10	fast decay (unstable)	GO:0009653	anatomical structure morphogenesis	8.86434e-05	9.35057e-08	21	BCAR3, BTG1, C14orf104, C5orf30, CDC42EP2, CITED2, CYR61, DKK1, EPHB3, FAM83D, ID1, IRS1, IRX2, JUN, LEMD3, SGK, SHROOM3, SNAI1, SNAI2, TOPORS, x
10	fast decay (unstable)	GO:0048519	negative regulation of biological process	0.000140768	1.48489e-07	27	BTG1, C14orf169, CDKN2AIP, CIR, CITED2, CYR61, DDIT4, DKK1, EGR1, GAS1, ID1, IRS1, JUN, KLF9, LEMD3, MAD2L1BP, NFIL3, NUP153, PIM3, PPP1R10, RASD1, RGS2, SNAI1, SNAI2, TOPORS, x, ZNF503
10	fast decay (unstable)	GO:0010467	gene expression	0.000143058	1.50905e-07	37	ALKBH4, BTG1, C14orf169, CEBPD, CIR, CITED2, CSTF1, CYR61, DDIT4, DKK1, EGR1, FASTKD5, GAS1, ID1, IRS1, IRX2, JUN, KLF9, LEMD3, NFIL3, NUP153, PNRC1, PPP1R10, RASD1, RBM16, RG9MTD1, RGS2, RPP38, RPUSD2, SERTAD1, SGK, SNAI1, SNAI2, TOPORS, x, ZNF503, ZNF694
10	fast decay (unstable)	GO:0071363	cellular response to growth factor stimulus	0.000151643	1.59961e-07	12	CITED2, CYR61, DDIT4, DKK1, EGR1, GAS1, ID1, IRS1, JUN, LEMD3, SNAI2, x
10	fast decay (unstable)	GO:0048523	negative regulation of cellular process	0.000373078	3.93543e-07	25	BTG1, C14orf169, CDKN2AIP, CIR, CITED2, CYR61, DDIT4, DKK1, EGR1, GAS1, ID1, IRS1, JUN, KLF9, LEMD3, MAD2L1BP, NFIL3, PIM3, RASD1, RGS2, SNAI1, SNAI2, TOPORS, x, ZNF503
10	fast decay (unstable)	GO:0051674	localization of cell	0.000460969	4.86254e-07	14	BTG1, C14orf104, CITED2, CYR61, DDIT4, EPHB3, FAM83D, ID1, IER2, IRS1, LEMD3, SGK, SNAI1, SNAI2
10	fast decay (unstable)	GO:0048870	cell motility	0.000460969	4.86254e-07	14	BTG1, C14orf104, CITED2, CYR61, DDIT4, EPHB3, FAM83D, ID1, IER2, IRS1, LEMD3, SGK, SNAI1, SNAI2
10	fast decay (unstable)	GO:0009888	tissue development	0.00061781	6.51698e-07	15	BTG1, CITED2, CYR61, DKK1, EGR1, FAM83D, HPS6, ID1, IRX2, JUN, LEMD3, SHROOM3, SNAI1, SNAI2, TOPORS
10	fast decay (unstable)	GO:0040011	locomotion	0.000628782	6.63272e-07	16	BTG1, C14orf104, CITED2, CYR61, DDIT4, EPHB3, FAM83D, ID1, IER2, IRS1, LEMD3, NUP153, SGK, SNAI1, SNAI2, x
10	fast decay (unstable)	GO:0008283	cell proliferation	0.00073535	7.75686e-07	16	BTG1, CITED2, CYR61, DDIT4, EGR1, FAM83D, HIG2, ID1, IRS1, JUN, KLF9, SERTAD1, SGK, SNAI2, TOPORS, ZNF503
10	fast decay (unstable)	GO:0016070	RNA metabolic process	0.000748598	7.89661e-07	33	ALKBH4, BTG1, C14orf169, CEBPD, CIR, CITED2, CSTF1, CYR61, DDIT4, DKK1, EGR1, FASTKD5, ID1, IRX2, JUN, KLF9, LEMD3, NFIL3, NUP153, PNRC1, PPP1R10, RASD1, RBM16, RG9MTD1, RPP38, RPUSD2, SERTAD1, SGK, SNAI1, SNAI2, TOPORS, ZNF503, ZNF694
10	fast decay (unstable)	GO:0044767	single-organism developmental process	0.000770546	8.12813e-07	30	BCAR3, BTG1, C14orf104, C14orf169, C5orf30, CDC42EP2, CITED2, CYR61, DDIT4, DKK1, EGR1, EPHB3, FAM83D, GAS1, HPS6, ID1, IER2, IRS1, IRX2, JUN, LEMD3, RDH14, RGS2, SGK, SHROOM3, SNAI1, SNAI2, TOPORS, x, ZNF503
10	fast decay (unstable)	GO:0032502	developmental process	0.00112374	1.18538e-06	30	BCAR3, BTG1, C14orf104, C14orf169, C5orf30, CDC42EP2, CITED2, CYR61, DDIT4, DKK1, EGR1, EPHB3, FAM83D, GAS1, HPS6, ID1, IER2, IRS1, IRX2, JUN, LEMD3, RDH14, RGS2, SGK, SHROOM3, SNAI1, SNAI2, TOPORS, x, ZNF503
10	fast decay (unstable)	GO:0072358	cardiovascular system development	0.00116902	1.23314e-06	11	BTG1, CITED2, CYR61, DKK1, EGR1, EPHB3, ID1, JUN, LEMD3, SNAI1, SNAI2
10	fast decay (unstable)	GO:0072359	circulatory system development	0.00116902	1.23314e-06	11	BTG1, CITED2, CYR61, DKK1, EGR1, EPHB3, ID1, JUN, LEMD3, SNAI1, SNAI2
10	fast decay (unstable)	GO:0010629	negative regulation of gene expression	0.00128995	1.36071e-06	14	C14orf169, CIR, CITED2, DKK1, EGR1, GAS1, ID1, JUN, NFIL3, NUP153, RASD1, SNAI1, SNAI2, ZNF503
10	fast decay (unstable)	GO:0010468	regulation of gene expression	0.00289871	3.05771e-06	29	ALKBH4, BTG1, C14orf169, CEBPD, CIR, CITED2, CYR61, DKK1, EGR1, GAS1, ID1, IRS1, IRX2, JUN, KLF9, LEMD3, NFIL3, NUP153, PNRC1, RASD1, RGS2, SERTAD1, SGK, SNAI1, SNAI2, TOPORS, x, ZNF503, ZNF694
10	fast decay (unstable)	GO:0002041	intussusceptive angiogenesis	0.0029344	3.09536e-06	2	CYR61, LEMD3
10	fast decay (unstable)	GO:0006928	movement of cell or subcellular component	0.0035444	3.73882e-06	16	BTG1, C14orf104, CITED2, CYR61, DDIT4, EPHB3, FAM83D, ID1, IER2, IRS1, LEMD3, SGK, SNAI1, SNAI2, WDR43, x
10	fast decay (unstable)	GO:0006366	transcription from RNA polymerase II promoter	0.00367668	3.87835e-06	17	CEBPD, CIR, CITED2, CSTF1, CYR61, DDIT4, DKK1, EGR1, ID1, JUN, KLF9, LEMD3, NFIL3, SERTAD1, SNAI1, SNAI2, ZNF694
10	fast decay (unstable)	GO:0032774	RNA biosynthetic process	0.00378566	3.99331e-06	28	ALKBH4, BTG1, C14orf169, CEBPD, CIR, CITED2, CSTF1, CYR61, DDIT4, DKK1, EGR1, ID1, IRX2, JUN, KLF9, LEMD3, NFIL3, NUP153, PNRC1, PPP1R10, RASD1, SERTAD1, SGK, SNAI1, SNAI2, TOPORS, ZNF503, ZNF694
10	fast decay (unstable)	GO:0010941	regulation of cell death	0.00387355	4.08602e-06	14	BTG1, CITED2, CYR61, DDIT4, EGR1, GAS1, ID1, JUN, PIM3, SGK, SNAI1, SNAI2, TOPORS, x
10	fast decay (unstable)	GO:0060429	epithelium development	0.00454056	4.78962e-06	11	BTG1, CITED2, CYR61, DKK1, HPS6, ID1, IRX2, JUN, SHROOM3, SNAI1, SNAI2
10	fast decay (unstable)	GO:0010605	negative regulation of macromolecule metabolic process	0.00467581	4.93228e-06	17	C14orf169, CIR, CITED2, DDIT4, DKK1, EGR1, GAS1, ID1, JUN, NFIL3, NUP153, RASD1, RGS2, SNAI1, SNAI2, x, ZNF503
10	fast decay (unstable)	GO:0042127	regulation of cell proliferation	0.00553257	5.83604e-06	13	BTG1, CYR61, EGR1, HIG2, ID1, IRS1, JUN, KLF9, SERTAD1, SGK, SNAI2, TOPORS, ZNF503
10	fast decay (unstable)	GO:0009892	negative regulation of metabolic process	0.00562327	5.93172e-06	18	C14orf169, CIR, CITED2, DDIT4, DKK1, EGR1, GAS1, ID1, JUN, NFIL3, NUP153, PPP1R10, RASD1, RGS2, SNAI1, SNAI2, x, ZNF503
10	fast decay (unstable)	GO:0019222	regulation of metabolic process	0.00664178	7.0061e-06	37	ALKBH4, BCAR3, BTG1, C14orf169, CDC42EP2, CEBPD, CIR, CITED2, CYR61, DDIT4, DKK1, EGR1, EPHB3, FAM83D, GAS1, ID1, IRS1, IRX2, JUN, KLF9, LEMD3, NFIL3, NUP153, PNRC1, PPP1R10, PPP1R3C, RASD1, RGS2, SERTAD1, SGK, SNAI1, SNAI2, TOPORS, WDR43, x, ZNF503, ZNF694
10	fast decay (unstable)	GO:0006351	transcription, DNA-templated	0.00676763	7.13885e-06	27	ALKBH4, BTG1, C14orf169, CEBPD, CIR, CITED2, CSTF1, CYR61, DDIT4, DKK1, EGR1, ID1, IRX2, JUN, KLF9, LEMD3, NFIL3, PNRC1, PPP1R10, RASD1, SERTAD1, SGK, SNAI1, SNAI2, TOPORS, ZNF503, ZNF694
10	fast decay (unstable)	GO:0010033	response to organic substance	0.00691104	7.29013e-06	19	BTG1, C14orf104, CITED2, CYR61, DDIT4, DKK1, EGR1, GAS1, ID1, IER2, IRS1, JUN, KLF9, LEMD3, NFIL3, NUP153, PIM3, SNAI2, x
10	fast decay (unstable)	GO:0007178	transmembrane receptor protein serine/threonine kinase signaling pathway	0.00708183	7.47029e-06	7	CITED2, CYR61, DKK1, EGR1, ID1, JUN, LEMD3
10	fast decay (unstable)	GO:0016477	cell migration	0.00729237	7.69238e-06	12	BTG1, CITED2, CYR61, DDIT4, EPHB3, FAM83D, ID1, IRS1, LEMD3, SGK, SNAI1, SNAI2
10	fast decay (unstable)	GO:0097659	nucleic acid-templated transcription	0.00781845	8.24731e-06	27	ALKBH4, BTG1, C14orf169, CEBPD, CIR, CITED2, CSTF1, CYR61, DDIT4, DKK1, EGR1, ID1, IRX2, JUN, KLF9, LEMD3, NFIL3, PNRC1, PPP1R10, RASD1, SERTAD1, SGK, SNAI1, SNAI2, TOPORS, ZNF503, ZNF694
10	fast decay (unstable)	GO:0007049	cell cycle	0.0098029	1.03406e-05	15	ALKBH4, CITED2, FAM83D, GAS1, GSG2, JUN, LEMD3, MAD2L1BP, NUP153, PIM3, RGS2, SERTAD1, WDR43, x, ZNF503
