# Supplementary material for: Widespread changes in mRNA stability contribute to quiescence-specific gene expression patterns in a fibroblast model of quiescence
Source: BMC Genomics. 2017 Feb 1;18:123. doi: 10.1186/s12864-017-3521-0 (PMC5286691; doi:10.1186/s12864-017-3521-0)
Supplement: Additional file 4: — Decay time course microarray fluorescence intensities, calculated decay constants, significance testing and k-means clustering results. (XLSX 7664 kb) [file 12864_2017_3521_MOESM4_ESM.xlsx]

## Sheet: Fluorescence Intensities
#Flourescent intensities over 8 hour timcourse, calculated decay constants, and half lives of P vs. CI7 fibroblasts
ProbeID	RefSeqAccession	GeneSymbol	p0	p120	p240	p480	P.decayconstant		ci70	ci7120	ci7240	ci7480	ci7.decayconstant		P.halflife	ci7.halflife	log.foldchange ci7/P
A_23_P100001	NM_207446	LOC400451	6.62455	6.60822	6.52609	5.73107	-0.00192637		7.53896	7.72208	7.02499	6.45584	-0.00257414		359.821	269.273	-0.41821
A_23_P100011	NM_005829	AP3S2	5.67678	5.93156	6.10107	5.99142	0.000593279		5.00669	5.41389	5.41169	5.79626	0.0014975		-1168.33	-462.869	-1.33577
A_23_P100074	NM_020371	AVEN	12.361	12.6006	12.7274	12.5913	0.000409683		11.1184	11.5242	11.4897	11.4171	0.000438647		-1691.91	-1580.2	-0.0985523
A_23_P100092	NM_152455	ZNF690	7.12328	6.44151	6.06516	5.34422	-0.00357722		6.65663	5.68822	4.99473	5.22591	-0.00276978		193.767	250.253	0.369067
A_23_P100103	NM_015289	VPS39	6.81632	6.98696	7.03202	6.94941	0.000214643		6.6117	6.90558	6.75922	6.90444	0.000452515		-3229.31	-1531.77	-1.07603
A_23_P100133	NM_015251	ASCIZ	5.84689	5.83848	5.95771	5.19532	-0.00136381		6.44656	6.67373	6.32238	6.28907	-0.000529302		508.243	1309.55	1.36548
A_23_P100141	NM_023076	C16orf28	8.1033	7.84268	7.71014	7.16839	-0.00191084		8.3512	8.34061	7.76195	7.73613	-0.00145074		362.744	477.788	0.397418
A_23_P100156	NM_017849	TMEM127	6.91239	7.21539	7.11231	6.83882	-0.000326479		6.91268	7.11879	6.72615	6.64118	-0.000773407		2123.1	896.225	-1.24424
A_23_P100189	NM_002761	PRM1	5.1382	4.99306	5.43818	5.01671	-8.52519e-05		5.6508	5.53921	5.88083	5.33226	-0.000548111		8130.58	1264.61	-2.68466
A_23_P100196	NM_005153	USP10	9.64567	9.45309	9.13829	8.16873	-0.00314812		8.32834	8.2175	7.11851	6.43067	-0.00427531		220.178	162.128	-0.44154
A_23_P100203	NM_001537	HSBP1	10.3369	10.4143	10.5252	10.4161	0.000159172		11.0439	11.2549	11.3591	11.5683	0.00104811		-4354.71	-661.328	-2.71914
A_23_P100220	NM_024939	RBM35B	7.07702	6.8692	6.66615	6.21885	-0.00178833		7.38307	7.11306	6.65844	6.54968	-0.00176552		387.595	392.603	0.0185241
A_23_P100263	NM_198390	CMIP	13.7161	13.9251	13.5659	13.0128	-0.00169209		15.2838	14.8321	14.8661	14.1924	-0.00211562		409.64	327.633	-0.322273
A_23_P100292	XM_928905	ZNF598	13.2304	13.2066	12.9243	12.1641	-0.00234087		12.8687	12.6562	11.9411	11.7392	-0.00248939		296.107	278.441	-0.0887482
A_23_P100315	NM_020664	DECR2	9.93859	10.078	10.0569	10.0713	0.000212997		10.2195	10.6265	10.459	10.6938	0.000782687		-3254.25	-885.599	-1.8776
A_23_P100326	NM_001039476	C16orf35	12.0946	12.3279	12.1457	12.2253	0.000125537		11.7163	12.0088	11.8403	12.2495	0.000963135		-5521.45	-719.678	-2.93962
A_23_P100341	NM_014321	ORC6L	13.2632	12.6851	12.7796	12.3649	-0.00162719		13.6283	13.1087	12.7476	12.9418	-0.00130943		425.979	529.352	0.313444
A_23_P100344	NM_014321	ORC6L	10.5002	10.1706	9.96676	9.45003	-0.00214198		7.76642	7.41315	7.26049	7.49119	-0.0004579		323.601	1513.75	2.22584
A_23_P100355	NM_002720	PPP4C	9.17589	9.52686	9.37754	9.27352	6.51923e-06		8.99334	9.22429	8.9084	9.27365	0.000415477		-106323	-1668.32	-5.99392
A_23_P100386	NM_152456	C16orf77	4.27886	4.32587	4.35877	4.20382	-0.000175349		5.46589	5.77328	5.53	5.34962	-0.000453452		3952.96	1528.6	-1.37072
A_23_P100392	NM_007108	TCEB2	9.36742	9.43168	9.51744	9.51231	0.000300304		9.56441	9.65735	9.85888	9.96282	0.000857454		-2308.15	-808.378	-1.51364
A_23_P100408	NM_006181	NTN2L	6.70296	6.67262	6.63277	6.32296	-0.000809331		6.65722	6.64431	6.52551	6.28104	-0.000828245		856.445	836.887	-0.0333281
A_23_P100413	NM_058219	EXOSC6	8.65984	8.64354	8.55459	8.23688	-0.000919762		9.16048	9.15293	9.01382	8.87779	-0.000635305		753.616	1091.05	0.533812
A_23_P100420	NM_015144	ZCCHC14	10.2644	9.91079	9.48312	8.42958	-0.00386517		10.8326	10.3655	9.49382	8.67932	-0.00459922		179.332	150.71	-0.250858
A_23_P100455	NM_022764	MTHFSD	7.18862	6.82686	6.40491	4.9358	-0.00475566		6.86704	6.47021	5.39816	5.27661	-0.00347436		145.752	199.504	0.4529
A_23_P100469	NM_017853	TXNL4B	7.84244	7.74432	7.96584	7.38026	-0.00089091		6.33981	6.37611	6.05067	6.12881	-0.000546896		778.022	1267.42	0.704012
A_23_P100478	NM_032188	MYST1	7.45071	7.51511	7.29322	6.25858	-0.00263807		8.18186	8.40862	7.83501	7.1354	-0.00248696		262.748	278.713	0.0851028
A_23_P100486	NM_206824	VKORC1	12.5389	12.7688	12.9495	12.8345	0.000567039		13.031	13.3897	13.4738	13.7082	0.00130029		-1222.4	-533.072	-1.19731
A_23_P100501	NM_002134	HMOX2	11.5037	11.5533	11.6584	11.1382	-0.000781751		10.5791	10.8215	10.2253	9.43558	-0.0027078		886.66	255.982	-1.79234
A_23_P100517	NM_145254	TMEM170	8.34969	8.17781	7.8538	6.71278	-0.00350295		7.20928	7.19628	6.54621	6.49967	-0.00166917		197.875	415.265	1.06944
A_23_P100522			12.7266	11.9825	11.8375	11.1779	-0.00299885		12.8776	12.6094	12.2532	12.1444	-0.00152829		231.137	453.543	0.972489
A_23_P100576	NM_002795	PSMB3	11.4756	11.6225	12.0033	11.6135	0.000316264		10.8223	10.9026	10.8678	11.0012	0.000336794		-2191.67	-2058.07	-0.0907399
A_23_P100583	NM_006151	LPO	5.00759	4.67154	4.8121	4.7073	-0.000449986		4.87607	4.67236	4.76926	4.80448	-3.33375e-05		1540.37	20791.8	3.75466
A_23_P100602	NM_005993	TBCD	9.39547	9.42714	9.56245	9.58509	0.000423467		8.82181	9.32841	9.11856	9.2813	0.000693406		-1636.84	-999.626	-0.71145
A_23_P100632	NM_001002033	HN1	16.0396	15.9678	16.1628	15.5125	-0.00104881		13.7483	13.8666	13.6227	13.3718	-0.000921042		660.892	752.568	0.187408
A_23_P100654	NM_020899	ZBTB4	11.5449	11.5153	11.3612	10.7777	-0.00166655		12.1307	12.2845	11.6189	11.1073	-0.0024247		415.918	285.87	-0.540942
A_23_P100660	NM_002615	SERPINF1	9.63514	9.67546	9.92655	9.732	0.000248142		14.5998	14.9458	14.9699	14.9902	0.000677547		-2793.35	-1023.02	-1.44916
A_23_P100676	NM_017575	SMG6	8.20532	8.03689	7.75705	7.45857	-0.00158659		8.31958	8.26672	7.60516	7.61954	-0.00163243		436.877	424.611	-0.0410862
A_23_P100693	NM_014877	HELZ	8.26974	7.99824	7.97869	7.54912	-0.00141954		8.51648	8.47804	8.12259	7.82495	-0.00154819		488.289	447.715	-0.125155
A_23_P100704	NM_139033	MAPK7	9.67354	9.21994	8.58287	7.70553	-0.00415285		9.75312	9.28846	8.04467	7.45	-0.00501014		166.909	138.349	-0.270748
A_23_P100711	NM_000304	PMP22	13.1316	12.9808	12.6347	11.6406	-0.00320545		14.5809	14.4904	14.0025	13.3697	-0.00266857		216.24	259.745	0.264461
A_23_P100754	NM_022739	SMURF2	8.83837	8.30029	8.1192	7.22073	-0.00325326		6.87177	6.53028	5.95948	5.68294	-0.00252079		213.062	274.972	0.36801
A_23_P100764	NM_016016	SLC25A39	10.329	10.5394	10.1382	10.6902	0.000578372		9.40262	9.92916	9.44002	10.076	0.00107572		-1198.45	-644.358	-0.89523
A_23_P100779	NM_001076683	UBTF	8.28391	8.31381	8.00861	7.48001	-0.00180956		7.60749	7.8	7.29192	7.11113	-0.00127627		383.047	543.102	0.5037
A_23_P100795	NM_213662	STAT3	5.86618	6.03536	5.98806	6.00386	0.000203209		7.29233	7.8779	7.49657	7.95261	0.00104525		-3411.01	-663.138	-2.36282
A_23_P10081	NM_182896	ARL13B	7.10669	6.98998	6.74188	6.55071	-0.00119488		6.8937	6.62369	6.71766	6.37769	-0.000954786		580.098	725.971	0.323615
A_23_P100868	NM_001033580	MYOHD1	11.7061	11.849	11.9628	11.3912	-0.000715726		9.7826	9.98607	9.88005	9.76287	-0.000164416		968.453	4215.82	2.12206
A_23_P100872	NM_002146	HOXB3	3.89996	3.91103	3.98876	3.93302	8.40645e-05		4.07579	4.05162	4.33868	4.47569	0.000936804		-8245.42	-739.907	-3.47818
A_23_P100883	NM_015355	SUZ12	11.6926	11.5663	11.5301	11.2293	-0.000941241		10.8084	10.6432	10.6944	10.5525	-0.000457401		736.418	1515.4	1.0411
A_23_P100963	NM_182538	MGC29671	6.18141	6.09635	6.03306	5.803	-0.000785442		6.86009	6.28993	6.33351	6.64397	-0.000181233		882.493	3824.62	2.11566
A_23_P100990	NM_006771	KRT38	5.5979	5.74843	5.51731	5.04429	-0.00131301		6.2101	5.56448	5.48114	5.36039	-0.00153322		527.906	452.085	-0.22369
A_23_P101054	NM_021013	KRT34	12.1865	12.2883	12.3533	11.8752	-0.000699984		8.94962	9.00226	8.5535	8.41136	-0.00128533		990.233	539.276	-0.876745
A_23_P101073	NM_003553	OR1E1	4.32005	4.06758	4.0332	3.9228	-0.000739204		5.53739	5.60429	5.29897	5.55292	-7.12623e-05		937.695	9726.7	3.37476
A_23_P101093	NM_016429	COPZ2	11.5211	11.6201	11.7384	11.7071	0.000379544		12.1091	12.5735	12.7223	12.937	0.00158839		-1826.26	-436.383	-2.06523
A_23_P101111	NM_004715	CTDP1	8.58614	8.21165	6.56346	4.94606	-0.00801427		8.74711	8.19792	5.84146	5.07175	-0.00817532		86.4891	84.7853	-0.0287045
A_23_P101131	NM_002091	GRP	7.59768	7.47898	7.69997	7.63602	0.000191292		6.95352	6.94498	7.22789	7.29859	0.000810856		-3623.49	-854.833	-2.08367
A_23_P101208	NM_001914	CYB5A	11.9095	12.1004	12.152	12.0452	0.000212258		12.1458	12.4566	12.5712	12.7505	0.00117508		-3265.58	-589.872	-2.46887
A_23_P101237	NM_031446	C18orf21	10.2645	9.92456	9.25544	8.64536	-0.00346703		9.93162	9.29486	8.6912	7.9766	-0.00402984		199.926	172.004	-0.217023
A_23_P101240	XM_937000		11.3283	11.6493	11.6439	11.5341	0.00028691		12.2034	12.4043	12.5651	12.4007	0.000365405		-2415.9	-1896.93	-0.348896
A_23_P101258	NM_025040	ZNF614	6.41426	5.17758	4.36658	3.73874	-0.00533745		6.53035	4.92501	4.70835	4.60888	-0.00340459		129.865	203.592	0.648671
A_23_P101272	NM_017908	ZNF446	9.05771	8.72283	7.75618	6.93662	-0.00461589		10.0812	9.46005	8.81574	8.33946	-0.00358998		150.166	193.079	0.362634
A_23_P101281	NM_032828	ZNF587	8.72296	8.09559	7.71555	6.82837	-0.00385159		8.55696	7.85899	7.31938	7.32041	-0.00244586		179.964	283.396	0.655112
A_23_P101303			10.4084	10.3514	10.2129	9.72108	-0.00147863		10.6928	11.0086	10.4111	9.93056	-0.00192596		468.777	359.896	-0.38132
A_23_P101308			8.15877	8.30368	7.94792	7.40355	-0.00177204		8.44332	8.81851	8.14027	7.73652	-0.00185472		391.157	373.721	-0.0657846
A_23_P101321	NM_199002	ARHGEF1	7.06508	7.07518	6.92139	6.80917	-0.000589823		6.58393	6.78854	6.28709	6.25565	-0.000920294		1175.18	753.18	-0.641812
A_23_P101332	NM_023008	FLJ12949	10.485	10.3974	9.90129	8.88251	-0.00351025		10.0797	9.81343	8.84753	8.42741	-0.00364388		197.464	190.222	-0.0539043
A_23_P101342	NM_032885	ATG4D	7.55503	7.18102	6.96142	6.31269	-0.00253634		6.22555	5.21523	4.037	3.95098	-0.00467351		273.286	148.314	-0.881757
A_23_P10135	NM_001001349	NKIRAS2	9.20627	9.1506	9.04332	8.7573	-0.000961119		8.93893	9.08326	8.74777	8.79289	-0.000461569		721.188	1501.72	1.05817
A_23_P101351	NM_024106	ZNF426	8.01847	7.6184	7.28899	6.44168	-0.00326675		8.53782	8.29749	7.37833	7.51541	-0.00229528		212.182	301.988	0.509188
A_23_P101380	NM_198540	B3GNT8	7.40628	7.09663	6.42436	5.82688	-0.00339704		8.76481	8.20234	6.70679	6.1506	-0.00569012		204.045	121.816	-0.744183
A_23_P101392	NM_024074	TMEM38A	5.09043	5.11983	5.41811	5.21609	0.000326306		6.06931	6.24339	6.27673	6.32801	0.000479412		-2124.22	-1445.83	-0.555039
A_23_P1014			9.23682	9.30087	9.42139	9.33306	0.000204423		8.62859	8.77182	9.05503	9.0766	0.000959252		-3390.75	-722.592	-2.23035
A_23_P101427	NM_145245	EVI5L	7.1426	7.33304	7.12609	7.00576	-0.000433187		7.36941	7.46794	7.15169	7.13007	-0.000635081		1600.11	1091.43	-0.551951
A_23_P101461	NM_030818	CCDC130	12.0305	11.7381	11.4143	10.6366	-0.00292477		12.1147	11.8459	11.4162	11.3051	-0.00170919		236.992	405.542	0.775014
A_23_P101480	NM_014975	MAST1	6.78583	6.60936	6.80712	6.43157	-0.000628006		7.99683	7.63442	7.56675	7.46669	-0.000979565		1103.73	707.607	-0.641363
A_23_P101516	NM_004977	KCNC3	6.98561	7.02759	6.89619	6.59615	-0.000885837		7.3332	7.34465	7.26768	7.2563	-0.00018856		782.477	3676.01	2.23202
A_23_P101532	NM_001015	RPS11	15.846	16.0448	16.1355	16.0603	0.000386019		16.9159	16.9955	17.0233	17.079	0.000318206		-1795.63	-2178.3	0.278711
A_23_P101551	NM_001190	BCAT2	9.15584	9.46267	9.56513	9.27437	0.000132295		9.54085	9.77977	9.58104	9.81418	0.000424607		-5239.41	-1632.44	-1.68237
A_23_P10156	NM_024591	CHMP6	9.26831	9.32484	9.142	8.78874	-0.00109811		8.92597	8.90184	8.3093	7.94875	-0.00222363		631.217	311.718	-1.01789
A_23_P101615	NM_001042474	ZNF565	7.18091	5.97236	5.44032	4.60264	-0.00507603		7.61701	6.42571	5.57671	5.42731	-0.00432706		136.553	160.189	0.230314
A_23_P101623	NM_022103	ZNF667	5.13226	4.49253	4.33836	2.77881	-0.00477519		6.25225	5.71705	5.59265	4.80741	-0.00287084		145.156	241.444	0.734084
A_23_P101655	NM_004924	ACTN4	11.3269	11.7944	11.5754	11.5155	0.000129364		9.85625	10.3834	10.2174	10.4485	0.000978516		-5358.1	-708.366	-2.91916
A_23_P101699	NM_032631	HDGF2	8.30222	8.40811	8.3194	7.90609	-0.000920379		8.20819	8.405	7.89567	7.69819	-0.00130786		753.111	529.988	-0.506903
A_23_P101707	NM_005817	M6PRBP1	11.6449	11.8062	11.6674	11.4804	-0.000462396		11.1604	11.4454	10.9752	11.1303	-0.000312215		1499.03	2220.1	0.566589
A_23_P101737			7.03579	6.22877	5.93708	5.27409	-0.00346024		6.50827	5.88126	5.64181	5.62153	-0.00165859		200.318	417.912	1.06091
A_23_P101759	NM_002034	FUT5	6.68509	6.87808	6.97869	6.65016	-0.000142799		6.80981	7.12141	6.90379	6.71064	-0.000412695		4854	1679.56	-1.53109
A_23_P101761	NM_032551	KISS1R	12.2608	12.6463	12.2674	12.2231	-0.000354551		13.6669	13.0771	13.1005	12.5171	-0.00217745		1955	318.329	-2.61858
A_23_P101774	NM_000453	SLC5A5	5.0547	4.81525	5.06557	4.65044	-0.000692642		5.3557	5.68103	5.28	5.39621	-0.000163604		1000.73	4236.73	2.0819
A_23_P101783	NM_005535	IL12RB1	6.09814	6.14737	6.11601	5.94481	-0.000359465		6.50168	6.74383	6.55145	6.51485	-0.000132901		1928.27	5215.53	1.4355
A_23_P101796	NM_033025	SYDE1	8.44833	8.44453	8.18415	7.67348	-0.00172058		7.89887	7.91582	7.41146	7.33462	-0.00133725		402.858	518.338	0.363623
A_23_P101806	NM_182983	HPN	4.84787	4.85488	4.66698	4.5395	-0.000708878		5.15032	4.7668	4.99403	4.60474	-0.000932369		977.808	743.426	-0.395363
A_23_P10182	NM_003500	ACOX2	7.89238	8.08688	8.0794	7.81035	-0.000270162		10.0753	10.1477	10.0337	9.94822	-0.000333891		2565.67	2075.97	-0.305549
A_23_P101829	NM_004720	EDG4	5.53171	5.4092	5.52376	5.13269	-0.000769424		6.34663	6.58015	6.50568	6.08417	-0.000691345		900.865	1002.61	0.154374
A_23_P101871	NM_024907	FBXO17	8.25326	8.45292	8.64291	8.54617	0.000577806		8.49203	8.81689	8.84833	8.99069	0.000921345		-1199.62	-752.321	-0.673156
A_23_P101893	NM_032447	FBN3	7.83568	8.05219	7.8461	7.78458	-0.000261673		8.52155	8.51874	8.48301	8.31589	-0.000447871		2648.91	1547.65	-0.775318
A_23_P101905	NM_005883	APC2	5.18258	5.18645	4.53298	4.13301	-0.00240651		6.1362	5.98028	5.56047	5.42314	-0.00155369		288.029	446.13	0.631246
A_23_P101908	NM_005883	APC2	6.20022	6.2951	6.2193	5.58651	-0.00137831		6.92976	6.46247	6.35979	6.25039	-0.00125771		502.895	551.117	0.132099
A_23_P10194	NM_201575	SEZ6L2	6.70065	6.98133	6.87467	6.80184	5.7772e-05		9.15098	9.4861	9.30499	9.65553	0.000878472		-11998	-789.037	-3.92655
A_23_P101950	NM_005917	MDH1	14.7882	14.9193	15.0402	14.8311	5.82159e-05		14.5169	14.3826	14.4522	14.6011	0.000260867		-11906.5	-2657.09	-2.16383
A_23_P101960	NM_006887	ZFP36L2	11.401	10.9506	10.5097	9.75538	-0.00341685		12.3878	10.6628	9.47549	9.11952	-0.00646467		202.862	107.221	-0.91991
A_23_P102037	NM_025147	COQ10B	7.33364	7.06402	7.16911	6.46457	-0.00170888		6.5794	6.10546	5.75682	5.45601	-0.00226457		405.614	306.083	-0.406182
A_23_P102060	NM_006751	SSFA2	11.0705	10.964	10.8099	10.3283	-0.00157651		10.5302	10.2845	10.0967	9.85552	-0.00137347		439.673	504.67	0.19891
A_23_P102071			10.8494	10.7401	10.8424	10.4288	-0.000824854		9.21427	8.71284	8.78996	8.63907	-0.000975417		840.327	710.617	-0.24188
A_23_P102109	NM_006000	TUBA1	11.7295	11.6345	11.6253	11.4646	-0.000524722		9.57638	9.59503	9.19729	9.50737	-0.000251455		1320.98	2756.55	1.06125
A_23_P10211	NM_052885	SLC2A13	6.40657	6.33116	6.30268	5.92241	-0.00100835		6.86266	6.51622	6.74002	6.54881	-0.000454273		687.404	1525.84	1.15037
A_23_P102113	NM_025216	WNT10A	5.28551	5.26281	5.11333	4.92735	-0.000792263		5.68047	5.6189	5.44252	5.58687	-0.000213242		874.895	3250.51	1.89349
A_23_P102117	NM_025216	WNT10A	3.96455	4.31961	4.10495	3.85117	-0.000463149		4.5182	4.59951	4.6589	4.40883	-0.000258942		1496.6	2676.84	0.838848
A_23_P102160		FAM82A	7.9146	7.7876	7.94655	7.69655	-0.000368925		9.32755	9.31639	9.28831	8.52825	-0.00171416		1878.83	404.365	-2.21611
A_23_P102183			10.9294	10.8453	10.9145	10.3655	-0.00115183		9.04876	9.00457	8.60244	8.31801	-0.0016406		601.781	422.495	-0.510303
A_23_P102192	NM_145686	MAP4K4	8.92035	8.97107	8.77359	8.52933	-0.000909062		8.31885	8.5453	8.19045	8.24871	-0.00034261		762.486	2023.13	1.40781
A_23_P102202	NM_000179	MSH6	12.8185	12.7033	12.3183	11.0639	-0.00379649		11.996	11.5284	10.3167	8.57931	-0.00738729		182.576	93.8298	-0.960376
A_23_P102235	NM_003096	SNRPG	13.2576	13.2566	13.1904	12.9184	-0.000742047		12.1936	12.2599	12.1069	11.9222	-0.000649642		934.101	1066.97	0.191866
A_23_P102242	NM_022826	2015-03-07	8.45143	7.97	7.24903	6.357	-0.00443047		7.52382	6.82304	5.88452	5.32849	-0.00459403		156.45	150.88	-0.0522988
A_23_P102262	NM_014763	MRPL19	12.5679	12.6743	12.7633	12.5496	-6.87822e-05		11.7587	11.7032	11.6301	11.7022	-0.00011206		10077.4	6185.53	-0.704157
A_23_P102320	NM_138285	NUP35	11.4531	11.2488	11.1988	10.7263	-0.00147201		9.5058	9.27309	8.98276	8.59556	-0.00190881		470.886	363.13	-0.374891
A_23_P102351	NM_004854	CHST10	6.32146	6.36683	6.09167	5.44902	-0.00195665		6.72555	6.6198	6.00071	5.71288	-0.00226706		354.253	305.747	-0.212438
A_23_P102404	NM_006429	CCT7	13.6706	13.7257	13.8911	13.7374	0.000156241		12.5454	12.8255	12.7499	12.8658	0.000535204		-4436.4	-1295.11	-1.77632
A_23_P102412	NM_019091	PLEKHA3	10.3793	10.2486	10.2865	9.91482	-0.000924129		9.88881	9.69503	9.49109	9.37929	-0.00104813		750.055	661.32	-0.181648
A_23_P102420	NM_006430	CCT4	15.7765	15.8186	15.8399	15.4685	-0.000674934		14.9592	14.9128	14.6822	14.3391	-0.00136172		1026.99	509.022	-1.01261
A_23_P102439	NM_001002036	ASTL	7.77713	7.6845	7.84441	7.73053	-1.76648e-05		8.02517	8.1309	8.08597	8.04482	-1.89344e-05		39238.9	36607.8	-0.100135
A_23_P102454	NM_016133	INSIG2	7.55703	7.23558	6.54527	5.09559	-0.00528581		7.64919	7.12069	5.95756	4.98958	-0.00572442		131.134	121.086	-0.115005
A_23_P102471	NM_000251	MSH2	10.8255	10.6684	10.6295	10.3245	-0.0010079		9.26624	9.19115	9.2694	8.97549	-0.000568653		687.712	1218.93	0.825738
A_23_P102494	NM_017877	C2orf18	6.6102	6.78618	6.68531	6.47476	-0.000398041		5.94275	6.61772	6.09325	5.94381	-0.000444008		1741.4	1561.11	-0.157669
A_23_P102517	NM_002601	PDE6D	8.5058	8.6559	8.5123	8.22085	-0.000716262		8.00892	8.2847	8.01567	7.94266	-0.000337366		967.729	2054.59	1.08617
A_23_P102542	NM_203437	AFTPH	9.16765	8.81355	8.57709	7.70567	-0.00302048		9.39957	8.81274	8.06392	7.35796	-0.00427373		229.482	162.188	-0.500719
A_23_P102575	NM_020062	SLC2A4RG	10.6863	10.8904	10.8655	10.8066	0.000154651		10.7655	11.2691	11.1492	11.185	0.000630461		-4482	-1099.43	-2.02739
A_23_P102582	NM_018840	C20orf24	13.9773	14.0714	14.0503	13.5326	-0.00100267		13.1129	13.1578	12.8857	12.6705	-0.00103413		691.3	670.273	-0.0445631
A_23_P102622	NM_003833	MATN4	6.56676	6.41514	6.27458	6.03873	-0.00109276		6.70583	6.2125	6.45542	5.92331	-0.00138407		634.309	500.804	-0.34094
A_23_P102694	NM_080831	DEFB129	4.19023	4.17407	4.20622	3.99599	-0.000400872		4.6751	4.68181	4.44644	4.5745	-0.000274813		1729.1	2522.25	0.544692
A_23_P102706	NM_014723	SNPH	7.7295	7.90922	7.60692	6.86906	-0.00200134		8.26845	8.07272	7.38679	6.83154	-0.0031492		346.341	220.103	-0.654016
A_23_P102731	NM_175839	SMOX	8.19597	8.18372	7.75768	7.4473	-0.0016999		8.54905	8.56173	7.9633	7.90772	-0.0015228		407.757	455.181	0.158728
A_23_P102769	NM_052865	C20orf72	9.16047	8.63919	8.22737	7.36241	-0.0037028		7.24988	7.07931	6.36742	6.4104	-0.00188717		187.195	367.295	0.972394
A_23_P102770	NM_016100	NAT5	12.4204	12.4392	12.6508	12.3815	-4.17991e-05		11.5059	11.6853	11.4509	11.1283	-0.000950181		16582.8	729.49	-4.50666
A_23_P102816			7.88679	8.46321	8.29334	8.16858	0.000288915		8.10172	8.57108	8.31184	8.4509	0.00046302		-2399.13	-1497.01	-0.680426
A_23_P102832	NM_007186	CEP250	8.07433	8.23693	8.19376	7.90966	-0.000440571		7.98473	8.01984	7.49219	7.22857	-0.00176269		1573.29	393.233	-2.00033
A_23_P102842	NM_021100	NFS1	9.56629	9.61814	9.85771	9.3659	-0.000397061		9.45919	9.6055	9.28896	8.93439	-0.00126959		1745.69	545.96	-1.67693
A_23_P102884	NM_203446	SYNJ1	5.41361	5.38231	5.21171	4.94819	-0.00102304		5.046	4.63565	4.78085	4.60279	-0.000719757		677.539	963.03	0.507276
A_23_P102890	NM_032476	MRPS6	14.4085	14.5336	14.5358	14.2918	-0.000309053		14.3307	14.2897	14.1854	14.0741	-0.000555277		2242.81	1248.29	-0.845352
A_23_P10291	NM_001910	CTSE	6.30886	6.2873	6.15552	5.74077	-0.00123845		6.27424	6.02875	5.7998	6.05611	-0.000405033		559.688	1711.33	1.61243
A_23_P102925	NM_005049	PWP2	9.49461	9.23004	9.01531	8.43676	-0.00219196		8.06923	7.85361	7.21074	6.97641	-0.00239214		316.223	289.761	-0.126081
A_23_P102937	NM_006936	SUMO3	11.5143	11.6171	11.7683	11.587	0.000142878		10.9193	11.0355	11.1662	11.5814	0.00139449		-4851.32	-497.061	-3.28688
A_23_P102965	NM_015367	BCL2L13	8.58846	8.42292	8.3505	7.79146	-0.00164626		8.88511	8.73537	8.23152	8.37128	-0.00114972		421.043	602.884	0.517911
A_23_P102973	NM_022719	DGCR14	8.54226	8.35134	7.6862	6.59503	-0.00424009		8.38369	8.02384	6.79299	6.04083	-0.00514211		163.475	134.798	-0.278266
A_23_P102994	NM_002650	PIK4CA	9.90212	10.3411	10.3394	10.1893	0.000406006		10.2084	10.6918	10.3579	10.6155	0.000562682		-1707.23	-1231.86	-0.47082
A_23_P103011	NM_004914	RAB36	8.60145	8.39632	8.11684	7.09612	-0.00319459		8.87222	8.83052	8.25123	7.72109	-0.00258476		216.976	268.167	0.305598
A_23_P103041	NM_152236	GAS2L1	5.76861	5.77603	5.75685	5.2685	-0.00107976		4.73865	4.83928	4.46258	4.35919	-0.000950725		641.949	729.072	0.183605
A_23_P10305	NM_175859	CTPS2	6.83605	6.88156	6.94512	6.5997	-0.000513004		5.56074	5.7945	5.35777	5.57688	-0.000180723		1351.15	3835.41	1.50519
A_23_P103062	NM_152267	RNF185	8.73298	8.48164	8.42848	7.71012	-0.00208481		8.53464	8.64414	7.7675	6.78886	-0.00400182		332.475	173.208	-0.940743
A_23_P103084	NM_005488	TOM1	6.33735	6.72777	6.487	6.38624	-0.000138478		6.9789	7.54093	6.89123	6.83082	-0.000739633		5005.48	937.15	-2.41716
A_23_P103104	NM_002405	MFNG	5.60619	5.15938	5.18035	4.66043	-0.00180887		6.09142	5.93177	5.7075	5.6396	-0.000945564		383.194	733.052	0.93584
A_23_P103110	NM_012323	MAFF	8.94815	8.57768	8.17366	7.61553	-0.0027754		8.39276	7.77952	7.08432	7.17212	-0.00248915		249.747	278.467	0.15704
A_23_P103131	NM_019008	SMCR7L	11.1908	10.912	10.7469	9.58037	-0.00335747		10.7952	10.387	9.41263	9.04917	-0.00377922		206.449	183.41	-0.170712
A_23_P103149	NM_001098	ACO2	12.0842	12.2785	12.4511	12.2744	0.000356232		11.578	11.7797	11.6292	11.9128	0.000585479		-1945.77	-1183.9	-0.716799
A_23_P103201	NM_017761	PNRC2	10.3677	9.36325	8.50366	7.67733	-0.00549148		9.87059	8.89548	7.64212	6.25271	-0.00758667		126.222	91.3638	-0.466273
A_23_P103232	NM_017823	DUSP23	11.8302	11.8719	11.9426	11.7248	-0.000228804		11.3991	11.4445	11.0804	10.9338	-0.00110549		3029.44	627.003	-2.27251
A_23_P103248	NM_145167	PIGM	8.69624	8.56712	8.45938	7.8743	-0.00172545		7.85161	7.83332	7.37087	7.54958	-0.000748602		401.72	925.922	1.2047
A_23_P103256	NM_021023	CFHR3	6.98029	7.08499	7.16786	7.03633	8.9952e-05		8.2285	8.45135	8.66101	8.69994	0.000954039		-7705.75	-726.54	-3.40682
A_23_P103282	NM_004872	TMEM59	12.6668	12.7875	12.855	12.7621	0.000162705		13.7479	13.8977	13.8727	14.179	0.000846496		-4260.16	-818.843	-2.37925
A_23_P103310	NM_002963	S100A7	5.26477	5.2584	5.46599	5.36894	0.000275662		5.27999	5.17947	5.45985	5.26067	7.32316e-05		-2514.49	-9465.13	1.91236
A_23_P103315		LCE1A	14.0529	14.2636	14.2778	14.2591	0.000345011		15.0859	15.1579	15.3154	15.3849	0.000644021		-2009.06	-1076.28	-0.900464
A_23_P103334	NM_172071	RC3H1	6.29197	5.7183	5.74245	5.02704	-0.00243165		5.80986	5.61806	5.52209	5.77774	-3.51825e-07		285.052	1.97015e+06	12.7548
A_23_P103361	NM_005356	LCK	4.41496	4.39159	4.40758	4.00475	-0.000864073		5.0382	4.95533	4.94037	5.00616	-3.27681e-05		802.186	21153.1	4.72079
A_23_P103371	NM_052998	ADC	4.6488	4.70678	4.49794	4.06401	-0.00133046		4.98579	5.17766	5.02344	4.76183	-0.000608002		520.983	1140.04	1.12978
A_23_P103405		CNIH3	4.48073	4.56999	4.8262	4.58848	0.0002494		5.2112	5.39661	5.5658	5.75355	0.00111417		-2779.26	-622.122	-2.15943
A_23_P103414	NM_016258	YTHDF2	12.3342	11.8647	11.0656	10.1393	-0.00466988		11.842	11.4282	9.92881	9.71242	-0.00472326		148.429	146.752	-0.0163982
A_23_P103433	NM_145047	C1orf102	8.71023	8.51236	8.28894	7.51757	-0.00251467		9.54951	9.11761	8.10929	7.4452	-0.00454365		275.641	152.553	-0.853482
A_23_P103442	NM_022756	C1orf149	11.0066	10.8333	10.8801	10.3113	-0.00139632		10.8885	10.8735	10.6758	10.3429	-0.00120896		496.409	573.34	0.207863
A_23_P103454	NM_032264	NBPF3	12.7593	12.1035	12.0633	11.5436	-0.00230228		13.2136	12.8415	12.8222	12.9151	-0.000466981		301.07	1484.32	2.30163
A_23_P103465	NM_000929	PLA2G5	5.66385	5.64103	5.29307	5.126	-0.00122452		6.1616	6.08352	5.90327	6.09495	-0.000148558		566.056	4665.82	3.04312
A_23_P103476	NM_013319	UBIAD1	9.64896	9.45041	9.35437	8.53052	-0.00232498		8.30318	8.08771	7.04198	5.80096	-0.00550829		298.131	125.837	-1.24439
A_23_P103486	NM_000775	CYP2J2	4.36812	4.26362	4.12892	3.67151	-0.00147506		4.83668	5.02759	4.61048	4.35683	-0.00121848		469.911	568.864	0.275696
A_23_P103503	NM_002393	MDM4	8.01764	7.66276	7.52221	6.8249	-0.00242034		7.54659	7.24486	7.09259	7.09956	-0.000850501		286.385	814.987	1.50882
A_23_P103532	NM_007369	GPR161	8.39536	8.73177	8.33596	8.26464	-0.00053455		9.03173	8.99752	8.60006	8.6423	-0.000912849		1296.69	759.323	-0.772053
A_23_P103561	NM_020443	NAV1	10.5399	10.122	9.89303	8.93356	-0.00329775		9.63363	9.32461	9.02645	8.45613	-0.00244704		210.188	283.26	0.430446
A_23_P103571	NM_006699	MAN1A2	7.62308	7.54835	7.46584	6.92698	-0.00147571		6.87836	7.15493	7.03569	6.57757	-0.000804647		469.704	861.431	0.874983
A_23_P103601	NM_020379	MAN1C1	7.90915	7.90881	7.67808	7.25954	-0.0014468		12.1361	12.147	11.6186	12.058	-0.000298277		479.09	2323.84	2.27814
A_23_P103628	NM_018072	HEATR1	10.6958	10.6964	10.7508	10.2554	-0.000931144		9.74852	9.91369	9.83359	9.55355	-0.000515514		744.404	1344.58	0.852994
A_23_P103631	NM_006824	EBNA1BP2	15.5228	15.6426	15.7655	15.3393	-0.000420945		13.6701	13.6983	13.4798	13.3116	-0.000833613		1646.65	831.497	-0.985748
A_23_P103661	NM_139118	YY1AP1	10.6478	10.5292	10.3568	9.85992	-0.00167292		10.5309	10.5296	10.0033	10.0299	-0.0011983		414.335	578.442	0.481374
A_23_P103698	NM_014017	MAPBPIP	11.0087	11.2237	11.2864	11.0628	2.83979e-05		11.2409	11.5156	11.4637	11.7236	0.000891263		-24408.4	-777.714	-4.972
A_23_P103703	NM_014424	HSPB7	8.58628	8.89684	8.92385	8.97436	0.00069015		7.67991	8.29281	8.29348	8.56527	0.00160552		-1004.34	-431.728	-1.21806
A_23_P103720	NM_024758	AGMAT	6.96298	7.50569	7.30212	7.16179	0.000119112		5.68377	5.74888	5.67637	5.94467	0.000510795		-5819.28	-1357	-2.10042
A_23_P103756	NM_002557	OVGP1	4.4194	3.95107	3.76388	3.37852	-0.00205201		5.13952	5.46712	5.43994	5.08378	-0.000281911		337.789	2458.74	2.86373
A_23_P103795	NM_138959	VANGL1	8.78669	8.58192	8.21931	7.28311	-0.00321078		7.82224	7.60284	6.9424	5.63377	-0.00474234		215.881	146.161	-0.562676
A_23_P1038	NM_006618	JARID1B	6.04516	5.11818	4.63534	3.66204	-0.00478023		6.37382	5.94623	5.02773	4.50874	-0.00401167		145.003	172.783	0.252876
A_23_P103824			8.7492	8.91518	8.7816	8.39051	-0.00087946		8.36599	8.38025	7.87845	7.83281	-0.00126881		788.151	546.298	-0.528785
A_23_P103837		UBAP2L	9.56017	9.63343	9.70638	9.36434	-0.000437159		8.23834	8.54957	8.04977	7.38559	-0.00209453		1585.57	330.932	-2.26039
A_23_P10385	NM_016448	DTL	10.2337	9.93617	9.61087	8.71922	-0.00318111		7.10896	6.8512	6.76383	6.14894	-0.00195525		217.895	354.505	0.702177
A_23_P103905	NM_016406	UFC1	10.5151	10.5491	10.8613	10.6849	0.000421969		10.6249	10.9609	11.0625	11.48	0.00169661		-1642.65	-408.549	-2.00744
A_23_P103919	NM_003779	B4GALT3	10.3674	10.3262	10.1602	9.84218	-0.00114542		9.64414	9.53818	9.0073	8.50743	-0.00251174		605.148	275.962	-1.13282
A_23_P103932	NM_001042747	FGR	5.02371	4.9982	4.77951	4.83726	-0.00043946		5.84319	5.84308	6.03749	5.49484	-0.000700139		1577.27	990.013	-0.671912
A_23_P103942	NM_018198	DNAJC11	10.5493	10.6073	10.772	10.4242	-0.000256539		9.61268	10.0205	9.69077	9.53536	-0.000438394		2701.92	1581.1	-0.773053
A_23_P103951			9.87134	9.73321	10.0314	9.91471	0.000229729		9.75735	9.58932	9.55551	9.74866	5.33396e-05		-3017.23	-12995	2.10666
A_23_P103968	NM_012067	AKR7A3	10.2927	10.4154	10.6221	10.3793	0.000176431		10.8403	11.0613	11.0736	11.2032	0.000675298		-3928.71	-1026.43	-1.93642
A_23_P103981	NM_001040874	HIST2H2AA4	11.5867	11.5619	11.7084	11.5051	-0.000128051		11.8288	11.9146	11.7916	11.6831	-0.000382352		5413.07	1812.85	-1.57819
A_23_P103996	NM_002061	GCLM	11.0346	10.7837	10.5176	9.67238	-0.0028629		9.02804	8.91185	8.31933	7.90708	-0.00248782		242.113	278.617	0.2026
A_23_P10401	NM_002718	PPP2R3A	8.50275	8.12145	7.51268	5.95528	-0.00542223		7.59783	6.76866	5.42214	5.02067	-0.00544826		127.834	127.224	-0.00690771
A_23_P104022	NM_052965	C1orf19	11.2457	11.308	11.4083	10.876	-0.000798052		10.7987	10.5511	10.4812	10.6651	-0.00018489		868.549	3748.97	2.10982
A_23_P104025	NM_052965	C1orf19	9.79124	9.78096	9.84323	9.50522	-0.000593175		9.12595	9.07859	8.99951	8.79544	-0.000704501		1168.54	983.884	-0.248145
A_23_P104054	NM_016227	C1orf9	11.2286	10.9224	10.8395	10.4058	-0.00163717		10.5899	10.2641	10.1983	9.75711	-0.00164501		423.382	421.365	-0.00688883
A_23_P104073	NM_002960	S100A3	8.12784	8.26193	8.22925	8.21274	0.000110292		7.84018	8.13415	8.05094	8.14824	0.000500333		-6284.63	-1385.37	-2.18156
A_23_P104086	NM_014675	CROCC	7.45724	7.53102	7.40671	7.06633	-0.000902397		8.04728	7.93714	7.87384	7.98068	-0.00010534		768.117	6580.1	3.09871
A_23_P104098	NM_177402	SYT2	6.23026	6.21364	5.76825	5.84222	-0.000929646		6.46611	6.44447	6.12769	6.05526	-0.000945515		745.604	733.09	-0.0244188
A_23_P104109	NM_012424	RPS6KC1	8.53691	8.1454	7.78238	6.98825	-0.00321856		8.20146	7.7291	6.87984	6.09722	-0.00448637		215.359	154.501	-0.479135
A_23_P104116	NM_005105	RBM8A	14.604	14.5272	14.5003	13.841	-0.00160496		13.4273	13.3787	12.9816	12.524	-0.00200698		431.878	345.369	-0.322485
A_23_P104146	NM_005095	ZMYM4	9.14993	9.1169	9.14835	8.49585	-0.00137838		9.44252	9.24997	8.95944	8.703	-0.00156216		502.87	443.71	-0.180568
A_23_P104151	NM_016486	TMEM69	7.79498	7.65306	7.60218	6.82291	-0.00202754		7.53035	7.63365	7.32321	6.82089	-0.00164338		341.867	421.782	0.303064
A_23_P104201	NM_139313	YME1L1	12.7743	12.8392	12.9135	12.5982	-0.000390465		11.7099	11.8086	11.6711	11.5752	-0.00036848		1775.18	1881.1	0.0836062
A_23_P104224	NM_138933	ACF	3.6476	3.90406	3.77778	3.73647	3.82442e-05		5.69445	5.20172	5.52364	5.70593	0.000335878		-18124.2	-2063.69	-3.13463
A_23_P104252	NM_030569	ITIH5	3.96475	4.54801	4.4956	4.13501	7.46286e-05		11.0284	11.2818	11.2594	11.6775	0.00126497		-9287.96	-547.955	-4.08323
A_23_P104282	NM_018121	C10orf6	7.09442	6.85177	6.87275	6.24053	-0.00170922		6.36135	6.06063	5.79899	5.65837	-0.00142548		405.533	486.254	0.261888
A_23_P104318	NM_019058	DDIT4	9.95877	5.07262	3.73806	3.07002	-0.0127526		12.5525	5.717	4.16796	4.21394	-0.0149822		54.3533	46.2646	-0.23246
A_23_P104323	NM_002412	MGMT	9.63123	9.64689	9.9111	9.7068	0.000217374		10.0133	10.5039	10.4556	10.2874	0.000342332		-3188.73	-2024.78	-0.655213
A_23_P104362	NM_004092	ECHS1	12.911	13.0087	13.2035	13.0587	0.000316353		12.2583	12.6601	12.7306	12.9051	0.00121143		-2191.05	-572.17	-1.93711
A_23_P104372	NM_015190	DNAJC9	13.2547	13.2359	13.113	12.5348	-0.00156295		11.4294	11.2403	11.0688	10.773	-0.00135738		443.487	510.653	0.203449
A_23_P104387	NM_014394	GHITM	11.9581	11.9761	12.1788	11.9688	6.26593e-05		11.5042	11.5507	11.6061	11.8372	0.000704694		-11062.2	-983.614	-3.4914
A_23_P104413	NM_033178	DUX4	15.2122	15.5521	15.4467	15.2887	-2.29314e-05		16.3343	16.0418	15.8804	15.7045	-0.00124869		30226.9	555.098	-5.76695
A_23_P10442	NM_080597	OSBPL1A	9.34808	9.60255	9.70905	9.54791	0.000332375		10.8419	11.0532	11.0194	11.0384	0.000312424		-2085.44	-2218.61	0.0893063
A_23_P104451	NM_024045	DDX50	11.7162	11.5547	11.1359	10.1585	-0.00336069		11.8608	11.6042	11.1573	10.538	-0.00281862		206.252	245.917	0.253765
A_23_P104471	NM_001007271	DUSP13	3.74547	3.5544	3.61086	3.48197	-0.000460212		4.76382	4.7581	4.77487	4.72642	-7.34225e-05		1506.15	9440.53	2.64801
A_23_P104509	NM_014661	FAM53B	6.5917	6.76105	6.7419	6.40512	-0.000485016		7.44023	7.5398	7.45029	7.20649	-0.000569599		1429.12	1216.9	-0.231916
A_23_P104555	NM_020349	ANKRD2	6.60262	6.79183	6.79546	6.5934	-0.000109012		6.87328	6.84498	6.70789	6.7044	-0.000381051		6358.47	1819.04	-1.8055
A_23_P104563	NM_001031847	CPT1A	8.09095	8.18416	8.299	7.83545	-0.000564547		7.33776	7.65978	7.33995	7.19953	-0.000525717		1227.79	1318.48	0.102807
A_23_P104583	NM_020441	CORO1B	8.52037	8.76072	8.59423	8.79983	0.000444757		8.85332	9.34719	8.97501	9.15621	0.000325248		-1558.49	-2131.13	0.451477
A_23_P104594	NM_021920	SCT	5.29858	5.38897	5.1588	4.61784	-0.00155658		5.92972	5.81334	5.65692	5.56758	-0.000757835		445.303	914.641	1.03842
A_23_P104607	NM_002804	PSMC3	12.0351	12.1464	12.3776	12.2029	0.000361646		10.6254	11.0674	11.0474	11.1726	0.000957279		-1916.65	-724.08	-1.40436
A_23_P104617	NM_152312	GYLTL1B	7.86192	8.14638	7.91933	7.90852	-8.96597e-05		8.54126	8.53637	8.48162	8.20512	-0.000731022		7730.86	948.189	-3.02738
A_23_P10463	NM_004552	NDUFS5	15.8435	15.8934	16.0126	15.8887	0.000101429		15.253	15.4671	15.602	15.5644	0.000597562		-6833.83	-1159.96	-2.55862
A_23_P104641	NM_013265	C11orf2	11.0946	11.296	11.2886	11.4166	0.000592376		12.0394	12.521	12.4072	12.5189	0.000771032		-1170.11	-898.986	-0.380279
A_23_P104651	NM_080668	CDCA5	11.9386	11.8387	11.4333	10.2426	-0.0036833		9.18406	8.90449	8.01537	7.16424	-0.00440675		188.186	157.292	-0.258716
A_23_P104676	NM_005877	SF3A1	11.6992	11.8165	11.8517	11.5048	-0.00046409		11.1463	11.3282	10.9762	10.7912	-0.00093131		1493.56	744.271	-1.00486
A_23_P104689		RELA	9.5297	9.51532	9.36735	8.77818	-0.00163879		9.18805	9.40916	8.70266	8.1013	-0.00260225		422.963	266.364	-0.667132
A_23_P104692	NM_145065	PELI3	9.62836	9.62064	9.46716	9.04002	-0.0012936		10.2053	10.1443	9.27193	9.04481	-0.00266549		535.828	260.045	-1.04301
A_23_P104705	NM_001532	SLC29A2	5.14614	4.99779	5.07518	4.81289	-0.000625042		5.95909	5.84163	5.64493	5.50004	-0.000974591		1108.96	711.218	-0.640844
A_23_P104734	NM_152713	STT3A	12.0224	12.3532	12.3513	12.4275	0.000710063		11.5702	11.9283	12.0467	12.3336	0.00149352		-976.178	-464.104	-1.07269
A_23_P104741		KIRREL3	11.1427	11.2958	11.093	10.8409	-0.000767918		9.26741	9.37936	9.195	9.08974	-0.00047793		902.632	1450.31	0.684153
A_23_P104804	NM_006006	ZBTB16	6.15762	5.71917	5.49774	4.40119	-0.0036077		6.51394	6.10259	6.17169	5.30192	-0.00238485		192.13	290.646	0.597178
A_23_P104819	NM_007180	TREH	4.55033	3.63742	3.65205	4.04893	-0.000636239		4.52589	4.22973	4.37774	4.00779	-0.000933941		1089.44	742.175	-0.553761
A_23_P104876	NM_017425	SPA17	9.60303	9.6566	9.71467	9.64503	7.82991e-05		8.2985	8.47256	8.51909	8.57444	0.000519495		-8852.55	-1334.27	-2.73004
A_23_P104881	NM_019055	ROBO4	5.54093	5.51293	5.30186	4.88802	-0.00143602		5.23254	5.13749	4.8337	4.36217	-0.00189214		482.687	366.33	-0.397944
A_23_P104996	NM_004183	BEST1	3.89036	4.21659	3.95237	3.6922	-0.000642887		5.49478	5.62994	5.26358	5.1962	-0.000791407		1078.18	875.842	-0.299854
A_23_P105028	NM_015459	DKFZP564J0863	10.8959	10.9784	11.0601	10.8179	-0.000187069		8.8014	9.08521	8.87178	8.76991	-0.000253438		3705.3	2734.98	-0.438058
A_23_P105044	NM_021134	MRPL23	11.7184	11.6993	11.9656	11.7257	8.8274e-05		10.6665	11.0882	11.1233	11.3888	0.00135527		-7852.23	-511.445	-3.94045
A_23_P105066	NM_001014795	ILK	11.2761	11.4045	11.4844	11.4444	0.000318643		10.5408	10.8497	10.7137	10.6305	1.26604e-05		-2175.31	-54749.3	4.65355
A_23_P105118	NM_001005237	OR51G1	4.08542	4.25283	3.91835	3.74815	-0.000882071		4.80624	4.49205	4.26282	4.362	-0.000856904		785.818	808.897	0.04176
A_23_P105184	NM_001040118	CENTD2	9.45402	9.49075	9.48355	9.30715	-0.00033394		10.5568	10.734	10.577	10.5122	-0.000217274		2075.66	3190.21	0.620078
A_23_P105227	NM_001014811	ME3	5.78851	5.59189	5.86749	5.85472	0.000301113		5.36518	5.81321	5.83516	5.84906	0.00082876		-2301.95	-836.367	-1.46065
A_23_P105251	NM_005269	GLI1	7.98971	7.58882	6.87844	6.09567	-0.00403688		5.49703	4.84837	4.4016	3.8681	-0.00328804		171.704	210.809	0.296012
A_23_P105264	NM_001987	ETV6	8.77688	8.46323	8.0284	7.35236	-0.00300671		8.24038	7.98399	7.33914	6.91909	-0.00286278		230.533	242.123	0.0707675
A_23_P105276	NM_003428	ZNF84	8.28863	7.27091	6.63873	5.85397	-0.00488303		8.3437	7.08022	6.72744	6.24684	-0.00397562		141.95	174.35	0.296597
A_23_P105307	NM_201444	DGKA	6.3677	6.51465	6.71089	6.49194	0.000242968		6.07306	6.62369	6.35408	6.51548	0.000621633		-2852.83	-1115.04	-1.35529
A_23_P105392	NM_006431	CCT2	15.0266	15.0097	15.0476	14.6042	-0.000888157		13.7929	13.5508	13.1746	12.9797	-0.00171675		780.433	403.755	-0.950796
A_23_P105409	NM_006301	MAP3K12	6.17086	5.94258	5.59335	5.19662	-0.0020621		7.38579	7.58108	7.28135	7.15368	-0.000661722		336.137	1047.49	1.63981
A_23_P105442	NM_181711	GRASP	8.04845	7.43811	6.63865	5.99974	-0.00428981		10.5571	8.96045	8.01337	8.1603	-0.00460113		161.58	150.647	-0.101074
A_23_P105519	NM_016312	WBP11	9.68585	9.58326	9.51449	9.03846	-0.00135478		8.52845	8.50535	8.02125	7.52643	-0.00225145		511.63	307.867	-0.732792
A_23_P105535	NM_172240	WDR51B	7.8886	8.0165	8.12836	7.77273	-0.00028255		7.46414	7.55234	7.41192	7.28247	-0.000464718		2453.18	1491.54	-0.717849
A_23_P105562	NM_000552	VWF	4.96055	5.18285	4.98001	4.7734	-0.000555186		6.03227	6.10569	5.92688	5.81614	-0.000540674		1248.5	1282	0.0382115
A_23_P105571	NM_020244	CHPT1	9.877	9.8643	10.0476	9.85904	1.12009e-05		9.36453	9.7583	9.72241	9.88052	0.000909635		-61883.1	-762.005	-6.3436
A_23_P105583	NM_031465	C12orf32	7.91452	8.08693	7.95685	7.52947	-0.000938179		7.19556	7.2474	6.92416	6.92372	-0.000684155		738.822	1013.14	0.45554
A_23_P105592		MVK	11.8664	11.7354	11.443	10.7383	-0.00242451		11.6353	11.3124	10.3609	9.77915	-0.00405025		285.891	171.137	-0.740316
A_23_P105625	NM_032314	COQ5	10.7574	10.8961	10.9763	10.547	-0.000497665		10.5839	10.7156	10.3643	9.76795	-0.00189478		1392.8	365.82	-1.92878
A_23_P105646	NM_005171	ATF1	7.5505	7.33516	7.2862	6.71318	-0.00170336		6.89714	6.89532	6.48722	6.11521	-0.00177187		406.929	391.196	-0.0568851
A_23_P105664	NM_014167	CCDC59	11.6467	11.3503	10.8768	9.82695	-0.00387107		11.092	10.3122	9.24304	8.18995	-0.00610189		179.058	113.595	-0.656524
A_23_P105691	NM_018654	GPRC5D	4.08251	3.92134	4.09645	3.75702	-0.000579054		4.78991	4.57303	4.55208	4.4982	-0.000526797		1197.03	1315.78	0.136452
A_23_P105732			12.3538	11.5756	11.3416	10.7607	-0.00309887		12.6416	12.3481	11.8269	11.5792	-0.00226092		223.677	306.577	0.454832
A_23_P105747	NM_018171	DIP13B	9.30966	9.33534	9.1707	8.79979	-0.001144		8.90772	9.03488	8.81153	8.94016	-4.42043e-05		605.897	15680.5	4.69376
A_23_P105753			9.90826	9.8703	9.85569	9.45826	-0.00094967		9.57946	9.38393	9.23859	8.85714	-0.00148934		729.882	465.405	-0.649178
A_23_P105803	NM_002010	FGF9	4.88711	4.47388	4.16647	3.56587	-0.00270765		8.28663	7.64859	7.37337	6.85449	-0.00283058		255.995	244.878	-0.0640538
A_23_P105856	NM_181785	LOC283537	4.74343	4.3447	4.39905	3.99627	-0.00139823		4.727	4.67529	4.35806	4.59372	-0.000336512		495.73	2059.8	2.05488
A_23_P105862	NM_023037	FRY	6.45811	6.48054	6.1057	5.11183	-0.00298482		8.51927	8.06658	7.49939	6.42819	-0.00440035		232.224	157.521	-0.559976
A_23_P105873	NM_016179	TRPC4	8.53703	8.21593	7.84459	6.51392	-0.00427074		7.51813	7.12033	6.53977	5.44976	-0.00438102		162.301	158.216	-0.03678
A_23_P105900	XM_927413		12.6238	12.628	12.8587	12.6384	8.4222e-05		12.8177	13.1317	13.2444	13.3422	0.00100118		-8230	-692.333	-3.57135
A_23_P10591	NM_001004431	METRNL	13.7567	13.6422	13.3848	12.7841	-0.00209077		13.8565	13.4476	12.4063	11.6469	-0.00478804		331.528	144.766	-1.1954
A_23_P106	NM_015017	USP33	5.38498	5.18888	4.97921	4.60595	-0.00162589		5.35428	5.32243	4.93388	4.78143	-0.00130489		426.32	531.192	0.317299
A_23_P106002	NM_020529	NFKBIA	11.979	6.36101	4.89743	4.05103	-0.0146617		12.1593	5.95942	4.8628	4.50223	-0.0137169		47.2761	50.5325	0.0961014
A_23_P106016	NM_002742	PRKD1	9.7863	9.63986	9.45991	8.5441	-0.00263497		8.84959	8.6525	8.33749	7.83647	-0.00215213		263.057	322.074	0.292019
A_23_P106056	NM_001344	DAD1	14.0557	14.0152	14.2988	14.1924	0.000379625		13.5159	13.8258	13.9679	14.1226	0.00118636		-1825.87	-584.264	-1.6439
A_23_P106127	NM_014749	KIAA0586	10.8022	10.6891	10.4827	9.84041	-0.00205626		9.40865	8.99397	8.38536	7.94404	-0.00308587		337.091	224.62	-0.585656
A_23_P10614	NM_002610	PDK1	5.24801	5.34177	5.32342	5.10589	-0.000353567		4.83429	4.65431	4.45386	4.63615	-0.000386607		1960.44	1792.9	-0.128884
A_23_P106145	NM_014584	ERO1L	11.4942	11.5503	11.656	11.5955	0.000215514		10.0515	10.158	10.2888	10.4623	0.000860693		-3216.25	-805.336	-1.99772
A_23_P106158	NM_024884	L2HGDH	5.82772	6.0483	6.00196	5.58254	-0.000641464		4.74471	4.88098	4.52687	4.66092	-0.000328735		1080.57	2108.53	0.964442
A_23_P106162	NM_018353	C14orf106	9.11983	8.74602	8.42612	7.358	-0.00367351		7.7931	7.60267	7.32685	6.82897	-0.00204097		188.688	339.616	0.847906
A_23_P106174		PSEN1	5.62694	5.58694	5.45469	4.73451	-0.00192477		5.22089	5.43882	4.96438	4.72687	-0.00127534		360.119	543.498	0.593802
A_23_P106204	NM_145870	GSTZ1	8.80308	8.91774	9.12675	8.86398	0.000125669		9.22802	9.53755	9.59181	9.5426	0.000539609		-5515.64	-1284.54	-2.10228
A_23_P106226	NM_014169	CHMP4A	12.0586	12.2227	12.4439	12.4049	0.000716614		11.201	11.6119	11.5637	11.5708	0.000585368		-967.253	-1184.12	0.291851
A_23_P106241	NM_004239	TRIP11	11.1356	11.1398	11.0109	10.2204	-0.0019939		10.7206	10.3654	10.1019	8.63863	-0.00435495		347.634	159.163	-1.12706
A_23_P106280		FLJ10038	9.57189	9.43248	9.19578	8.57552	-0.00212505		10.2713	10.148	9.79618	9.39222	-0.00190881		326.18	363.131	0.154823
A_23_P106299	NM_001018108	SERF2	13.5165	13.6039	13.7719	13.662	0.000310159		14.214	14.4533	14.5888	14.9599	0.00151654		-2234.82	-457.058	-2.28971
A_23_P106322	NM_030594	CPEB1	8.85173	8.59785	8.77118	8.07905	-0.00149356		8.37679	8.30047	7.63356	7.57974	-0.00183043		464.089	378.681	-0.29342
A_23_P106391	NM_020147	THAP10	8.12685	7.8936	7.34418	6.19805	-0.00415288		7.1959	6.25088	5.41813	4.53495	-0.0054503		166.908	127.176	-0.392222
A_23_P10640	NM_178543	ENPP7	5.59832	5.35584	5.39932	5.12404	-0.000890501		5.76006	5.87831	5.86735	5.65828	-0.000277013		778.379	2502.22	1.68466
A_23_P106405	NM_002487	NDN	10.8967	11.0414	11.2381	10.9759	0.000147514		11.6299	11.8101	11.8285	11.9495	0.000603424		-4698.85	-1148.69	-2.03232
A_23_P106412			6.70956	5.46584	5.10006	3.53566	-0.00629606		7.10884	6.48837	5.9837	5.11052	-0.0041068		110.092	168.78	0.616433
A_23_P106433	NM_033544	RCCD1	10.1929	10.4292	10.2393	9.37679	-0.00190645		9.79885	9.68759	8.91984	8.54085	-0.00282553		363.58	245.316	-0.56763
A_23_P106439	NM_033544	RCCD1	7.78471	7.96546	7.85993	7.21723	-0.00132722		7.55897	7.60718	7.09946	6.8045	-0.00176057		522.257	393.706	-0.407641
A_23_P106481	NM_016454	TMEM85	12.5802	12.7821	13.0144	12.7939	0.000417098		11.9086	12.1128	12.0102	12.1668	0.000431623		-1661.83	-1605.91	-0.0493849
A_23_P106497	NM_004136	IREB2	7.3433	6.74776	6.20071	5.8401	-0.0030678		6.95619	6.44655	6.45581	6.34383	-0.0010673		225.942	649.44	1.52324
A_23_P106522	NM_017553	INOC1	10.4347	9.69658	9.01247	8.06845	-0.00488187		10.3599	9.52346	8.73941	8.78637	-0.00316021		141.984	219.336	0.62741
A_23_P106544	NM_020188	C16orf61	13.0301	12.942	13.0016	12.5416	-0.000990709		11.4113	11.3415	11.0983	10.9856	-0.000936949		699.648	739.792	0.0804906
A_23_P106559			6.55044	6.67043	6.77575	6.74931	0.000394098		7.43441	7.3683	7.32253	7.48887	0.000137287		-1758.82	-5048.88	1.52136
A_23_P106562	NM_000512	GALNS	7.75749	7.93637	7.93536	8.06415	0.0005717		8.62678	8.8452	8.67073	8.95477	0.000557292		-1212.43	-1243.78	0.0368268
A_23_P106575	NM_002080	GOT2	11.6485	11.7791	11.9226	11.8217	0.000343037		10.2668	10.5598	10.4708	10.5048	0.000349237		-2020.62	-1984.75	-0.0258422
A_23_P106675	NM_002661	PLCG2	5.26321	5.18328	5.29957	5.0361	-0.000420923		5.85874	5.93142	5.41673	5.50701	-0.000910852		1646.73	760.988	-1.11366
A_23_P106708	NM_002952	RPS2	17.4766	17.5373	17.4152	17.1701	-0.000714681		17.7643	17.9123	17.6485	17.581	-0.000526164		969.869	1317.36	0.441787
A_23_P106720	NM_006453	TBL3	6.78386	7.19508	6.82002	6.607	-0.000664114		5.8241	6.01922	5.33045	5.17701	-0.00164353		1043.72	421.743	-1.30729
A_23_P106727	NM_014700	RAB11FIP3	10.5008	10.6671	10.5093	10.2611	-0.000630504		10.7059	11.0957	10.8687	10.814	-8.06223e-06		1099.35	85974.6	6.28918
A_23_P106737	NM_201412	LUC7L	9.11814	9.10014	8.95505	7.6952	-0.00307514		8.61324	8.52824	8.15092	8.00139	-0.00136047		225.403	509.493	1.17655
A_23_P106741	NM_002811	PSMD7	13.4996	13.593	13.5431	12.9719	-0.00118725		13.2219	13.2551	12.9076	12.5426	-0.00155424		583.826	445.971	-0.38859
A_23_P106822	NM_014062	NOB1	10.006	9.73186	9.33641	8.3061	-0.00360623		10.0841	10.0943	9.26849	8.42947	-0.00374707		192.208	184.984	-0.0552687
A_23_P106835	NM_031885	BBS2	10.0647	10.0813	10.1388	9.74457	-0.000680257		10.5846	10.6426	10.4431	10.4807	-0.000297804		1018.95	2327.53	1.19172
A_23_P106859	NM_006067	COX4NB	13.2181	13.0582	13.0423	12.0921	-0.00234041		12.2775	12.1728	11.7198	11.3288	-0.00209104		296.164	331.484	0.162542
A_23_P106874	NM_031293	PMFBP1	4.6512	4.47913	4.55496	4.08114	-0.00112157		4.86932	5.09486	4.89618	4.81069	-0.000280333		618.015	2472.58	2.00031
A_23_P106898	NM_152288	TMEM142C	7.14682	6.78231	6.99494	6.35941	-0.00146311		8.96114	9.07048	8.32225	7.66472	-0.00300827		473.749	230.414	-1.0399
A_23_P106906	NM_002705	PPL	3.9435	3.9903	4.08112	3.74079	-0.000435038		8.20698	8.5565	8.11092	8.22336	-0.000237429		1593.3	2919.39	0.873647
A_23_P106922	NM_021615	CHST6	3.94192	4.12189	3.91503	4.08052	0.00016205		4.2576	4.48747	4.34836	4.62221	0.000638722		-4277.36	-1085.21	-1.97875
A_23_P106945	NM_001114	ADCY7	6.18884	6.15132	6.0359	5.96086	-0.000498132		5.53843	5.35725	5.43773	4.98222	-0.00108644		1391.49	637.999	-1.12501
A_23_P106973	NM_006640	2015-09-09	15.35	15.7769	15.7051	15.5083	0.000118921		15.9697	16.208	15.9963	16.1319	0.000183705		-5828.61	-3773.16	-0.627379
A_23_P10699		SNX12	7.47245	7.79106	7.86137	7.79222	0.00055023		7.19968	7.55056	7.52575	7.90234	0.00133271		-1259.74	-520.104	-1.27625
A_23_P106998	NM_016070	MRPS23	10.4037	10.3829	10.3584	9.70657	-0.00148972		9.1784	9.26294	8.76184	8.17558	-0.00230847		465.288	300.262	-0.631901
A_23_P10701	NM_173075	APBB2	9.13544	9.17018	9.04132	8.27094	-0.00189974		8.81086	8.7198	8.10238	7.59162	-0.0027163		364.864	255.181	-0.51584
A_23_P107036	NM_003876	TMEM11	11.7291	11.2406	10.6498	9.53398	-0.00461189		11.3363	10.5142	9.45756	8.77917	-0.00533973		150.296	129.809	-0.211408
A_23_P107048			9.99291	10.1205	10.0696	10.0032	-5.07717e-05		10.5866	10.6105	10.5348	10.3673	-0.000499402		13652.2	1387.95	-3.29811
A_23_P107051	NM_003673	TCAP	7.76578	7.74727	7.54734	6.93855	-0.00181142		7.87539	7.93219	7.49303	7.11343	-0.00176439		382.655	392.855	0.0379527
A_23_P107064	NM_003985	TNK1	4.28434	4.63619	4.36601	4.06837	-0.000694681		4.79252	4.72497	4.43252	4.7354	-0.000159879		997.791	4335.44	2.11937
A_23_P107073	NM_002945	RPA1	12.7578	12.7677	12.9778	12.7865	0.000106782		11.9248	12.0924	12.1433	12.3021	0.000740832		-6491.21	-935.633	-2.79447
A_23_P107087	NM_018128	TSR1	8.85499	9.02396	8.81461	8.50903	-0.000871649		6.97863	7.07285	6.64923	6.45	-0.00127852		795.213	542.147	-0.552657
A_23_P107116	NM_007148	ZNF179	6.76931	6.927	6.92467	6.33721	-0.00100157		8.03446	8.04151	7.71966	7.59853	-0.00101413		692.06	683.49	-0.0179755
A_23_P107154	NM_032582	USP32	9.49617	9.62774	9.59946	9.38748	-0.000302293		9.13825	9.07127	8.68612	8.64862	-0.00110902		2292.96	625.007	-1.87527
A_23_P107166	NM_024722	ACBD4	5.35187	5.42318	5.19344	5.07885	-0.000673716		6.25302	6.57637	6.28226	6.05175	-0.000655291		1028.84	1057.77	0.040003
A_23_P107214	NM_201434	RAB5C	10.7863	10.8615	10.986	10.8141	5.32871e-05		9.57937	9.87719	9.85442	9.96928	0.000688282		-13007.8	-1007.07	-3.69114
A_23_P107257	NM_001007226	SPOP	9.42989	9.39738	9.33071	8.80685	-0.00133549		9.37925	9.59937	9.27799	9.10473	-0.000769598		519.019	900.662	0.795197
A_23_P107283	NM_002145	HOXB2	9.79248	8.91283	8.27959	7.46399	-0.00472151		8.84657	6.91088	6.5083	6.59864	-0.00399108		146.806	173.674	0.242468
A_23_P107295	NM_052888	LRRC37B	8.25868	8.03933	7.98417	7.42116	-0.00170335		8.11853	7.88914	7.55448	7.39286	-0.00152546		406.932	454.387	0.159134
A_23_P107307	NM_003984	SLC13A2	6.90928	6.81538	6.61212	6.35494	-0.00119154		7.35744	7.32966	6.86323	6.99376	-0.000877132		581.723	790.243	0.441964
A_23_P107373	NM_021079	NMT1	10.9293	11.0036	11.0795	10.67	-0.000573057		9.99825	10.1586	9.68222	9.41973	-0.00142947		1209.56	484.899	-1.31873
A_23_P107394	NM_032580	HES7	15.656	15.8522	15.7536	15.5979	-0.000241374		16.719	16.289	16.3361	15.9214	-0.0014933		2871.67	464.172	-2.62916
A_23_P107401	NM_003255	TIMP2	13.2129	13.3939	13.6107	13.4712	0.000518905		13.2457	13.6099	13.6381	13.8958	0.00122626		-1335.79	-565.255	-1.24072
A_23_P107412	NM_000918	P4HB	13.575	13.781	13.742	13.8247	0.000427617		12.969	13.4554	13.2606	13.5709	0.00101179		-1620.95	-685.067	-1.24252
A_23_P10743	NM_000283	PDE6B	4.05991	4.30548	4.38428	3.90397	-0.000432338		4.61959	4.80566	4.56979	4.5991	-0.000188666		1603.25	3673.93	1.19633
A_23_P107454	NM_031958	KRTAP3-1	5.87462	5.78473	5.61633	5.18528	-0.00147445		5.71064	5.67698	5.61628	5.29954	-0.000879363		470.105	788.238	0.745648
A_23_P107465	NM_002277	KRT31	7.39791	7.43733	7.34586	6.98398	-0.000927529		7.81169	7.62679	7.60917	7.32746	-0.000953785		747.305	726.733	-0.040272
A_23_P107513	NM_024899	CEP76	7.51359	6.98277	6.3948	4.43905	-0.00647552		6.88414	6.17758	4.89686	3.78235	-0.00661517		107.041	104.781	-0.0307823
A_23_P107552	NM_014939	KIAA1012	8.58029	8.40838	8.42225	7.84173	-0.00149747		8.36608	8.14092	7.8723	7.20824	-0.00243782		462.879	284.33	-0.703067
A_23_P107587	NM_000271	NPC1	8.57407	8.58353	8.4084	8.00417	-0.00126741		8.22793	8.10028	7.56027	7.60705	-0.00139825		546.9	495.725	-0.141737
A_23_P107597	NM_005603	ATP8B1	7.33048	7.26042	7.43688	6.87204	-0.000906975		6.12372	6.19118	5.6276	4.74686	-0.00311672		764.241	222.397	-1.78089
A_23_P107644	NM_006938	SNRPD1	14.5868	14.5418	14.44	13.8682	-0.00154271		12.9588	13.0017	12.6503	11.6142	-0.00298547		449.305	232.174	-0.952492
A_23_P107653	NM_001014763	ETFB	12.7212	12.7827	12.9177	12.7902	0.000150826		12.5437	12.8877	12.9325	13.0214	0.000870642		-4595.69	-796.133	-2.5292
A_23_P107661	NM_014225	PPP2R1A	10.3034	10.5028	10.5229	10.3552	2.07845e-05		9.87304	10.3003	9.99959	10.5733	0.00122554		-33349.2	-565.585	-5.88176
A_23_P107684	NM_014347	ZNF324	8.11606	6.59442	6.06489	5.5846	-0.00482604		8.2435	7.48302	7.24498	7.07659	-0.00219507		143.626	315.775	1.13658
A_23_P107693	NM_017652	ZNF586	5.95484	5.22225	4.97624	4.16104	-0.00355358		5.7747	5.37466	5.06266	5.02801	-0.00148385		195.056	467.127	1.25992
A_23_P107714	NM_031417	MARK4	8.42617	8.57317	8.53523	8.23711	-0.00048416		8.66024	8.9071	8.73268	8.36546	-0.000790764		1431.65	876.554	-0.707764
A_23_P107724	NM_013380	ZNF228	8.09087	5.38932	4.91292	4.46438	-0.00659804		8.57635	5.92298	6.42079	5.6957	-0.00479078		105.053	144.684	0.461777
A_23_P107735	NM_001783	CD79A	12.2642	12.6002	12.352	12.1716	-0.000417503		13.2095	12.9912	13.0656	12.2466	-0.00194162		1660.22	356.994	-2.2174
A_23_P107763	NM_006631	ZNF266	8.2641	7.76956	7.18885	5.92806	-0.00490858		8.42648	8.48363	7.57416	6.78852	-0.00375367		141.211	184.658	0.387002
A_23_P107795	NM_018035	FLJ10241	12.2056	12.3892	12.5934	12.2304	1.43656e-05		11.7983	11.8748	11.733	11.9517	0.000258647		-48250.5	-2679.9	-4.17029
A_23_P107801	NM_032207	C19orf44	8.6639	8.36612	8.12166	7.77075	-0.00183031		9.68371	9.24046	8.90462	8.39999	-0.00261972		378.705	264.588	-0.517326
A_23_P10785	NM_145206	VTI1A	8.72246	8.66336	8.93124	8.3026	-0.000807769		6.98232	7.33336	7.08065	6.90808	-0.000386418		858.101	1793.78	1.06378
A_23_P107855	NM_032836	FIZ1	6.71947	6.14621	5.80735	5.28902	-0.00287294		6.59345	6.07988	5.21458	5.12834	-0.00310099		241.267	223.524	-0.110201
A_23_P107933	NM_016440	VRK3	7.68384	7.713	7.4641	6.99273	-0.0015541		7.44103	7.30779	6.39373	5.76569	-0.00374419		446.011	185.126	-1.26857
A_23_P107942	NM_015428	ZNF473	8.4697	6.67488	5.26834	4.50577	-0.00797435		7.21167	5.52117	4.87653	4.36869	-0.00544059		86.9221	127.403	0.551603
A_23_P107959	NM_015953	NOSIP	12.5971	12.6916	12.725	12.4256	-0.000404492		11.7726	11.9592	11.5286	10.7426	-0.00239864		1713.62	288.975	-2.56804
A_23_P107974	NM_000511	FUT2	5.11404	4.64458	4.96714	4.45009	-0.0011224		5.42421	5.41907	5.24911	5.29566	-0.000313488		617.56	2211.08	1.8401
A_23_P10798	NM_033133	CNP	5.85246	6.10121	6.00329	5.7275	-0.000409537		6.14493	6.57336	6.04412	6.28399	-3.20336e-05		1692.51	21638.2	3.67634
A_23_P108028	NM_007145	ZNF146	8.59588	8.09415	6.86047	5.49571	-0.00669803		7.65199	6.93043	5.80145	4.93204	-0.00575367		103.485	120.471	0.219256
A_23_P108062	NM_001042507	LOC653499	5.46585	6.69611	5.95839	6.01378	0.000412656		6.2007	6.29314	6.22361	6.35271	0.000265164		-1679.72	-2614.03	0.638055
A_23_P108103			10.7546	9.49684	9.05841	8.37418	-0.00460642		11.0182	10.1516	9.59107	9.36973	-0.00325322		150.474	213.065	0.50178
A_23_P108143	NM_000156	GAMT	10.3826	10.6163	10.7077	10.7686	0.000737541		10.5666	11.0742	11.0614	11.3156	0.00136021		-939.809	-509.59	-0.88303
A_23_P10815	NM_001020658	PUM1	11.6108	11.0299	9.67909	7.69629	-0.0084332		11.7199	10.9248	8.77088	8.03271	-0.0080353		82.1927	86.2628	0.0697282
A_23_P108180	NM_138690	GRIN3B	4.23015	3.64571	3.84609	4.02557	-0.000112364		4.56236	4.49509	4.60141	4.43287	-0.000220126		6168.76	3148.86	-0.970149
A_23_P108244	NM_001863	COX6B1	13.0613	13.1177	13.3243	13.2066	0.000333738		12.9643	13.2469	13.314	13.3742	0.000759855		-2076.92	-912.21	-1.18701
A_23_P1083	NM_002060	GJA4	5.12186	4.52098	4.81802	4.70275	-0.000541229		5.25295	4.69525	4.8644	4.812	-0.000639044		1280.69	1084.66	-0.239675
A_23_P108303	NM_005001	NDUFA7	12.5263	12.5269	12.6619	12.3493	-0.000347256		11.7592	11.7692	11.6069	11.6941	-0.000182893		1996.07	3789.9	0.924995
A_23_P108326	NM_005234	NR2F6	9.10281	9.18406	8.98983	8.58074	-0.00120366		8.9045	8.86911	8.46874	8.08663	-0.00183105		575.865	378.551	-0.605244
A_23_P108331	NM_003021	SGTA	12.6802	12.7941	12.7062	12.5999	-0.000247235		11.9615	12.1876	11.844	11.8306	-0.000469873		2803.6	1475.18	-0.926388
A_23_P108376	NM_022065	THADA	8.19353	8.03907	7.84091	7.14398	-0.00222265		8.33372	7.99548	7.08861	5.7849	-0.00551661		311.856	125.647	-1.3115
A_23_P10839	NM_001008491	2015-09-02	11.0606	11.1485	11.3132	11.1429	0.000173803		10.1338	10.3295	10.3817	10.6361	0.000995591		-3988.12	-696.217	-2.5181
A_23_P108394			10.1941	10.0394	10.0143	9.5439	-0.00132557		10.1916	9.83961	9.90676	9.7657	-0.000729111		522.907	950.675	0.862398
A_23_P108404	NM_001037131	CENTG2	8.01068	7.82418	7.75056	7.21354	-0.00163688		7.14493	7.19482	6.76405	6.9859	-0.000467107		423.457	1483.91	1.80912
A_23_P108463	NM_001006657	WDR35	5.27466	5.15358	4.98002	4.24276	-0.00219486		4.97867	5.05687	4.78499	4.46515	-0.00120237		315.804	576.484	0.86825
A_23_P108501	NM_004438	EPHA4	8.03854	7.53745	6.96397	5.9914	-0.00428466		7.94485	7.70246	7.31511	7.40341	-0.00113702		161.774	609.615	1.91392
A_23_P108514	NM_003691	STK16	8.689	8.74755	8.90826	8.35561	-0.000704019		8.66305	8.88099	8.86257	8.69524	-3.91908e-05		984.558	17686.5	4.16703
A_23_P108522		C2orf17	11.8846	12.1496	12.057	11.6721	-0.000603636		12.1868	12.3726	11.9263	11.742	-0.00114779		1148.29	603.898	-0.927106
A_23_P108534			4.56253	4.16993	4.05434	4.20945	-0.000597159		5.5835	5.4826	5.38482	5.3112	-0.000558728		1160.74	1240.58	0.0959708
A_23_P108554	NM_004939	DDX1	13.6424	13.5563	13.6654	13.2449	-0.000784827		13.09	13.141	12.9675	12.7326	-0.000831553		883.185	833.557	-0.0834344
A_23_P108574	NM_005813	PRKD3	8.45917	8.33647	8.35602	7.86371	-0.0012129		8.03118	8.0151	7.66165	7.59453	-0.00101217		571.481	684.814	0.261007
A_23_P10858		KIAA0692	9.11258	8.73684	8.6971	7.96831	-0.00228253		7.97339	7.82128	7.36298	6.77279	-0.00260941		303.675	265.634	-0.193089
A_23_P108604	NM_145686	MAP4K4	11.43	11.5401	11.4986	11.1087	-0.000750827		10.618	10.9235	10.6877	10.6986	-2.90198e-05		923.178	23885.3	4.69337
A_23_P108657	NM_152528	WDSUB1	7.9188	7.72205	7.7222	7.06354	-0.00173897		8.90987	8.95183	8.30423	7.74329	-0.00267398		398.597	259.219	-0.62076
A_23_P108662	NM_006302	GCS1	12.0896	12.1017	12.0032	11.5886	-0.0011028		12.5061	12.2837	12.0374	11.7461	-0.00158123		628.535	438.36	-0.519877
A_23_P108673	NM_032181	TMEM166	11.1538	10.7612	10.0527	9.07163	-0.00444357		9.52198	8.74715	7.61809	6.96503	-0.00537904		155.989	128.861	-0.275629
A_23_P108699	NM_000145	FSHR	4.33496	4.12035	4.29151	3.69521	-0.00122795		4.86005	4.90694	4.92768	4.75792	-0.000236226		564.474	2934.25	2.37801
A_23_P10870	NM_014908	TMEM15	10.2351	10.0085	9.73532	8.39085	-0.00390912		9.66586	9.40966	7.64512	5.00859	-0.010278		177.315	67.4399	-1.39464
A_23_P108708	NM_016494	LOC51255	12.7643	12.6966	12.9912	12.6839	-7.00416e-05		12.4472	12.6878	12.5587	12.1867	-0.000703585		9896.21	985.164	-3.32844
A_23_P108751	NM_001039492	FHL2	14.6091	14.6999	14.5093	14.1317	-0.00111169		14.0976	13.9485	13.311	13.0319	-0.00236448		623.506	293.151	-1.08876
A_23_P108761		C2orf29	9.30633	9.29942	9.08343	8.12473	-0.00258013		8.21113	8.20831	7.33018	6.80647	-0.00321772		268.648	215.416	-0.318593
A_23_P108785	NM_005721	ACTR3	13.806	13.9088	14.026	13.7557	-0.000128946		12.207	12.1309	11.9623	11.7408	-0.00100297		5375.48	691.092	-2.95944
A_23_P108819	NM_144579	SFXN5	4.97296	4.74934	4.81629	4.4715	-0.000952132		5.32804	5.24162	5.15623	5.02058	-0.000638035		727.995	1086.38	0.577526
A_23_P108823	NM_032523	OSBPL6	8.81991	8.58411	8.42334	7.62081	-0.00249549		7.3691	7.17709	6.94242	6.49217	-0.00184358		277.76	375.979	0.436814
A_23_P108835	NM_016061	YPEL5	10.0172	10.0263	10.0053	9.8281	-0.000414633		11.6929	11.842	11.8218	11.6164	-0.000239752		1671.71	2891.1	0.790293
A_23_P108842	NM_004418	DUSP2	9.36181	6.85579	6.63131	6.14518	-0.00575287		7.52097	7.16365	7.09248	6.93164	-0.00110964		120.487	624.659	2.37419
A_23_P108871	NM_032494	ZC3H8	8.93484	8.71942	8.87854	8.21488	-0.00140232		8.75786	8.46507	8.37119	7.78463	-0.00196842		494.287	352.135	-0.489223
A_23_P108932	NR_002229	RPL23AP13	7.92592	7.17159	7.00205	6.05297	-0.00369464		7.68582	7.48836	7.53692	6.83626	-0.00171489		187.609	404.193	1.10731
A_23_P108948	NM_018000	MREG	7.59514	7.47317	7.7332	7.38047	-0.000340002		7.8136	7.94014	7.68325	7.78096	-0.000191355		2038.65	3622.3	0.829291
A_23_P108970	NM_000272	NPHP1	4.52355	4.50668	4.31007	3.92281	-0.00132607		5.22024	5.09853	4.93393	4.79328	-0.000896143		522.708	773.478	0.565355
A_23_P108994	NM_002951	RPN2	10.9927	11.1547	11.2873	11.1262	0.000240601		10.2977	10.5219	10.812	11.0469	0.00156784		-2880.9	-442.103	-2.70406
A_23_P109017	NM_006275	SFRS6	8.87015	8.93276	8.88238	8.53271	-0.000764908		7.76925	8.00281	7.95781	7.71217	-0.000244244		906.184	2837.93	1.64696
A_23_P109026	NM_022358	KCNK15	11.3007	11.5054	11.3798	11.1667	-0.000414421		11.6601	11.5545	11.5884	11.2929	-0.000728417		1672.57	951.58	-0.813666
A_23_P109072	NM_020436	SALL4	5.21252	4.51761	4.27287	3.60729	-0.00316715		5.67224	5.20835	5.35845	5.25164	-0.000644649		218.855	1075.23	2.2966
A_23_P109122	XM_044921	RP5-860F19.3	9.93711	10.3341	10.0684	9.83777	-0.000465198		11.9182	11.542	11.6034	11.1646	-0.00142109		1490.01	487.757	-1.61108
A_23_P109201	NM_020531	C20orf3	13.8421	13.9843	14.1382	14.0231	0.000356716		13.5091	13.7452	13.7807	13.9379	0.000814838		-1943.13	-850.656	-1.19174
A_23_P109224			6.12709	5.80319	5.75488	5.2156	-0.00181045		6.68797	6.56917	6.52387	6.22606	-0.000944009		382.858	734.259	0.93948
A_23_P109229	NM_080675	SPAG4L	4.54594	4.16459	4.34349	3.45572	-0.00211201		4.15072	4.24327	4.3433	4.13704	-4.95768e-05		328.194	13981.3	5.4128
A_23_P109235	NM_016732	RALY	10.3179	10.5931	10.5389	10.4702	0.000182431		9.86151	10.4286	10.2532	10.3745	0.000787574		-3799.5	-880.104	-2.11006
A_23_P109254	NM_184234	RBM39	11.8626	11.6581	11.3933	10.1147	-0.00371117		11.9065	11.5952	11.2602	10.5351	-0.00287028		186.773	241.491	0.370686
A_23_P109269	NM_005560	LAMA5	5.51067	5.39584	5.59055	5.40116	-0.00013362		7.15757	7.46031	7.16631	7.0697	-0.000402451		5187.44	1722.32	-1.59067
A_23_P109304	NM_006933	SLC5A3	7.09064	6.78413	6.47314	6.15181	-0.00193988		6.41987	6.36951	6.56165	6.31619	-0.000152435		357.315	4547.16	3.6697
A_23_P109322	NM_006198	PCP4	5.59077	5.35982	5.31769	4.85886	-0.00146844		6.08243	6.07331	5.8205	5.53123	-0.00123699		472.031	560.348	0.247441
A_23_P109333	NM_004649	C21orf33	11.343	11.4491	11.6385	11.571	0.00048315		11.6692	12.0545	11.9763	12.081	0.000680418		-1434.64	-1018.71	-0.493952
A_23_P109345	NM_004339	PTTG1IP	13.0492	13.2571	13.3742	13.0854	6.43469e-06		13.1252	13.2972	13.1927	13.5453	0.000793485		-107720	-873.547	-6.94619
A_23_P109393	NM_001670	ARVCF	5.90851	5.68468	5.88044	5.21134	-0.00134073		6.60169	6.39698	5.98776	5.93347	-0.00143186		516.992	484.089	-0.0948699
A_23_P109410	NM_030573	THAP7	7.09644	6.83439	6.34394	5.43748	-0.00354691		6.51417	6.36483	5.30085	5.02096	-0.00338194		195.423	204.956	0.0687135
A_23_P109436	NM_000675	ADORA2A	7.32811	6.93587	7.04623	6.63433	-0.00127361		7.84938	7.7967	7.75602	7.76026	-0.000175585		544.24	3947.64	2.85868
A_23_P109442	NM_022081	HPS4	10.0957	10.1324	10.0613	9.20815	-0.00193636		10.3966	10.0749	9.43306	9.11993	-0.00273537		357.965	253.402	-0.498391
A_23_P109446	NM_022081	HPS4	8.11636	8.20703	8.06729	7.35374	-0.00171062		8.13243	8.01685	7.37086	6.93903	-0.00265605		405.202	260.969	-0.634763
A_23_P109452	NM_001005735	CHEK2	7.63098	7.47449	7.54125	6.89936	-0.00147734		7.64954	7.69649	7.63498	7.43282	-0.000501402		469.186	1382.42	1.55896
A_23_P10947	NM_145064	STAC3	4.69603	4.46467	4.4658	4.24226	-0.000861917		5.20087	5.11831	5.11656	4.87047	-0.000669089		804.192	1035.96	0.36535
A_23_P109470	NM_001002878	THOC5	8.56104	8.71756	8.79068	8.50572	-0.000175673		8.24391	8.54484	8.36161	8.30045	-6.577e-05		3945.68	10539	1.41739
A_23_P109547	NM_019008	SMCR7L	8.88163	8.69034	8.33134	7.21225	-0.00357162		8.68939	8.48596	7.28349	6.33928	-0.00522538		194.071	132.65	-0.548959
A_23_P109593	NM_014346	TBC1D22A	8.91181	9.10152	9.11991	8.84246	-0.000234568		8.65362	8.98336	8.44885	8.38298	-0.000864225		2954.99	802.045	-1.8814
A_23_P109606	NM_002972	SBF1	8.85033	9.12571	9.07093	9.08545	0.000359658		8.81002	9.13447	8.69646	9.01657	0.000183833		-1927.24	-3770.52	0.968228
A_23_P109636	NM_015541	LRIG1	9.53715	9.36737	9.24353	8.79074	-0.00154809		10.8521	10.7248	10.43	10.4955	-0.00077361		447.744	895.99	1.00081
A_23_P109643	NM_172027	ABTB1	8.99374	9.02057	8.70894	8.63114	-0.000863986		9.51417	9.78613	9.32793	9.19591	-0.000920581		802.267	752.946	-0.0915364
A_23_P109655	NM_025246	TMEM22	9.70937	9.44796	9.11707	8.52474	-0.00249282		9.02069	8.54404	8.06052	7.50116	-0.00314428		278.058	220.447	-0.334954
A_23_P109677	XM_929754	LOC131691	12.8846	12.8509	13.2998	12.929	0.000218193		11.9911	12.3346	12.34	12.6093	0.00116244		-3176.77	-596.288	-2.41348
A_23_P109682	NM_022461	AZI2	10.6674	10.5345	10.3984	10.0613	-0.00126787		11.365	11.137	11.0926	11.1767	-0.000305545		546.704	2268.56	2.05295
A_23_P109733	NM_144718	CCDC52	7.42363	7.36324	7.12355	6.51044	-0.00198513		7.29017	6.74632	6.17979	5.80498	-0.00305848		349.169	226.631	-0.623578
A_23_P109774	NM_014415	ZBTB11	9.30842	8.77997	8.21735	7.06118	-0.00469783		9.04977	8.37068	7.57068	7.22807	-0.00377073		147.546	183.823	0.317151
A_23_P109794	NM_015199	ANKRD28	5.54214	5.62202	5.48855	5.02688	-0.00117394		5.22686	5.26933	5.17013	4.9134	-0.00071556		590.444	968.677	0.714216
A_23_P109864	NM_004122	GHSR	8.04772	7.70588	7.90595	7.15565	-0.00170117		8.50519	8.42253	8.24032	8.17892	-0.000703164		407.454	985.755	1.27459
A_23_P10987			8.36324	7.9614	7.76801	6.50357	-0.0038397		8.00811	7.95911	7.41763	6.9928	-0.00228126		180.521	303.844	0.751162
A_23_P109877	NM_025222	TMEM113	9.84771	9.56392	9.10006	8.38122	-0.00311777		9.05024	9.32212	8.72696	8.50082	-0.0014485		222.321	478.526	1.10595
A_23_P109895	NM_001040454	SLC26A6	7.84972	8.21311	8.032	7.55837	-0.000840491		7.87221	8.08456	7.93641	7.60861	-0.000701263		824.693	988.427	0.261278
A_23_P109907	NM_175924	ILDR1	15.2668	13.74	13.6686	12.8659	-0.00443468		15.4153	14.6737	14.1007	13.8167	-0.00320868		156.301	216.023	0.466852
A_23_P109928	NM_014814	PSMD6	12.2212	12.1036	12.2198	11.5512	-0.00135195		10.9623	11.015	10.4976	9.48523	-0.00331353		512.7	209.187	-1.29332
A_23_P109934	NM_016173	HEMK1	6.3125	6.82259	7.25616	6.62689	0.000534022		6.13859	6.8594	7.01684	7.03251	0.00160979		-1297.98	-430.583	-1.5919
A_23_P10995	NM_014483	RBMS3	7.01935	6.81318	6.73279	6.31332	-0.00143389		6.88348	6.70927	6.44564	6.64374	-0.000493554		483.404	1404.4	1.53865
A_23_P110005	NM_032316	NICN1	8.2673	8.33217	8.74974	8.51248	0.000593915		8.81439	9.24816	9.05248	8.9842	0.000110737		-1167.08	-6259.43	2.42312
A_23_P110022	NM_032638	GATA2	8.22296	7.49534	6.37509	5.4397	-0.00588437		6.34283	5.76095	5.36098	5.20838	-0.00224912		117.795	308.186	1.38753
A_23_P110031	NM_016089	ZNF589	6.62136	6.09677	6.00127	5.14551	-0.00293547		7.68945	7.35092	7.05779	6.38279	-0.00270857		236.128	255.909	0.11606
A_23_P11005	NM_014272	ADAMTS7	14.355	14.6903	14.5302	14.1943	-0.0005421		15.3159	14.9584	15.0999	14.6079	-0.00131323		1278.63	527.819	-1.27649
A_23_P110052	NM_023067	FOXL2	9.26705	9.08792	8.67115	8.37089	-0.00193429		9.8188	9.56065	8.90887	8.79084	-0.00223502		358.347	310.131	-0.20848
A_23_P110062	NM_003907	EIF2B5	9.53085	9.51704	9.53127	9.23958	-0.000614183		8.60792	8.71003	8.3972	7.91412	-0.00160983		1128.57	430.573	-1.39017
A_23_P110076	NM_182627	WDR53	9.08272	7.94409	6.57474	4.99305	-0.0085474		8.28801	6.3531	4.61126	4.20942	-0.00823317		81.0945	84.1896	0.0540378
A_23_P110116	NM_003023	SH3BP2	7.62619	7.5905	7.04043	6.28939	-0.00297856		7.47949	7.20868	6.17331	5.68199	-0.00396934		232.712	174.625	-0.414287
A_23_P110122	NM_004354	CCNG2	9.45075	8.99385	8.72603	8.35179	-0.00220109		11.3148	10.9837	10.7721	10.8541	-0.00088001		314.91	787.658	1.32263
A_23_P110135	NM_025132	WDR19	4.94372	4.63435	5.02955	4.49687	-0.000716122		3.87813	4.23549	4.19653	3.84089	-0.000259251		967.918	2673.66	1.46586
A_23_P110167	NM_002413	MGST2	8.06011	8.18362	8.2742	8.0289	-0.000104131		9.18811	9.31494	9.22227	9.0268	-0.000428119		6656.48	1619.05	-2.03961
A_23_P110184	NM_006745	SC4MOL	8.0958	8.15984	8.14099	8.12671	3.12654e-05		7.89529	7.92524	7.83238	8.27986	0.000787691		-22169.8	-879.974	-4.65499
A_23_P110212	NM_001995	ACSL1	8.5116	8.67352	8.64925	8.32147	-0.000490298		8.65236	8.74276	8.35507	8.32083	-0.000845765		1413.73	819.55	-0.7866
A_23_P110234	NM_001890	CSN1S1	4.44818	4.38656	4.50153	3.65068	-0.00165222		5.06991	4.92657	4.82944	4.65571	-0.000842435		419.525	822.79	0.971768
A_23_P110243	NM_020961	KIAA1627	8.53742	8.31685	7.95305	7.16085	-0.00293139		8.04101	7.65753	6.89584	6.19421	-0.00395617		236.457	175.206	-0.432521
A_23_P110253	NM_000222	KIT	6.57509	6.11881	5.84999	4.64668	-0.00397904		8.45161	8.09159	7.4733	6.75537	-0.00361057		174.2	191.977	0.140192
A_23_P110304	NM_144571	CNOT6L	6.10709	5.91997	5.47945	3.87709	-0.00479435		6.15243	5.49171	4.59754	4.42631	-0.00359709		144.576	192.697	0.414507
A_23_P110345	NM_012110	CHIC2	9.40238	9.07161	8.43252	7.03245	-0.00507308		9.51973	8.85155	7.74288	6.95625	-0.00543896		136.632	127.441	-0.100468
A_23_P110362	NM_021970	MAP2K1IP1	9.51351	9.47825	9.38398	8.90291	-0.00131407		9.60534	9.53723	9.30093	8.74378	-0.00187003		527.481	370.661	-0.509017
A_23_P110433	NM_015342	PPWD1	10.5342	10.2075	9.72374	8.43781	-0.00445193		10.3965	10.0262	9.33083	8.46479	-0.00412854		155.696	167.891	0.108798
A_23_P110445	NM_006051	APBB3	7.43977	7.87796	7.9966	7.78534	0.000560095		7.95336	8.74024	8.69466	8.70943	0.00123459		-1237.55	-561.438	-1.14029
A_23_P110473	NM_004536	NAIP	5.84783	5.31766	5.48653	4.33681	-0.00294524		7.47587	7.0973	6.6671	6.92856	-0.00109498		235.345	633.025	1.42749
A_23_P110492	NM_005885	2015-03-06	10.0234	9.80932	9.83099	9.40763	-0.00121234		10.4161	10.4411	10.5134	10.3885	-5.37837e-05		571.741	12887.7	4.49449
A_23_P110504	NM_030782	CLPTM1L	11.5162	11.6546	11.8332	11.6057	0.000168413		10.7138	11.0062	11.0199	11.316	0.00115444		-4115.75	-600.417	-2.77712
A_23_P110531	NM_013409	FST	13.1731	13.0172	13.0417	12.7475	-0.000831846		13.5839	13.637	13.4979	13.5456	-0.000140483		833.264	4934.05	2.56593
A_23_P110557	NM_133369	UNC5A	6.19401	6.28569	6.3399	6.02739	-0.00038779		6.62089	6.68199	6.57925	6.59771	-0.000103231		1787.43	6714.52	1.9094
A_23_P110571			7.84314	7.18672	7.05989	6.27104	-0.0030864		8.50995	8.05434	7.23127	7.01912	-0.00317365		224.581	218.407	-0.0402173
A_23_P110585	NM_138492	MGC21644	9.05211	9.21024	9.37645	8.74083	-0.00070275		8.30389	8.29221	8.24864	8.26668	-8.45566e-05		986.336	8197.43	3.05502
A_23_P110598	NM_139281	WDR36	8.11354	8.03654	7.99316	7.24793	-0.00182854		6.40004	6.51011	6.09054	5.93169	-0.00115592		379.071	599.65	0.661653
A_23_P110606	NM_014757	MAML1	6.31328	6.00022	4.81768	4.33338	-0.00437512		6.2971	5.81408	4.38288	4.27867	-0.00443595		158.429	156.257	-0.0199221
A_23_P110611	NM_017676	ZH2C2	8.99405	8.38894	7.51729	6.83127	-0.00455392		8.38669	6.78378	6.08437	5.56266	-0.00545473		152.209	127.073	-0.260397
A_23_P110643	NM_016508	CDKL3	7.01477	6.87618	6.82345	6.35401	-0.00136247		7.53607	7.51691	6.84016	6.5831	-0.00219408		508.743	315.917	-0.68739
A_23_P110655			9.76524	9.45066	8.97477	7.96923	-0.0038121		10.7351	9.8367	9.5527	9.38492	-0.00253301		181.828	273.646	0.589733
A_23_P110661	NM_015360	SKIV2L2	11.8783	11.8313	11.7848	10.8898	-0.00210694		11.2775	11.1566	10.6603	9.55182	-0.00375845		328.982	184.423	-0.834987
A_23_P110686	NM_003714	STC2	12.2802	12.4848	12.3898	12.1978	-0.00029671		12.5073	12.8954	12.2895	12.4687	-0.000411903		2336.11	1682.79	-0.473251
A_23_P110699	NM_052860	ZNF300	6.26929	5.84789	5.81202	5.29085	-0.00190453		5.58814	5.17644	5.32005	4.89404	-0.00125712		363.947	551.375	0.599305
A_23_P110704	NM_006425	SLU7	9.75995	9.70161	9.55132	8.53745	-0.00262765		10.0043	9.70005	8.63502	6.90007	-0.0067607		263.79	102.526	-1.3634
A_23_P110725	NM_206907	PRKAA1	8.00871	8.42361	8.23706	7.36669	-0.00161774		7.5077	7.60302	7.20412	7.13802	-0.000932537		428.465	743.292	0.794752
A_23_P110791	NM_005211	CSF1R	6.68386	6.2664	6.44703	6.08932	-0.00103222		5.68352	5.31898	5.33948	5.34596	-0.00054487		671.513	1272.13	0.921762
A_23_P110802	NM_022909	CENPH	9.96509	10.0053	10.2263	10.0725	0.000263695		7.7408	7.79459	7.87735	8.21173	0.00100322		-2628.6	-690.921	-1.9277
A_23_P110811	NM_001867	COX7C	14.4122	14.4804	14.745	14.5967	0.000425973		15.0381	15.2093	15.3122	15.3652	0.000643983		-1627.21	-1076.34	-0.59626
A_23_P110846	NM_004779	CNOT8	9.59082	9.10973	8.25765	6.52217	-0.00654947		9.67641	9.10136	7.71589	6.45209	-0.0069653		105.832	99.5143	-0.0888072
A_23_P110851	NM_198253	TERT	5.88997	5.58895	5.50078	5.26143	-0.00122453		6.32242	6.18392	6.02634	6.29881	-2.21535e-05		566.054	31288.4	5.78854
A_23_P110879	NM_147686	TRAF3IP2	7.62518	7.22056	6.44806	5.17034	-0.00525162		8.28661	8.11527	6.99562	6.6806	-0.00362644		131.987	191.137	0.534207
A_23_P110882	NM_021648	TSPYL4	10.8729	10.8354	10.8523	10.2817	-0.00124498		10.5373	10.3343	10.0899	9.70089	-0.00175376		556.752	395.236	-0.494321
A_23_P110941	NM_001512	GSTA4	9.12645	9.26184	9.22406	8.70034	-0.000986563		10.1384	10.4969	10.3174	10.1128	-0.000268381		702.588	2582.7	1.87813
A_23_P110957	NM_001452	FOXF2	11.4813	11.216	10.4683	9.54081	-0.00420991		12.4828	12.3525	11.6872	11.3247	-0.00257813		164.646	268.856	0.707464
A_23_P111000	NM_002800	PSMB9	9.79488	9.86434	9.9552	9.75319	-0.00010078		10.5037	10.7297	10.4004	10.2057	-0.000824568		6877.82	840.619	-3.03243
A_23_P111005	NM_015388	YIPF3	10.5069	10.9351	10.8731	10.6964	0.000187551		10.8201	11.2106	10.9121	11.2058	0.00056956		-3695.78	-1216.99	-1.60256
A_23_P111020	NM_003131	SRF	7.6478	7.70641	7.26589	7.12358	-0.00125613		6.62537	6.9786	6.37514	6.47816	-0.000627326		551.813	1104.92	1.00169
A_23_P111092	NM_030883	OR2H1	11.492	11.4963	11.4198	11.1692	-0.000712105		12.0812	11.731	11.7023	11.3577	-0.00139036		973.378	498.538	-0.965296
A_23_P111112	NM_020442	VARSL	10.406	10.6455	10.7716	10.3504	-0.000203323		10.0356	10.3125	9.9367	9.91829	-0.000472731		3409.09	1466.26	-1.21725
A_23_P111132	NM_005345	HSPA1A	13.0281	12.916	12.7851	12.0911	-0.0019857		13.1592	13.3038	13.1014	12.8123	-0.000860491		349.07	805.525	1.20641
A_23_P111171	NM_003782	B3GALT4	7.67967	7.724	7.4253	6.92358	-0.00171243		9.15158	9.1871	8.54546	7.86931	-0.0029174		404.775	237.59	-0.768643
A_23_P111188	NM_005453	ZBTB22	6.58692	6.5323	6.30046	5.9583	-0.00137623		6.80586	6.79481	6.44244	6.11737	-0.00155398		503.657	446.048	-0.175243
A_23_P111194	NM_012391	SPDEF	6.53487	6.2448	6.12081	5.8627	-0.00133177		7.19637	6.93742	6.86984	6.59069	-0.00119067		520.471	582.15	0.161574
A_23_P111206	NM_004117	FKBP5	7.00111	6.83333	6.45961	6.2813	-0.00155155		5.61198	5.65958	5.4714	5.31646	-0.000700724		446.746	989.188	1.14679
A_23_P111228	NM_017421	COQ3	9.31032	9.28562	9.4111	8.87779	-0.000885209		7.16423	7.28563	6.6494	5.91059	-0.00289566		783.032	239.374	-1.7098
A_23_P111273	NM_016495	TBC1D7	10.5606	10.6215	10.7135	10.2651	-0.000640358		9.61938	9.78443	9.09571	8.65636	-0.00230618		1082.44	300.561	-1.84855
A_23_P111288	NM_016462	TMEM14C	13.7957	13.8938	13.972	13.8589	0.000107323		13.9367	14.1547	14.1411	14.3099	0.000692617		-6458.49	-1000.77	-2.69009
A_23_P111297	NM_006638	RPP40	10.6521	10.5901	10.6345	9.86177	-0.0016534		9.55321	9.44777	8.85723	9.15929	-0.000934504		419.225	741.727	0.823163
A_23_P111303	NM_014892	RBM16	9.62698	9.021	7.6796	5.76716	-0.00830188		9.47066	8.57809	6.17066	5.32679	-0.00902789		83.4928	76.7784	-0.120951
A_23_P111306	NM_014892	RBM16	8.22449	7.58203	6.16101	4.05854	-0.00895943		8.00813	7.19971	4.90071	4.13144	-0.00846962		77.3651	81.8392	0.0811095
A_23_P111343	NM_014739	BCLAF1	10.9609	10.8995	10.6962	10.0484	-0.00197446		9.55405	9.60377	9.49249	9.45444	-0.000263614		351.056	2629.4	2.90496
A_23_P111381	NM_004849	ATG5	10.8636	10.8046	10.7015	9.99207	-0.00186405		10.0864	9.93361	9.42824	8.58074	-0.00327396		371.85	211.715	-0.812596
A_23_P111402	NM_032784	RSPO3	6.90639	6.79979	6.18552	5.65517	-0.0027767		8.8889	8.94521	8.51078	8.44232	-0.00108719		249.63	637.559	1.35277
A_23_P111413	NM_018718	TSGA14	7.25892	7.20329	7.35198	6.95746	-0.000584086		6.93861	6.94751	6.76333	6.611	-0.00075011		1186.72	924.061	-0.360919
A_23_P111452	NM_031946	CENTG3	11.4507	11.2289	10.8929	10.0268	-0.00302561		11.8129	11.3773	10.8335	10.5191	-0.0026945		229.093	257.245	0.167208
A_23_P111481	NM_182800	ARS2	12.9248	13.1055	13.0435	12.5533	-0.00089696		12.0446	12.2968	12.0892	11.9793	-0.000309425		772.774	2240.11	1.53545
A_23_P111487	NM_182800	ARS2	7.7359	8.04155	7.71221	7.49037	-0.000750081		6.72996	7.21664	6.72251	6.77996	-0.00024227		924.096	2861.06	1.63043
A_23_P111506			17.0311	17.1702	17.0298	16.9762	-0.00021735		17.8356	17.3784	17.6219	17.1231	-0.00125115		3189.08	554.01	-2.52516
A_23_P111525		BHLHB8	9.62031	9.62341	9.61883	8.32829	-0.00277118		11.1324	10.5768	10.5932	9.46576	-0.0033029		250.127	209.86	-0.253231
A_23_P111531	NM_000168	GLI3	9.8789	9.4635	8.60802	7.54051	-0.00501671		11.3289	10.8692	10.0006	10.4406	-0.00189133		138.168	366.487	1.40734
A_23_P111571	NM_153631	HOXA3	16.1838	16.4699	16.3758	14.6203	-0.00350907		17.2471	16.9341	16.9095	16.5628	-0.00132311		197.53	523.878	1.40716
A_23_P11160	XM_932166		8.30172	8.26831	8.14599	7.02263	-0.00275411		8.14051	8.10849	7.51857	6.76368	-0.00307555		251.677	225.373	-0.15926
A_23_P111621	NM_005685	GTF2IRD1	10.5837	10.2432	9.45728	8.45722	-0.00458163		10.6493	10.191	9.47139	9.25512	-0.00294054		151.288	235.721	0.639781
A_23_P111657	NM_000193	SHH	5.98775	6.13195	5.93241	5.98251	-0.000127402		6.20942	6.05621	5.82296	5.49371	-0.00151625		5440.65	457.146	-3.57305
A_23_P111672	NM_152829	TES	7.86535	7.83725	7.71868	7.37209	-0.00107183		7.79197	7.92553	7.70334	7.47947	-0.000786143		646.695	881.706	0.447211
A_23_P111698	NM_002360	MAFK	5.70432	5.52437	5.57482	5.37245	-0.00061345		5.91796	5.78664	5.73157	5.7398	-0.000332346		1129.92	2085.62	0.884261
A_23_P1117	NM_017744	ST7L	5.97297	5.8171	5.80211	5.34518	-0.00127461		6.17444	6.12057	6.02088	5.94896	-0.000481239		543.811	1440.34	1.40523
A_23_P111701	NM_004126	GNG11	14.1288	14.0768	14.345	14.2059	0.000253706		12.9108	12.8947	13.0317	13.3301	0.000938714		-2732.09	-738.4	-1.88753
A_23_P111745	NM_031449	ZMIZ2	9.96114	10.1808	10.2439	9.91742	-0.000183277		9.52965	10.1192	9.75414	9.69503	-1.32922e-05		3781.97	52147	3.78538
A_23_P111753	NM_031903	MRPL32	12.9805	12.8069	12.7603	11.9963	-0.00203727		12.5815	12.2296	11.6172	10.8578	-0.00367175		340.233	188.779	-0.84983
A_23_P111766			9.68472	9.61186	9.99939	9.80864	0.000392501		7.60998	7.57129	7.92411	7.83446	0.000583464		-1765.97	-1187.99	-0.571947
A_23_P111797		DKFZp434F142	8.01845	8.05916	7.76772	7.31949	-0.00158655		8.56402	8.60398	8.44941	8.40649	-0.000393392		436.89	1761.98	2.01185
A_23_P111804	NM_022750	PARP12	6.97507	7.06811	6.94773	6.32382	-0.0014685		7.57826	7.49584	6.99316	6.39151	-0.00262349		472.011	264.208	-0.837145
A_23_P111811	NM_019071	ING3	9.55276	9.21514	9.09491	8.41451	-0.00230696		9.00098	8.75863	8.25404	7.82512	-0.00252443		300.459	274.576	-0.129961
A_23_P111835	NM_000108	DLD	12.3476	12.3991	12.3962	12.2229	-0.000292475		11.5229	11.4008	11.2627	10.9699	-0.00115984		2369.94	597.622	-1.98754
A_23_P111843	NM_006349	ZNHIT1	13.2381	13.3618	13.548	13.3918	0.00031464		13.1854	13.6092	13.6456	13.6212	0.000740732		-2202.98	-935.76	-1.23525
A_23_P111860	NM_018059	FLJ10324	8.42801	8.22111	7.91955	6.97056	-0.00309638		9.4867	8.96443	7.50495	6.9996	-0.00542828		223.857	127.692	-0.809911
A_23_P111961	NM_032509	RBM13	9.94316	9.64294	9.32894	8.40945	-0.00321832		9.24473	8.79211	8.46814	8.13347	-0.00224287		215.375	309.045	0.520961
A_23_P111978	NM_016601	KCNK9	5.99904	5.71748	5.6336	5.40657	-0.00115548		6.7502	6.76215	6.63734	6.58334	-0.000392966		599.88	1763.88	1.55601
A_23_P111981	NM_177457	LYNX1	6.8617	7.26282	7.2363	7.20105	0.00052986		9.0922	9.38754	9.15236	9.49869	0.000674416		-1308.17	-1027.77	-0.348029
A_23_P112016	NM_024767	DLC1	4.55773	4.39861	4.26063	3.75816	-0.00167045		4.9896	4.82094	4.91997	4.75293	-0.000403271		414.947	1718.81	2.05041
A_23_P112078	NM_004225	MFHAS1	7.15076	6.7938	6.50503	5.68764	-0.00303405		6.46776	6.55067	6.05319	6.27434	-0.00057239		228.456	1210.97	2.40617
A_23_P112113	NM_014846	KIAA0196	11.135	11.1272	11.2924	10.9958	-0.000255214		11.398	11.5	11.4077	11.2541	-0.000378889		2715.95	1829.42	-0.570068
A_23_P11214	NM_017544	NKRF	8.75339	7.91212	7.12092	5.40391	-0.00696522		7.99118	6.84186	5.41509	4.69766	-0.00684996		99.5154	101.19	0.0240741
A_23_P112159	NM_012154	EIF2C2	9.9948	10.0719	10.153	9.7455	-0.00055161		8.39801	8.63441	8.30682	8.19695	-0.000621402		1256.59	1115.46	-0.171879
A_23_P112162	NM_012079	DGAT1	8.34104	8.70573	8.93229	8.71203	0.000675251		8.90371	9.26935	9.31127	9.27677	0.000635275		-1026.5	-1091.1	0.0880426
A_23_P112187	NM_032843	FIBCD1	5.89182	6.11047	6.12637	5.81546	-0.000263969		6.10055	6.09989	5.88568	6.05223	-0.000154232		2625.87	4494.19	0.775267
A_23_P112201	NM_015061	JMJD2C	7.7871	7.51257	7.36571	6.56677	-0.00251923		8.38088	7.83644	7.44396	7.18084	-0.00240571		275.143	288.126	0.0665179
A_23_P112241	NM_012266	DNAJB5	10.5889	10.2895	9.84002	8.84851	-0.00369378		9.80855	9.45621	8.70199	8.40736	-0.00301435		187.652	229.949	0.293253
A_23_P112251	NM_001017998	GNG10	13.6537	13.7172	13.8033	13.703	9.58816e-05		13.4325	13.4195	13.7599	13.8393	0.000958811		-7229.2	-722.924	-3.32192
A_23_P112275	NM_005458	GABBR2	7.27067	7.43768	7.40547	7.3882	0.000164649		5.4168	5.45464	5.53235	6.00684	0.00126485		-4209.84	-548.008	-2.9415
A_23_P112341	NM_024945	RMI1	10.8338	10.4858	9.81309	8.92811	-0.00407815		9.96538	9.03375	8.34349	7.69591	-0.00458386		169.966	151.215	-0.168647
A_23_P112406	NM_012087	GTF3C5	11.0405	11.162	11.1785	10.5203	-0.00116858		10.6246	10.6207	9.92294	9.24457	-0.00312155		593.152	222.053	-1.4175
A_23_P112412	NM_017746	TEX10	11.5009	11.381	11.2969	10.1126	-0.0029379		10.6649	10.3151	9.00264	7.72663	-0.00644224		235.933	107.594	-1.13278
A_23_P112429	NM_007209	RPL35	16.2665	16.4081	16.5272	16.4525	0.00035938		16.2311	16.4532	16.48	16.6413	0.000779643		-1928.73	-889.057	-1.1173
A_23_P11244	NM_022368	PJA1	10.4578	10.6387	10.5009	9.99283	-0.00111527		11.3192	11.1915	10.6765	9.58841	-0.00377072		621.507	183.824	-1.75745
A_23_P112452	NR_003191	GGTA1	6.09109	5.53684	5.0948	4.54728	-0.00314949		6.9982	6.95913	7.14206	6.95206	-3.67114e-05		220.083	18881	6.42275
A_23_P112470	NM_002989	CCL21	6.95015	7.14736	6.88972	6.78893	-0.000500739		7.47556	7.51607	7.29807	7.43292	-0.00016257		1384.25	4263.69	1.623
A_23_P112478	NM_001161	NUDT2	9.74485	9.63334	9.79002	9.23076	-0.0010112		9.63592	9.81251	9.7097	9.47409	-0.000455352		685.467	1522.22	1.15102
A_23_P112512	NM_033412	MCART1	7.92848	7.85827	8.01512	7.45433	-0.000945239		6.83608	6.8271	6.54813	6.51308	-0.000754289		733.303	918.941	0.325562
A_23_P112531	NM_001035254	FAM102A	11.98	11.7723	11.3622	10.5751	-0.00300918		12.7375	12.422	11.2782	10.5691	-0.00476867		230.344	145.354	-0.664218
A_23_P112602	NM_018207	TRIM62	7.66453	7.45834	6.61351	5.72436	-0.00426048		7.82155	7.12576	6.11882	5.89157	-0.00404409		162.692	171.398	0.0752003
A_23_P112613		PSMD12	9.36221	9.47905	9.48585	9.10844	-0.000597809		8.86133	8.50404	8.14025	7.85092	-0.00208165		1159.48	332.979	-1.79997
A_23_P11262	NM_012151	F8A1	11.6631	11.6788	11.5413	10.7035	-0.0020965		11.4416	11.4727	10.6947	10.2643	-0.0027228		330.621	254.572	-0.377105
A_23_P112652	NM_015442	CNOT10	9.91586	9.85776	9.80035	8.93364	-0.00209075		9.85748	9.76848	9.0711	7.97832	-0.00415043		331.531	167.006	-0.989243
A_23_P112666	NM_012186	FOXE3	7.42222	6.83821	7.05453	6.93361	-0.000717417		7.52138	7.27443	6.93958	7.01596	-0.00104518		966.17	663.185	-0.542866
A_23_P112726	NM_002977	SCN9A	5.54439	5.48672	5.70004	5.11236	-0.000847524		3.37607	3.7301	3.47964	3.40848	-0.000158763		817.85	4365.91	2.41638
A_23_P112774	NM_032611	PTP4A3	6.23745	6.34087	6.11159	6.13805	-0.000316829		6.66608	6.56295	6.45997	6.42637	-0.000489081		2187.76	1417.24	-0.62637
A_23_P11279	NM_018466	ALG13	9.97437	10.0281	10.1696	9.89286	-0.000166544		8.69926	8.80496	8.75613	8.68957	-8.27135e-05		4161.94	8380.1	1.00971
A_23_P112798	NM_001312	CRIP2	6.96912	7.34294	7.06229	7.22592	0.000305459		6.18675	6.50613	6.34677	6.92632	0.00139476		-2269.2	-496.966	-2.19096
A_23_P112820	NM_005226	EDG3	6.21409	6.41073	6.25841	6.07167	-0.000435092		7.01042	7.05062	6.85915	6.52872	-0.00109693		1593.1	631.895	-1.33408
A_23_P112825	NM_016309	LCMT1	11.1544	11.134	11.4459	11.0406	-0.000159949		10.9475	11.3074	11.1135	10.9526	-0.000206701		4333.54	3353.38	-0.369929
A_23_P112859	NM_001898	CST1	3.77838	3.98112	3.82237	3.43345	-0.00087347		4.50094	4.70229	4.48972	4.40325	-0.000355828		793.556	1947.98	1.29558
A_23_P11286	NM_019597	HNRPH2	11.0789	11.1327	10.9606	10.8726	-0.000508614		11.0513	11.0833	10.8958	10.4476	-0.0013536		1362.82	512.075	-1.41216
A_23_P112883	NM_178564	NRBP2	8.83213	9.4461	9.73437	9.33275	0.000849013		9.29745	10.1069	10.2402	10.1875	0.00155345		-816.415	-446.198	-0.871618
A_23_P112916	NM_139057	ADAMTS17	3.93797	3.43045	3.93925	4.01904	0.000536536		3.73272	3.97674	4.09214	4.39501	0.00133048		-1291.89	-520.973	-1.31021
A_23_P112921	NM_181900	STARD5	4.51153	4.5675	4.36589	3.99098	-0.00119012		4.66019	4.55106	4.83881	4.55635	-0.000102029		582.416	6793.6	3.54405
A_23_P112950	NM_018179	ATF7IP	8.8871	8.41754	7.42072	5.69697	-0.00684971		8.27349	7.65807	5.90046	5.45941	-0.0061556		101.194	112.604	0.154144
A_23_P112957			5.22605	5.215	4.84481	4.65862	-0.00129881		5.74412	5.57092	5.44091	5.40048	-0.000684852		533.68	1012.11	0.923324
A_23_P113005	NM_004428	EFNA1	5.78132	5.88736	6.02841	5.56458	-0.000481365		6.44328	6.15567	6.2836	6.12711	-0.000510094		1439.96	1358.86	-0.08363
A_23_P113026	NM_002582	PARN	8.39601	8.56133	8.52047	8.10347	-0.000715328		8.10039	8.30094	8.21885	7.88593	-0.000574593		968.993	1206.33	0.316064
A_23_P11309	NM_017514	PLXNA3	5.52249	5.48683	5.6413	5.13278	-0.000781331		5.72193	5.83922	5.82149	5.7462	-8.06577e-06		887.137	85936.9	6.59798
A_23_P113101			4.33221	4.27624	4.19412	3.85536	-0.00101471		4.86772	5.01531	4.59707	4.86978	-0.000165464		683.101	4189.12	2.61647
A_23_P113161	NM_030806	C1orf21	5.99369	5.99704	5.84157	5.48521	-0.00112823		7.58217	7.63999	7.43347	7.3739	-0.000523014		614.368	1325.29	1.10914
A_23_P113204	NM_005247	FGF3	12.1589	12.7163	12.5668	12.2366	-0.000134425		13.711	13.4592	13.3747	12.913	-0.00161018		5156.37	430.477	-3.58235
A_23_P113212	NM_018004	TMEM45A	9.12787	9.20231	9.5556	9.31723	0.000454441		10.3456	10.6389	10.7258	11.0094	0.00130348		-1525.28	-531.768	-1.5202
A_23_P113237	NM_001012288	CRLF2	4.46669	4.43687	3.91231	3.84145	-0.00145049		5.25963	5.06584	5.22218	4.66925	-0.0011356		477.87	610.381	0.353093
A_23_P113245		RBPSUH	10.7243	10.4521	10.5373	9.7694	-0.00189635		10.876	10.8377	10.6317	10.0147	-0.00187645		365.516	369.392	0.0152208
A_23_P113258	NM_005739	RASGRP1	3.87262	3.85953	4.11834	4.05257	0.000453475		4.87269	5.02487	4.98234	4.97226	0.00013076		-1528.52	-5300.9	1.7941
A_23_P113263			5.96554	5.67816	5.54686	4.2979	-0.00346791		6.02742	6.25392	5.55709	6.02507	-0.000278806		199.874	2486.13	3.63673
A_23_P11331	NM_153333	TCEAL8	12.3953	12.369	12.3424	11.9959	-0.000849771		12.935	12.9945	12.8828	12.3699	-0.00126596		815.687	547.529	-0.57508
A_23_P113311	NM_017732	PH-4	10.693	10.7849	10.8994	10.8157	0.000246375		11.358	11.6169	11.3817	11.5105	0.000147638		-2813.39	-4694.91	0.738792
A_23_P113317	NM_017732	PH-4	8.44651	8.72326	8.56503	8.86369	0.000724503		9.00564	9.4128	8.99126	9.24624	0.000221329		-956.721	-3131.75	1.7108
A_23_P113393	NM_017413	APLN	6.30233	6.35464	6.33549	5.74662	-0.00122027		6.17201	6.21205	5.10492	5.27872	-0.00219685		568.028	315.518	-0.848238
A_23_P113405	NM_017623	CNNM3	7.63493	7.57719	7.44464	7.06911	-0.00121655		7.83163	7.9293	7.48016	7.37957	-0.00112216		569.766	617.691	0.116516
A_23_P113417	NM_025161	C17orf70	9.63264	9.66852	9.30852	9.48465	-0.000419937		9.32627	9.69967	9.19575	9.16825	-0.000636396		1650.6	1089.18	-0.599751
A_23_P113441	NM_018130	SHQ1	6.01585	5.96867	5.63589	4.81633	-0.00262717		5.76757	5.45833	4.83728	4.63315	-0.0024315		263.838	285.069	0.111662
A_23_P113523	NM_012227	GTPBP6	13.2543	13.5234	13.5358	13.3057	-1.51315e-05		12.6711	12.9299	12.6176	12.7027	-0.000129827		45808.1	5339	-3.10096
A_23_P11353	NM_005765	ATP6AP2	11.2869	11.3119	11.486	11.2996	5.67827e-05		11.8354	12.0438	12.0562	12.4673	0.00125784		-12207	-551.06	-4.46936
A_23_P113572	NM_001770	CD19	4.51089	3.91174	4.33866	3.77113	-0.00119825		5.54123	5.4191	5.09159	5.08192	-0.00100406		578.466	690.344	0.255084
A_23_P113623	NM_032351	MRPL45	12.5881	12.5555	12.5978	12.0575	-0.00111148		12.6972	12.7139	12.3858	12.1398	-0.00128056		623.625	541.286	-0.204287
A_23_P113656	NM_006087	TUBB4	5.7955	5.59475	5.65352	4.48815	-0.00269186		6.50459	6.45667	6.4273	6.18241	-0.000674562		257.497	1027.55	1.99658
A_23_P113682	NM_080877	SLC34A3	12.5863	12.9469	12.7309	12.4201	-0.000579442		13.4813	12.9113	12.9318	12.0486	-0.0027936		1196.23	248.12	-2.26939
A_23_P113701	NM_002607	PDGFA	7.09856	6.66782	6.20695	5.27991	-0.00380173		8.55181	8.45161	7.75685	7.35372	-0.00268504		182.324	258.151	0.501712
A_23_P113716	XR_015693	HLA-C	14.1443	14.3384	14.4584	14.3535	0.00038433		16.1965	16.4016	16.3953	16.5634	0.000687093		-1803.52	-1008.81	-0.838161
A_23_P113728	NM_138384	MTG1	7.40327	7.50475	7.66179	7.31812	-0.000193386		7.06885	7.58818	7.19702	7.10885	-0.000254721		3584.27	2721.2	-0.397435
A_23_P113789	NM_006677	USP19	6.42999	6.7035	6.14454	6.05409	-0.00106882		6.60355	6.77186	6.07658	5.99572	-0.00154817		648.517	447.719	-0.53455
A_23_P113803	NM_007044	KATNA1	10.9097	10.5727	9.87673	8.88887	-0.00433551		10.9554	10.3967	9.53945	9.07267	-0.00397254		159.877	174.485	0.126141
A_23_P113811			11.6703	11.6106	11.7875	11.7791	0.000303766		12.4014	12.5616	12.6202	12.8035	0.000799167		-2281.84	-867.337	-1.39554
A_23_P113825	NM_144653	BTBD14A	11.2607	11.3752	11.2565	10.647	-0.00139797		9.33543	9.15259	8.48528	8.41159	-0.00205147		495.823	337.878	-0.553321
A_23_P113888	NM_152383	MGC42174	7.28529	7.26571	7.29366	6.91088	-0.000786337		6.68105	6.6395	5.83314	5.67569	-0.00232654		881.489	297.93	-1.56497
A_23_P11390	NM_004679	VCY	5.97489	5.76295	5.6097	5.52647	-0.000896465		6.58123	6.34607	5.98469	5.98666	-0.00124815		773.2	555.34	-0.47747
A_23_P113966	NM_001024924	EXOC1	11.2509	11.1506	11.1605	10.6327	-0.00127467		11.2573	10.9922	10.6643	9.73539	-0.00321301		543.786	215.731	-1.3338
A_23_P11397	NR_001537	TTTY13	4.44057	4.40959	4.55054	4.11301	-0.000653605		4.57216	4.79868	4.11267	4.49427	-0.000438104		1060.5	1582.15	0.577144
A_23_P113972	NM_001024924	EXOC1	7.78827	7.63621	7.63062	6.99751	-0.0016234		7.75002	7.45794	7.15034	6.58634	-0.00242774		426.971	285.511	-0.580591
A_23_P113994	NM_018240	KIRREL	8.04474	8.18161	7.77229	7.60871	-0.00109698		8.75563	9.0057	8.78179	8.47852	-0.0007662		631.871	904.656	0.517739
A_23_P114057	NM_017789	SEMA4C	11.8172	10.7609	9.77747	8.97728	-0.00581673		12.4415	10.9248	10.0432	9.66097	-0.005446		119.164	127.276	0.0950117
A_23_P114061	NM_001007471	TRPM3	4.04275	3.92837	4.093	3.95837	-8.71478e-05		4.98988	5.06704	4.94249	4.78997	-0.000494776		7953.7	1400.93	-2.50524
A_23_P114075	NM_004459	BPTF	7.31376	7.06138	6.63667	5.86436	-0.0030868		6.98334	7.01128	6.5348	5.66011	-0.00296224		224.552	233.994	0.0594244
A_23_P114155	NM_015698	GPKOW	11.118	11.1139	11.0278	10.2416	-0.00189657		10.7188	10.5991	9.81173	8.86393	-0.00410522		365.474	168.845	-1.11407
A_23_P114164	NM_013444	UBQLN2	9.89946	9.85077	9.92225	9.59992	-0.000601667		9.74089	9.91256	9.70027	9.30625	-0.00106367		1152.05	651.659	-0.822008
A_23_P114210	NM_000307	POU3F4	4.91435	4.85311	5.04757	4.65977	-0.000470073		5.45746	5.29658	5.35764	5.06674	-0.000746116		1474.55	929.008	-0.666514
A_23_P114232	NM_006406	PRDX4	14.2948	14.3915	14.5237	14.3821	0.000172346		14.1506	14.277	14.4979	14.7586	0.00129517		-4021.83	-535.178	-2.90976
A_23_P114275	NM_006667	PGRMC1	10.4375	10.5156	10.616	10.46	3.49778e-05		10.1502	10.2917	10.2859	10.7341	0.00118249		-19816.7	-586.175	-5.07924
A_23_P114307	NM_002565	P2RY4	5.99945	5.79385	5.84921	5.87838	-0.000148333		6.53933	6.58348	6.40024	6.38135	-0.000403174		4672.91	1719.22	-1.44256
A_23_P114361	NM_004992	MECP2	10.3703	10.3453	10.2201	9.65559	-0.00154931		10.1021	9.96416	9.29879	9.22009	-0.0019827		447.39	349.597	-0.355838
A_23_P114381	NM_014370	SRPK3	3.99632	4.14862	4.28093	4.58161	0.00121317		3.76218	4.07716	4.12544	4.44934	0.00133399		-571.354	-519.603	-0.136976
A_23_P114405	NM_012286	MORF4L2	12.6748	12.6367	12.6661	12.3837	-0.000598591		11.9864	12.1589	12.0176	11.7594	-0.000602144		1157.96	1151.13	-0.00853746
A_23_P114414	NM_001031855	LONRF3	5.71954	5.75986	5.82535	5.40746	-0.000672341		6.74959	6.44818	6.63141	6.1978	-0.00099525		1030.95	696.455	-0.565865
A_23_P114445	NM_020932	MAGEE1	6.36195	6.28068	6.07226	5.86388	-0.00107822		6.30776	6.34282	6.16274	6.27869	-0.000121862		642.864	5687.95	3.14532
A_23_P1145	NM_018109	PAPD1	8.32413	8.0364	7.39441	6.26749	-0.00442292		7.65378	7.04298	6.2399	6.17377	-0.00307181		156.717	225.648	0.52591
A_23_P114582			9.76757	9.91559	9.84415	9.48968	-0.000682978		10.3018	10.4002	10.1351	10.1439	-0.000448224		1014.89	1546.43	0.60762
A_23_P114597	NM_001014291	SPRR2G	5.07447	4.95821	4.81928	4.50966	-0.00118802		5.12589	5.20831	4.95454	4.80098	-0.000795908		583.447	870.889	0.577887
A_23_P114616		ANKRD13C	8.96201	8.92864	8.81169	8.17664	-0.00169491		9.03178	8.90007	8.85323	8.57545	-0.000926282		408.959	748.311	0.871682
A_23_P114649	NM_021933	RP5-1077B9.4	8.14724	8.4219	7.68438	7.24145	-0.00224736		7.64436	7.95004	7.03883	6.48512	-0.00284662		308.428	243.498	-0.341022
A_23_P114656	NM_004964	HDAC1	12.1671	12.3405	12.477	12.2911	0.000215578		11.8389	12.165	12.1827	12.3259	0.000892446		-3215.3	-776.683	-2.04955
A_23_P114662	NM_001889	CRYZ	10.6547	10.6912	10.7889	10.5868	-0.000139658		9.72688	9.90018	9.9507	9.75567	-8.79503e-06		4963.19	78811.2	3.98906
A_23_P114670	NM_014448	ARHGEF16	5.12736	5.05587	5.04771	4.71758	-0.000845996		4.72098	4.40404	4.97814	4.57633	-2.23499e-05		819.327	31013.5	5.24231
A_23_P114707	NM_004285	H6PD	7.80975	7.99755	7.96326	7.81043	-9.61467e-05		8.68177	8.7361	8.63301	8.49477	-0.000451137		7209.27	1536.44	-2.23026
A_23_P114774	NM_006556	PMVK	10.9625	11.1618	11.3316	11.1336	0.000312186		10.5745	10.9876	10.8453	11.0005	0.000682407		-2220.3	-1015.74	-1.12823
A_23_P114783	NM_001618	PARP1	12.1356	12.21	12.2089	11.8365	-0.000676538		11.4046	11.3067	11.1465	11.3703	-6.50936e-05		1024.55	10648.5	3.37758
A_23_P114808	NM_001024732	MECR	8.93383	9.00755	9.13954	9.10478	0.000362626		8.40259	8.56602	8.55814	8.58734	0.000316182		-1911.46	-2192.24	0.197729
A_23_P114814	NM_021205	RHOU	5.19569	4.79163	4.65744	4.00677	-0.00238722		5.61842	5.43736	5.20193	5.08162	-0.00112014		290.358	618.805	1.09165
A_23_P114826	NM_031280	MRPS15	11.5231	11.7597	12.1008	11.7177	0.000385676		10.9603	11.3149	11.2447	11.1326	0.000183566		-1797.23	-3776	1.07109
A_23_P114839	NM_004468	FHL3	7.75275	7.82816	7.2079	6.59697	-0.00266026		7.94627	8.0284	7.24785	7.19832	-0.00182771		260.556	379.243	0.541531
A_23_P114883	NM_002023	FMOD	7.09398	7.26731	7.32948	7.25259	0.000272148		13.4663	13.8675	13.7218	13.9163	0.00073862		-2546.95	-938.435	-1.44044
A_23_P114903	NM_002155	HSPA6	5.4897	4.91226	5.33131	4.60584	-0.00151925		4.95115	4.72277	4.69018	4.75685	-0.000315355		456.244	2197.99	2.26831
A_23_P114929	NM_015415	BRP44	13.147	13.1798	13.3979	13.1584	6.07352e-05		11.7988	11.9991	11.8733	11.9597	0.000219474		-11412.6	-3158.22	-1.85344
A_23_P114947	NM_002923	RGS2	9.81614	7.16751	4.78451	3.87414	-0.012039		10.2751	5.97308	4.37216	4.33536	-0.0110606		57.5752	62.6681	0.122283
A_23_P114952	NM_016456	TMEM9	9.84577	9.87559	10.1005	9.91704	0.000192074		9.93758	10.291	10.2109	10.6207	0.00127637		-3608.75	-543.061	-2.73231
A_23_P114968	NM_020440	PTGFRN	4.70895	4.81021	5.20656	4.96632	0.000597669		6.20849	6.38072	6.53327	6.47702	0.000529724		-1159.75	-1308.51	0.174106
A_23_P115022	NM_144626	TMEM125	4.78513	4.75385	4.50086	3.77496	-0.00221		5.5352	4.79037	4.79191	4.75783	-0.00131074		313.641	528.821	0.753662
A_23_P115036	NM_014652	IPO13	7.09802	7.49509	7.51656	7.16848	-3.29875e-05		7.07393	7.5592	7.02407	6.58839	-0.00139894		21012.4	495.481	-5.40627
A_23_P115046	NM_020365	EIF2B3	9.59764	9.70032	9.88793	9.53777	-0.000132515		8.03086	8.25202	7.95605	7.77982	-0.000713713		5230.71	971.185	-2.42919
A_23_P115052	NM_006912	RIT1	6.29666	6.11529	6.0115	5.48357	-0.00168068		5.6322	5.64652	5.13182	4.83182	-0.00184446		412.42	375.799	-0.134156
A_23_P11507	NM_015534	ZZZ3	9.30881	8.77844	8.12155	7.01099	-0.00482774		8.73758	8.20952	7.52098	6.55804	-0.00458292		143.576	151.246	0.0750806
A_23_P115105	NM_015609	C1orf144	12.7024	12.8022	13.0291	12.7458	9.94409e-05		11.5212	11.7453	11.6993	11.7412	0.000353924		-6970.44	-1958.46	-1.83153
A_23_P115118	NM_001720	BMP8B	15.6074	15.9561	15.6796	15.5843	-0.000281411		16.6446	16.2382	16.3565	15.7855	-0.00161924		2463.11	428.069	-2.52457
A_23_P115124	NM_145214	TRIM11	8.90397	7.5873	6.35548	5.50872	-0.00694185		8.65447	6.68199	5.67961	5.56234	-0.00592537		99.8505	116.98	0.228416
A_23_P115137	NM_006402	HBXIP	13.5586	13.5196	13.8596	13.5546	9.08804e-05		13.1292	13.3974	13.3042	13.4045	0.000439883		-7627.02	-1575.75	-2.27508
A_23_P115190	NM_002506	NGFB	6.63965	5.59808	4.9675	4.12537	-0.00504189		5.49279	4.62014	4.66328	4.20853	-0.00232617		137.478	297.978	1.11601
A_23_P115202	NM_016190	CRNN	4.35878	4.15061	4.16424	3.94222	-0.000790251		5.42452	4.95817	4.7822	4.68169	-0.00141161		877.122	491.032	-0.836961
A_23_P115215	NM_005997	VPS72	10.2219	10.213	10.1347	9.35792	-0.00186572		9.86462	9.82198	8.96328	7.90906	-0.00437463		371.517	158.447	-1.22943
A_23_P115246	NM_003665	FCN3	5.73658	5.17076	5.07806	4.56243	-0.00226867		6.09109	5.74464	5.33373	5.44971	-0.00130726		305.531	530.228	0.795295
A_23_P115261	NM_000029	AGT	3.73473	3.91964	4.36573	3.72528	-2.09863e-06		7.47334	7.84611	7.28712	7.60216	-3.45473e-05		330285	20063.7	-4.04105
A_23_P115286	NM_003921	BCL10	9.33019	8.77695	7.98663	6.68742	-0.0055878		8.7656	8.19064	7.11801	6.48374	-0.00487129		124.047	142.292	0.197977
A_23_P115313	NM_022371	TOR3A	12.3084	12.4052	12.3251	11.7766	-0.00120478		12.0654	12.0482	11.7609	11.8349	-0.000554147		575.33	1250.84	1.12043
A_23_P115316	NM_022371	TOR3A	10.6537	10.6552	10.5901	10.02	-0.00137423		10.3763	10.4915	10.1525	10.2072	-0.000497968		504.391	1391.95	1.4645
A_23_P115331	NM_001029882	AHDC1	8.99383	8.2197	7.54181	7.00575	-0.00405294		9.1293	8.07988	7.47642	7.35853	-0.00343847		171.023	201.586	0.237203
A_23_P115356	NM_003689	AKR7A2	12.2518	12.4215	12.5991	12.5294	0.00055625		12.733	13.0905	13.0127	13.2958	0.00101714		-1246.11	-681.467	-0.870713
A_23_P115366	NM_016308	CMPK	10.5465	10.5488	10.6521	10.5711	7.62201e-05		10.2281	10.4483	10.6695	10.8046	0.00118301		-9094.02	-585.916	-3.95615
A_23_P115375	NM_001025303	HIST2H3PS2	12.7326	12.5734	12.5313	12.0576	-0.00138057		11.9057	11.7365	11.2217	10.777	-0.00246049		502.075	281.711	-0.833684
A_23_P115407	NM_146421	GSTM1	8.29271	8.44271	8.49861	8.33101	2.39457e-05		9.13563	9.37459	9.44399	9.70404	0.00112076		-28946.6	-618.462	-5.54857
A_23_P115417	NM_015149	RGL1	10.7344	10.2776	9.85652	8.97772	-0.00364699		11.3919	10.9337	9.90184	9.53545	-0.00400569		190.06	173.041	-0.135341
A_23_P11543	NM_000147	FUCA1	7.01554	7.27876	7.42648	7.07281	3.25546e-05		8.9565	9.22087	9.02561	9.38143	0.000738188		-21291.8	-938.984	-4.50306
A_23_P115460	NM_000983	RPL22	11.845	12.0806	12.1734	11.9149	5.96841e-05		12.6619	12.9826	13.1911	13.356	0.0013842		-11613.6	-500.758	-4.53556
A_23_P115467	NM_002962	S100A5	6.02983	6.27036	6.30121	6.09414	3.06013e-05		6.7769	6.67408	7.57638	7.58667	0.00199902		-22650.9	-346.743	-6.02956
A_23_P115482	NM_014176	UBE2T	13.2339	13.0712	13.116	12.6555	-0.00115137		10.4615	10.2444	9.99014	9.66228	-0.00166978		602.019	415.112	-0.536307
A_23_P115492	NM_024749	VASH2	6.14443	5.88173	6.08161	5.63268	-0.000923925		7.02361	6.98428	6.82151	6.86073	-0.000369066		750.22	1878.11	1.3239
A_23_P115519	NM_032563	LCE3D	5.70175	5.83277	5.53409	5.38598	-0.000810151		5.57428	5.31624	5.06006	5.2932	-0.000540446		855.578	1282.55	0.584041
A_23_P115523	NM_023007	JMJD4	8.9929	9.0658	8.92562	8.35943	-0.00142553		8.15618	8.23001	7.383	6.66038	-0.00344211		486.238	201.373	-1.27179
A_23_P115534	NM_024874	KIAA0319L	6.65197	6.91906	6.6992	6.38239	-0.000757196		7.98193	7.94349	7.5068	7.52627	-0.00106208		915.413	652.632	-0.488153
A_23_P115597	NM_014915	ANKRD26	7.17947	6.97492	6.77226	5.7193	-0.00307978		6.51375	5.98893	5.616	4.80877	-0.0034924		225.064	198.473	-0.181389
A_23_P115608	NM_020824	ARHGAP21	9.13754	8.91456	8.57783	7.85445	-0.00272348		9.1861	8.92271	8.45699	8.17987	-0.00214168		254.508	323.647	0.346712
A_23_P115636	NM_004412	TRDMT1	7.28042	7.13	7.13121	6.72481	-0.00111867		6.32695	6.00902	5.66623	5.60793	-0.00147097		619.618	471.216	-0.39499
A_23_P115652	NM_005411	SFTPA1	4.29988	3.37248	3.98138	4.1652	0.000297994		4.48542	4.10858	4.67728	4.67148	0.000713551		-2326.05	-971.405	-1.25974
A_23_P115683	NM_024747	HPS6	12.197	11.2301	9.73976	7.6325	-0.00967548		12.0772	9.97746	6.40785	5.27959	-0.0144163		71.6396	48.0809	-0.575294
A_23_P115703	NM_001011663	PCGF6	9.09916	8.75042	8.59923	8.14347	-0.00191782		8.9019	8.69416	8.5973	8.31829	-0.00117473		361.424	590.046	0.707136
A_23_P115726	NM_194298	SLC16A9	4.90546	4.76831	4.72145	4.57149	-0.000661504		5.46344	5.41081	5.29847	5.2342	-0.000492933		1047.84	1406.17	0.424358
A_23_P115743	NM_022063	C10orf84	8.77021	8.75542	8.84633	8.28647	-0.0010079		8.7054	8.57609	8.43532	8.454	-0.000510653		687.716	1357.37	0.980933
A_23_P115762	NM_007265	ECD	11.0409	11.0308	11.0013	10.4981	-0.00116532		10.3696	10.184	9.71329	9.14449	-0.00264889		594.811	261.674	-1.18466
A_23_P115838	NM_015652	C10orf12	6.37142	6.21772	5.99864	5.53783	-0.00176524		5.24928	4.93739	4.38024	4.23919	-0.00214862		392.665	322.601	-0.283548
A_23_P115842	NM_018237	CCAR1	11.3665	11.2294	11.179	10.3305	-0.00216678		10.7306	10.5036	10.1838	9.46755	-0.0026746		319.897	259.159	-0.303774
A_23_P115862	NM_144589	COMTD1	9.46043	9.50039	9.5057	9.0948	-0.000801257		9.6962	9.91117	9.47247	9.21297	-0.00124231		865.075	557.95	-0.63269
A_23_P115872	NM_018131	CEP55	12.765	12.6768	12.695	12.3253	-0.000895825		9.37365	9.06718	9.29002	9.09633	-0.000395264		773.753	1753.63	1.1804
A_23_P115885	NM_004897	MINPP1	6.71204	6.49488	6.45434	5.96737	-0.00150197		6.0885	6.03442	5.56782	5.61331	-0.00110361		461.493	628.071	0.44462
A_23_P115902			7.3058	7.76811	7.64071	6.50381	-0.00196903		7.95166	8.37478	7.91139	8.03489	-0.000133461		352.024	5193.65	3.883
A_23_P115919	NM_001037537	PHYH	9.10099	9.15437	9.25328	9.1272	5.42881e-05		9.59329	9.84632	9.87953	10.0518	0.000870025		-12767.9	-796.698	-4.00235
A_23_P115922	NM_004096	EIF4EBP2	11.7107	11.5537	11.6243	11.0256	-0.00137646		11.8519	11.8047	11.2364	10.6915	-0.00259958		503.571	266.638	-0.917315
A_23_P115955	NM_181515	MRPL21	12.6147	12.7133	12.9381	12.4298	-0.000389568		12.2017	12.3309	12.0916	11.4964	-0.00162992		1779.27	425.265	-2.06485
A_23_P116007	NM_005456	MAPK8IP1	4.25085	4.35176	4.32728	3.89391	-0.000818749		4.4784	4.64615	4.4941	4.31662	-0.000462756		846.593	1497.87	0.823169
A_23_P116013	NM_032102	SFRS2B	5.289	5.34804	5.05957	4.72329	-0.00130903		4.63644	4.6064	4.65102	4.53887	-0.000184152		529.514	3764	2.82953
A_23_P116016	NM_032102	SFRS2B	8.45098	8.36773	8.50854	8.18595	-0.000494745		8.24794	8.30388	8.20753	8.09964	-0.000367369		1401.02	1886.79	0.429454
A_23_P116081	NM_032193	RNASEH2C	12.8445	13.111	13.194	13.0304	0.000291258		12.5631	12.7373	12.6954	12.815	0.00044682		-2379.84	-1551.29	-0.617397
A_23_P116091	NM_130443	DPP3	10.4741	10.4834	10.5951	10.5014	8.05998e-05		9.37741	9.94363	9.81859	9.73521	0.000467316		-8599.86	-1483.25	-2.53555
A_23_P116114	NM_000922	PDE3B	4.67333	4.64556	4.654	4.29801	-0.000789015		4.77878	4.70583	4.27018	4.60543	-0.000440457		878.497	1573.7	0.841053
A_23_P116123	NM_001274	CHEK1	11.0583	10.9184	10.7879	10.0898	-0.00203983		9.2386	9.04378	8.67854	8.18936	-0.00224254		339.806	309.09	-0.136685
A_23_P116168	NM_032424	KIAA1826	8.65637	8.13211	7.02482	5.42954	-0.00692863		8.72791	8.12867	6.77905	5.40358	-0.00715954		100.041	96.8145	-0.0472964
A_23_P116207	NM_020153	C11orf60	9.66369	9.65895	9.77572	9.27549	-0.000801789		9.10921	9.15479	8.9455	8.64964	-0.00105633		864.501	656.186	-0.397763
A_23_P116286	NM_001025390	AMPD3	8.5953	8.23312	8.20475	7.89877	-0.00132686		8.85383	8.71503	8.66365	8.70912	-0.000256241		522.395	2705.05	2.37244
A_23_P11629	NM_182532	TMEM61	4.80659	5.09481	4.73281	4.36264	-0.00117476		5.90364	5.62253	5.55489	5.61948	-0.000491156		590.034	1411.26	1.25811
A_23_P116376	NM_024811	FLJ12529	6.72038	6.27287	5.48516	4.27251	-0.00521989		6.16992	5.90614	4.8764	5.03236	-0.00255721		132.79	271.056	1.02945
A_23_P116387	NM_001040694	INCENP	9.99265	9.74211	9.29582	7.46509	-0.00540316		7.69091	7.4351	5.49582	4.14635	-0.0079354		128.285	87.3487	-0.554499
A_23_P116414	NM_007069	HRASLS3	11.4739	11.6365	11.6439	11.1313	-0.000809777		11.9974	12.1688	11.6905	11.4975	-0.00126681		855.972	547.162	-0.645597
A_23_P116435	NM_016412	IGF2AS	7.81486	7.77521	7.78101	7.30951	-0.00106263		8.7689	8.62825	8.58252	8.3847	-0.000767202		652.296	903.474	0.469958
A_23_P11644	NM_006945	SPRR2D	4.49376	4.19558	4.38777	4.05051	-0.000762056		4.85276	4.63481	4.6386	4.69595	-0.000231341		909.576	2996.21	1.71987
A_23_P11652	NM_003368	USP1	12.7254	12.3378	11.702	10.1723	-0.00543769		11.5508	10.9562	10.078	8.78161	-0.00585982		127.471	118.288	-0.107862
A_23_P116533	NM_015055	SWAP70	10.8833	10.752	10.784	10.5137	-0.00072179		10.8765	10.63	10.2427	9.97043	-0.00191636		960.317	361.699	-1.40872
A_23_P116557	NM_009587	LGALS9	4.8632	5.26214	4.95466	4.46752	-0.00111107		5.0633	5.48355	4.79375	5.1313	-0.000218639		623.854	3170.28	2.34533
A_23_P116587	NM_006189	OMP	6.61755	6.67983	6.72636	6.67971	0.000114629		7.38708	7.52573	7.57986	7.80769	0.000848171		-6046.88	-817.226	-2.88738
A_23_P116602	XM_942438	USP35	9.3891	8.97311	8.41036	7.7443	-0.00346047		9.69083	9.19132	8.60445	8.31232	-0.0028558		200.304	242.715	0.277071
A_23_P116614	NM_001014811	ME3	9.38675	9.48503	9.71564	9.48095	0.000209964		9.63451	9.88141	9.95044	9.89504	0.000457133		-3301.27	-1516.29	-1.12247
A_23_P116624	NM_004211	SLC6A5	6.47023	6.4052	6.30458	6.0388	-0.000917491		6.31386	6.3809	6.18363	6.23243	-0.000253394		755.481	2735.45	1.85631
A_23_P116642	NM_133489	SLC26A10	4.76358	5.32365	5.41511	5.02654	0.000318556		5.77971	7.11449	7.19145	7.00221	0.00200236		-2175.9	-346.165	-2.65208
A_23_P116712	NM_007211	RASSF8	8.5517	8.62818	8.37418	7.53813	-0.00226883		8.08271	7.91314	7.82045	7.74481	-0.00066539		305.509	1041.72	1.76967
A_23_P11674	NM_001039585	PTGFR	5.66973	5.65038	5.34009	3.30887	-0.00512365		7.21628	6.98955	6.12676	5.47127	-0.00383676		135.284	180.659	0.417283
A_23_P116797	NM_021640	C12orf10	10.5482	10.6951	10.7917	10.5437	-5.67232e-05		10.3205	10.5134	10.3601	10.2246	-0.000333808		12219.8	2076.49	-2.55701
A_23_P116809	NM_016057	COPZ1	8.61537	8.78163	8.81979	8.66374	3.35601e-05		8.52788	8.73629	8.72044	8.92448	0.000746846		-20653.9	-928.099	-4.47599
A_23_P116829	NM_003348	UBE2N	8.95892	8.85551	8.89693	8.75143	-0.000385525		8.16517	8.38634	8.40565	8.13662	-0.000161896		1797.93	4281.44	1.25176
A_23_P116840	NM_021934	C12orf44	10.6689	10.6291	9.77127	8.16847	-0.00554339		9.91966	9.84799	8.35887	6.91266	-0.006764		125.04	102.476	-0.28711
A_23_P11685	NM_024420	PLA2G4A	6.02691	5.92783	6.00728	5.75728	-0.000511682		6.82462	6.79946	6.77077	6.49409	-0.000703132		1354.64	985.8	-0.458547
A_23_P116872	NM_002723	PRB4	7.04101	7.17796	7.04174	6.54263	-0.0011656		7.84404	7.66595	7.67882	7.32334	-0.00102792		594.67	674.32	0.181344
A_23_P116890	NM_006249	PRB3	9.76209	10.2241	9.76599	9.58688	-0.000704502		11.077	11.3953	11.4529	10.8265	-0.000674601		983.882	1027.49	0.0625698
A_23_P116898	NM_000014	A2M	4.68241	5.10606	5.194	4.96271	0.000419834		9.90154	10.2945	10.2957	10.5311	0.00116224		-1651	-596.391	-1.46901
A_23_P116913	NM_153207	AEBP2	7.33307	6.58921	6.45933	5.95628	-0.00262697		6.96919	6.73475	6.48549	6.57102	-0.000800916		263.858	865.443	1.71368
A_23_P11697	NM_145205	HMGB4	4.15549	4.19449	4.11112	4.05254	-0.00025902		4.73173	4.39278	4.77191	4.54749	-0.000143142		2676.04	4842.37	0.855612
A_23_P116980		TULP3	8.32836	7.76595	7.63308	6.80493	-0.00302833		7.99148	8.07141	7.71688	7.97474	-0.000158342		228.888	4377.52	4.2574
A_23_P117125	NM_000966	RARG	6.45507	6.17421	6.08042	5.70499	-0.00149591		7.16397	6.89663	6.74743	6.71981	-0.00085999		463.36	805.994	0.798635
A_23_P117146	NM_012406	PRDM4	8.58179	8.08007	7.65333	7.06568	-0.0031115		8.19583	7.47701	6.64849	6.53716	-0.00340926		222.769	203.313	-0.131847
A_23_P117163	NM_018191	RCBTB1	9.0716	9.03275	9.24163	9.11757	0.000166733		9.30788	9.42217	9.49531	9.4676	0.000305248		-4157.22	-2270.77	-0.872436
A_23_P117175	NM_006437	PARP4	10.1897	10.0264	10.0569	9.60959	-0.00115794		10.2054	10.2222	9.94678	9.93786	-0.000646782		598.602	1071.69	0.840215
A_23_P117190	NM_013238	DNAJC15	12.2791	12.4358	12.414	12.0318	-0.000609799		11.641	11.729	11.2623	11.4704	-0.000518579		1136.68	1336.63	0.233769
A_23_P117198	NM_024026	MRP63	12.4655	12.5456	12.7059	12.1453	-0.000686148		11.966	11.9339	11.7129	11.6871	-0.000635054		1010.2	1091.48	0.111639
A_23_P117225	NM_000123	ERCC5	10.7272	10.5392	10.3883	9.70441	-0.00213817		11.0165	10.9928	10.2208	9.2468	-0.00396477		324.177	174.826	-0.890859
A_23_P117238	NM_024537	FLJ12118	9.07742	9.141	9.3997	9.20375	0.000302022		8.06954	8.44662	8.19894	8.25465	0.00015813		-2295.02	-4383.41	0.933545
A_23_P117242	NM_003045	SLC7A1	6.00793	5.9079	5.86653	5.6394	-0.000751911		4.72131	4.47529	4.45177	4.48306	-0.000398995		921.848	1737.23	0.91419
A_23_P117274	NM_005932	MIPEP	6.83008	6.81994	7.00604	6.63829	-0.000361832		6.39373	6.38208	6.22801	5.96188	-0.00095653		1915.66	724.648	-1.40249
A_23_P117286	NM_006493	CLN5	8.92322	9.08249	9.21624	9.01017	0.000142336		10.0951	10.2892	10.396	10.6944	0.00121716		-4869.8	-569.48	-3.09614
A_23_P11729	NM_015872	ZBTB7B	6.76374	6.62432	6.63052	6.41288	-0.000683974		5.73626	5.6882	5.23255	5.7156	-0.000129863		1013.41	5337.51	2.39695
A_23_P117302			10.6311	10.8481	10.9306	10.7735	0.00022141		11.0238	11.4656	11.4457	11.5515	0.000915562		-3130.6	-757.072	-2.04794
A_23_P117346	NM_003861	WDR22	9.305	8.94074	8.60376	8.00572	-0.00269094		10.3014	10.1557	9.48396	9.52831	-0.00174717		257.586	396.726	0.623091
A_23_P117363	NM_001756	SERPINA6	7.20931	7.32838	7.37633	7.20915	-4.56222e-05		7.61275	7.58144	7.44009	7.46804	-0.00032884		15193.2	2107.85	-2.84958
A_23_P117380	NM_138344	C14orf152	7.73854	7.70409	7.73198	7.21861	-0.00109107		8.34436	8.30298	8.2477	8.09434	-0.000529208		635.291	1309.78	1.04384
A_23_P11739	NM_031944	MIXL1	3.9339	3.87286	3.79307	3.92104	-1.74845e-05		4.15465	3.9916	4.21367	3.99521	-0.000211154		39643.5	3282.67	-3.59414
A_23_P117416	NM_145685	BRF1	8.75055	8.37388	7.71071	7.15457	-0.00339849		8.83008	8.37764	7.61539	7.2636	-0.00332278		203.957	208.605	0.0325044
A_23_P11742	NM_199163	FAM39DP	13.6182	13.6046	13.5948	13.3343	-0.000604292		14.1433	14.0678	13.8836	13.6899	-0.000979408		1147.04	707.72	-0.696665
A_23_P117424	NM_025230	WDR23	8.67264	8.95312	9.09641	9.06297	0.000736976		8.27309	8.81704	8.4597	8.82426	0.000836973		-940.529	-828.16	-0.183563
A_23_P11744	NM_199163	FAM39DP	11.7658	11.7644	11.8331	11.4338	-0.00069447		12.2228	12.3733	12.1295	11.9266	-0.000764391		998.095	906.797	-0.138398
A_23_P117447	NM_017924	C14orf119	11.9567	11.8662	11.753	10.9342	-0.00217494		11.7444	11.8237	10.8738	9.45023	-0.00518004		318.698	133.811	-1.25199
A_23_P11752	NM_000911	OPRD1	6.11712	6.09362	5.91145	5.64453	-0.00104487		6.42693	6.36074	6.39903	6.37531	-6.99752e-05		663.379	9905.61	3.90034
A_23_P117546		RASSF3	8.36596	7.65732	6.86742	5.4315	-0.00613875		8.68764	7.62058	6.31756	4.97398	-0.00775995		112.913	89.3236	-0.338103
A_23_P117558	NM_002013	FKBP3	12.9343	12.9274	13.1827	13.0743	0.000364015		12.0508	12.1913	12.3416	12.3768	0.000667542		-1904.17	-1038.36	-0.87486
A_23_P117580	NM_001249	ENTPD5	4.12808	4.0506	3.99371	3.73533	-0.000818256		3.79785	3.76896	3.96825	3.75126	-3.86337e-05		847.103	17941.5	4.40462
A_23_P117623	NM_018319	TDP1	11.5207	11.3791	11.3002	10.6797	-0.00175353		9.6201	9.35298	8.67939	8.06905	-0.00335686		395.287	206.487	-0.93685
A_23_P117635	NM_004993	ATXN3	7.72699	7.75542	7.81106	7.20555	-0.00111767		7.70321	8.04669	7.96595	7.61739	-0.000366672		620.17	1890.37	1.60793
A_23_P117662	NM_002112	HDC	5.532	5.70403	5.50545	4.78462	-0.00173073		5.0387	5.23187	4.65444	4.52632	-0.00132743		400.494	522.17	0.382739
A_23_P117679	NM_013309	SLC30A4	5.70912	5.49286	5.43671	4.99795	-0.00143431		6.13608	6.05006	5.84099	5.87	-0.000579001		483.26	1197.14	1.30872
A_23_P117683	NM_016400	HYPK	14.4202	14.5159	14.7	14.406	-3.21424e-05		13.2318	13.3198	13.1828	13.2204	-9.89241e-05		21564.9	7006.86	-1.62185
A_23_P117694	NM_006091	CORO2B	6.90846	6.98993	6.95485	6.55457	-0.000805487		6.90762	6.99139	6.69387	6.60767	-0.000753478		860.531	919.93	0.0962961
A_23_P117727	NM_139242	MTFMT	8.01655	8.02468	8.16761	7.71731	-0.000611064		7.12527	7.13479	6.65766	6.50916	-0.00143838		1134.33	481.895	-1.23505
A_23_P117734	NM_152449	LYSMD4	7.43405	6.95916	6.50345	5.8762	-0.00322061		8.07417	7.38101	6.74923	6.36922	-0.00347381		215.222	199.535	-0.109183
A_23_P11774	NM_016037	UTP11L	12.013	11.9285	11.8274	11.2102	-0.00170419		10.9202	10.9273	10.4728	9.8121	-0.00248617		406.731	278.802	-0.544837
A_23_P117759	NM_001018090	Gcom1	5.35046	5.42251	5.45163	4.93773	-0.000911798		5.37959	5.51893	5.29917	5.33552	-0.000213096		760.198	3252.74	2.09721
A_23_P117767	NM_017828	COMMD4	9.76217	9.9015	10.0719	9.83363	0.000127343		8.79737	9.30541	9.20916	9.29646	0.000804638		-5443.17	-861.44	-2.65962
A_23_P117782	NM_018357	LARP6	12.7508	12.4836	12.1293	10.7833	-0.00417327		13.2405	12.7344	11.6702	10.6422	-0.00558016		166.092	124.216	-0.419129
A_23_P117797	NM_017882	CLN6	9.54955	9.77195	9.60026	9.5753	-9.16107e-05		8.00667	8.27263	7.90216	7.91764	-0.000405642		7566.23	1708.77	-2.14662
A_23_P117805	NM_006011	ST8SIA2	7.82151	8.05613	7.71067	7.78027	-0.000282331		9.47822	9.0907	9.20785	8.34791	-0.00220967		2455.09	313.689	-2.96837
A_23_P117862	NM_138704	NDNL2	10.9037	10.4737	9.5949	7.92725	-0.0063826		10.1906	9.6545	8.36601	7.65193	-0.00549152		108.6	126.221	0.216937
A_23_P117882	NM_004378	CRABP1	7.97571	7.75747	7.94149	7.33008	-0.00123575		10.0368	8.43009	8.90192	8.11747	-0.00323536		560.914	214.241	-1.38854
A_23_P117912		RHOV	4.49342	4.43328	4.17352	3.85597	-0.00139917		5.34324	5.16719	4.93757	4.87956	-0.000964441		495.398	718.704	0.53681
A_23_P117928	NM_014952	BAHD1	10.2079	9.99366	9.66421	8.87047	-0.00284236		10.2524	9.92513	8.92059	8.6129	-0.00359655		243.863	192.726	-0.339525
A_23_P117943			11.0014	10.2249	9.26005	7.68331	-0.00697011		10.191	9.19533	7.52371	6.7453	-0.0073076		99.4456	94.853	-0.068215
A_23_P117955	NM_000485	APRT	13.3167	13.4365	13.636	13.5021	0.000387783		13.3913	13.6738	13.6991	13.9271	0.00101963		-1787.46	-679.804	-1.39472
A_23_P117971			13.4526	12.4609	12.0315	11.0921	-0.00468833		13.7081	12.9291	12.3065	11.9155	-0.00361848		147.845	191.558	0.373692
A_23_P118038	NM_005796	NUTF2	10.7878	10.9121	10.9442	10.8758	0.000137008		9.79767	10.1313	10.0432	10.5366	0.00140354		-5059.18	-493.855	-3.35674
A_23_P118061	NM_181641	CKLF	10.639	10.6723	10.7233	10.4249	-0.000462417		9.91964	10.1133	9.93963	9.83378	-0.000317535		1498.97	2182.9	0.542279
A_23_P118065	NM_002153	HSD17B2	5.70488	5.8041	5.68022	5.48495	-0.000548023		9.28112	9.51509	9.26186	8.6991	-0.00141889		1264.81	488.513	-1.37246
A_23_P118086	NM_152339	C16orf76	13.5465	13.5322	13.5522	13.4454	-0.000205118		14.3018	14.1312	14.2643	14.032	-0.000465176		3379.27	1490.08	-1.18133
A_23_P118105	NM_004548	NDUFB10	13.016	13.2076	13.2528	13.2174	0.000351111		12.673	13.0545	13.0167	12.9133	0.000324266		-1974.16	-2137.59	0.114746
A_23_P118122	NM_003834	RGS11	5.04485	5.43006	5.51026	5.24905	0.000273228		7.60687	8.46092	8.45162	8.47507	0.00145153		-2536.88	-477.528	-2.4094
A_23_P118135			7.01556	4.85135	4.54936	3.63213	-0.00629154		6.60202	4.88827	4.68446	4.82585	-0.00303854		110.171	228.118	1.05003
A_23_P118150	NM_015161	ARL6IP1	10.9777	10.7918	10.8725	10.57	-0.000765951		9.06251	9.21915	9.07671	8.88448	-0.000489998		904.95	1414.59	0.644476
A_23_P118174	NM_005030	PLK1	9.55464	9.63891	8.85042	7.62771	-0.00435698		6.32162	6.09621	4.87743	4.7108	-0.00363462		159.089	190.707	0.261525
A_23_P118185	NM_031490	LONP2	10.457	10.5215	10.6149	10.2322	-0.000490286		9.83721	9.85752	9.48765	9.29772	-0.00125377		1413.76	552.849	-1.35458
A_23_P118203	NM_145252	LOC124220	3.99787	3.75863	3.77085	3.94391	1.19662e-06		4.10161	4.41629	4.21563	4.45517	0.000560013		-579254	-1237.73	-8.87035
A_23_P118254	NM_001451	FOXF1	8.65261	7.72611	6.42113	5.2644	-0.00712997		7.77254	7.1397	5.92806	5.67415	-0.00448369		97.216	154.593	0.66921
A_23_P118266	NM_006885	ATBF1	11.619	11.303	11.0747	10.3488	-0.00262578		11.3569	10.9476	10.5449	10.3797	-0.001995		263.977	347.442	0.396356
A_23_P118289	NM_004765	BCL7C	9.86931	10.0916	10.1834	10.2089	0.000643811		9.31259	9.77645	9.6211	9.9782	0.00116844		-1076.63	-593.223	-0.85988
A_23_P118300	NM_031208	FAHD1	9.38074	9.31673	9.35785	8.9596	-0.000862175		8.93808	8.85994	8.40074	7.86898	-0.00236306		803.952	293.326	-1.4546
A_23_P118306	NM_005147	DNAJA3	11.34	11.2219	11.1043	10.3887	-0.00201015		10.6378	10.3361	9.68116	9.15769	-0.00318386		344.823	217.706	-0.663474
A_23_P118313	NM_007285	GABARAPL2	12.895	12.8717	13.1042	12.9599	0.00020543		13.1145	13.4003	13.3915	13.8054	0.00134211		-3374.13	-516.462	-2.70778
A_23_P118327	NM_017736	THUMPD1	9.3506	8.85979	8.60285	7.92488	-0.00288258		8.72114	8.49272	7.98496	7.48093	-0.00266972		240.461	259.633	0.110671
A_23_P118334	NM_001040285	PAPD5	8.06341	7.8089	7.64206	7.0139	-0.00216748		6.70567	6.55822	6.42897	6.22444	-0.000991786		319.794	698.888	1.12792
A_23_P118353	NM_014230	SRP68	9.71045	9.83533	9.66163	8.95693	-0.0017155		8.81233	8.89784	8.18048	7.2225	-0.00361831		404.049	191.567	-1.07669
A_23_P118370			7.55255	6.86448	7.16194	6.59339	-0.00165686		7.62847	7.48293	7.30481	7.31113	-0.000653129		418.349	1061.27	1.34301
A_23_P118392	NM_016084	RASD1	10.9042	8.73678	7.82526	7.24703	-0.00702167		12.4558	8.58165	7.71075	7.55899	-0.00885567		98.7154	78.2716	-0.334787
A_23_P118406	NM_001033046	C17orf62	8.50385	8.44963	8.31234	7.62188	-0.0018968		8.88509	9.21505	8.47497	8.05469	-0.00211277		365.43	328.076	-0.155567
A_23_P11841	NM_001684	ATP2B4	6.29461	6.23775	6.40594	5.95866	-0.000652782		5.24147	5.3134	5.30076	5.07509	-0.000393788		1061.84	1760.2	0.729182
A_23_P118412	NM_030630	C17orf28	4.9789	4.6758	4.63763	4.50825	-0.000873294		5.04507	5.07506	5.09269	4.88257	-0.000358295		793.716	1934.57	1.28532
A_23_P118427	NM_145109	MAP2K3	9.63622	9.82159	9.57843	9.2346	-0.00100678		7.40429	7.21577	6.61266	5.94006	-0.00319146		688.479	217.188	-1.66446
A_23_P118451	NM_006804	STARD3	7.88518	8.12457	7.88653	7.58467	-0.000814605		7.88341	8.21635	7.73457	7.72119	-0.000620874		850.9	1116.41	0.3918
A_23_P118462	NM_080822	OVCA2	13.2965	13.3743	13.4104	12.6332	-0.00144997		12.6858	12.8511	12.0004	11.5405	-0.00273553		478.041	253.387	-0.91579
A_23_P118493	NM_005486	TOM1L1	8.5254	8.43184	8.46002	8.08831	-0.000885344		8.6031	8.56448	8.68939	8.53861	-9.00652e-05		782.913	7696.06	3.2972
A_23_P118536	NM_018042	SLFN12	7.31271	7.00903	6.31788	5.56531	-0.00376438		6.43074	6.22161	5.16674	4.87738	-0.00348021		184.133	199.168	0.113237
A_23_P118544	NM_004859	CLTC	14.446	14.4121	14.3878	13.8444	-0.00127876		13.8348	13.8917	13.7661	13.6832	-0.000381782		542.046	1815.56	1.74393
A_23_P118552	NM_006460	HEXIM1	10.962	10.5472	9.69615	8.8085	-0.0046198		11.3275	10.4268	8.52601	7.64877	-0.0079067		150.038	87.6658	-0.775246
A_23_P118581	NM_080863	ASB16	7.64149	8.12655	8.33327	8.79618	0.00229258		7.85867	8.23502	8.59231	8.71301	0.0017366		-302.344	-399.141	0.400707
A_23_P11859	NM_016371	HSD17B7	7.04154	7.06088	6.69315	5.88093	-0.00258379		6.72804	6.69246	5.74112	5.02451	-0.00385997		268.268	179.573	-0.579101
A_23_P118607	NM_025267	AARSD1	10.3488	10.2534	10.5577	10.3838	0.000192903		9.26402	9.70862	9.65869	9.58811	0.000470883		-3593.24	-1472.01	-1.28749
A_23_P11862	NM_018186	C1orf112	11.0655	11.0334	10.9297	10.0977	-0.00208311		9.20803	8.84248	8.27391	7.78548	-0.00300961		332.746	230.311	-0.530835
A_23_P118633	NM_022827	SPATA20	9.46234	9.74097	9.73822	9.75327	0.000490082		10.1359	10.6323	10.4741	10.6218	0.00076706		-1414.35	-903.642	-0.646315
A_23_P118643	NM_001968	EIF4E	12.3709	12.2794	12.2213	11.6706	-0.00147099		10.6545	10.5876	10.2971	9.5016	-0.00250786		471.212	276.39	-0.76967
A_23_P118649	NM_001968	EIF4E	10.7547	10.6232	10.7514	10.1725	-0.00115428		8.83503	8.88321	8.58785	7.8856	-0.00212774		600.503	325.766	-0.882335
A_23_P118660	NM_152300	DDX52	9.66061	9.43481	9.31429	8.01566	-0.00344607		8.82025	8.27296	7.14255	6.12617	-0.00578156		201.141	119.889	-0.746507
A_23_P118690	NM_001032293	ZNF207	11.6547	11.6018	11.5326	11.1829	-0.0010022		10.4954	10.5202	10.2537	9.89372	-0.00136461		691.626	507.945	-0.44532
A_23_P118741	NM_201566	SLC16A13	5.01453	5.21394	4.69429	4.53379	-0.00124883		5.66643	5.57451	5.41597	5.28255	-0.000816576		555.036	848.846	0.61292
A_23_P118749	NM_016041	DERL2	11.7491	11.7154	11.8673	11.523	-0.000432276		10.8433	10.9687	10.6667	10.6037	-0.000645146		1603.48	1074.4	-0.577675
A_23_P118791	NM_032354	TMEM107	7.54931	7.47702	7.58188	7.3303	-0.000409908		6.88246	7.02063	6.95325	6.73882	-0.000389627		1690.98	1779	0.0732064
A_23_P118834	NM_001067	TOP2A	10.8578	10.6077	10.1607	9.72712	-0.00241026		7.76778	7.49828	7.27982	7.33013	-0.0008615		287.582	804.582	1.48427
A_23_P118842	NM_031957	KRTAP1-5	10.8164	10.7513	9.94073	8.6981	-0.00470118		9.38367	8.92145	7.47413	6.43396	-0.0064453		147.441	107.543	-0.455226
A_23_P118888	NM_000430	PAFAH1B1	11.3951	11.3667	11.2777	10.2333	-0.00249707		9.98208	9.87884	8.84417	8.0001	-0.00444428		277.584	155.964	-0.831712
A_23_P118909	NM_020232	TNFSF5IP1	10.4402	10.324	10.2456	9.37871	-0.00223795		10.3765	10.486	10.1601	9.18539	-0.00268215		309.724	258.43	-0.261212
A_23_P118916		PQLC1	11.688	11.7995	11.7593	11.7237	1.39409e-05		11.5501	11.8589	11.6316	11.7861	0.000304663		-49720.4	-2275.13	-4.44982
A_23_P119006			4.87728	4.17643	4.4566	4.0068	-0.00146486		4.73441	4.5889	4.31583	4.34917	-0.000821249		473.182	844.016	0.834875
A_23_P11902			7.14109	7.1632	7.16969	6.91449	-0.000494542		7.69657	7.69695	7.79867	7.44668	-0.000511434		1401.59	1355.3	-0.0484537
A_23_P119042	NM_005601	NKG7	6.76532	7.04971	7.04157	6.93211	0.000220047		8.05427	8.22521	8.3528	8.08385	1.23647e-05		-3150	-56058.6	4.15351
A_23_P119095	NM_006663	PPP1R13L	9.54452	9.53303	9.57296	9.10723	-0.00092207		8.70509	8.80469	8.2737	7.89182	-0.00191658		751.73	361.658	-1.05559
A_23_P119130	NM_001022	RPS19	14.2656	14.3595	14.6049	14.3378	0.000168481		14.664	14.8394	14.8449	15.0119	0.000663263		-4114.09	-1045.06	-1.97699
A_23_P119141	NM_203500	KEAP1	11.7441	11.6335	11.3142	10.4702	-0.00275319		11.2887	11.3743	10.4406	9.29818	-0.00452851		251.761	153.063	-0.717931
A_23_P11915	NM_017686	GDAP2	7.11495	7.01243	7.24321	6.55425	-0.00109772		6.6205	6.33612	5.79981	5.2698	-0.00288664		631.444	240.123	-1.39488
A_23_P119152			5.36299	5.68442	5.82364	5.61124	0.000412053		4.4843	5.16416	4.99409	5.35227	0.0014957		-1682.18	-463.427	-1.85992
A_23_P119168			5.47636	5.6492	5.36595	4.68802	-0.00183904		5.65847	6.04541	5.5849	5.40561	-0.000835753		376.907	829.368	1.13781
A_23_P119196	NM_016270	KLF2	12.0407	9.28989	7.04294	5.29994	-0.0136695		10.6049	7.61949	6.18544	5.82945	-0.00915301		50.7074	75.7289	0.578647
A_23_P119214	NM_006351	TIMM44	9.36559	9.48511	9.23576	8.7636	-0.00140625		8.78064	8.89283	7.85969	7.35103	-0.00336287		492.903	206.118	-1.25784
A_23_P119222	NM_020415	RETN	4.77715	4.91808	5.45329	5.12795	0.000812035		5.05617	5.07902	5.37585	5.18073	0.0003267		-853.593	-2121.66	1.31357
A_23_P119266	NM_001375	DNASE2	7.48748	7.65347	7.87362	7.77996	0.000600116		8.77966	9.26853	8.89479	9.44342	0.00110056		-1155.02	-629.812	-0.874927
A_23_P119295	NM_016581	ECSIT	10.3787	10.6215	10.6343	10.3131	-0.000253038		10.5461	10.9673	10.4799	10.1085	-0.00125435		2739.3	552.593	-2.30952
A_23_P119311	NM_012315	KLK9	9.0113	9.20013	9.15831	8.98143	-0.000163873		9.32179	9.26414	9.13477	8.96016	-0.000778274		4229.78	890.621	-2.2477
A_23_P119353	NM_017805	RASIP1	7.93937	8.09757	8.15037	7.46158	-0.0010866		7.08415	7.26244	6.74548	6.65134	-0.00113544		637.905	610.468	-0.0634253
A_23_P119362	NM_001425	EMP3	12.5564	12.872	13.0711	12.7989	0.000416624		12.3476	12.7284	12.702	12.679	0.000522556		-1663.72	-1326.46	-0.326839
A_23_P119377	NM_004228	PSCD2	9.24297	9.36821	8.87779	8.56103	-0.0016377		8.92623	8.79373	8.07912	7.82981	-0.00245653		423.244	282.165	-0.584949
A_23_P119407			7.94665	7.21258	7.18273	6.63306	-0.00247239		8.31149	7.94209	7.58639	7.68168	-0.00125838		280.355	550.823	0.974333
A_23_P119418	NM_003796	C19orf2	9.25963	9.20617	9.29437	8.68504	-0.00118482		8.44146	8.63724	8.43425	8.46616	-8.86248e-05		585.022	7821.14	3.74082
A_23_P119448	NM_014931	SAPS1	6.71163	5.87458	6.06489	5.80141	-0.00150658		5.48048	5.32992	5.50529	4.86773	-0.00119956		460.081	577.833	0.328765
A_23_P119502	NM_003775	EDG6	5.93492	5.98854	6.11825	5.6699	-0.00056256		6.09401	6.10715	6.05734	5.9665	-0.000291347		1232.13	2379.11	0.949269
A_23_P119535	NM_001405	EFNA2	4.57619	4.57485	4.60447	3.90458	-0.00143148		5.35836	5.43861	5.34185	5.11307	-0.000586878		484.218	1181.07	1.28637
A_23_P119562	NM_001928	CFD	6.41902	6.57466	6.72657	6.71593	0.000598285		13.3762	13.7295	13.757	13.9877	0.00114852		-1158.56	-603.512	-0.940873
A_23_P119583		PDE4C	12.6128	11.6537	11.316	10.6571	-0.00381447		13.1988	12.4376	11.8065	11.5238	-0.00337707		181.715	205.251	0.17571
A_23_P119611	NM_022006	FXYD7	4.88128	4.56662	4.65569	4.29461	-0.00108609		5.6089	5.35467	5.42624	5.43418	-0.000236294		638.205	2933.42	2.20049
A_23_P119617	NM_172231	SF4	9.69563	9.76043	9.80182	9.43813	-0.000572794		9.28175	9.67747	9.21495	8.73979	-0.00145991		1210.12	474.786	-1.3498
A_23_P119627	NM_015965	NDUFA13	12.6974	12.8208	12.9433	12.7572	9.85726e-05		12.826	13.1466	13.1375	13.2562	0.000766987		-7031.85	-903.727	-2.95994
A_23_P119634	NM_007000	UPK1A	4.24697	4.26947	4.22884	3.83472	-0.000903776		5.24586	5.17058	5.00337	5.05516	-0.000412605		766.946	1679.93	1.1312
A_23_P119683	NM_017550	MIER2	10.1881	9.80917	9.28312	8.63966	-0.00326283		9.92196	9.01668	8.343	7.87478	-0.00411614		212.438	168.397	-0.33517
A_23_P119698	NM_016579	CD320	10.7557	10.8763	11.0384	10.9286	0.000351665		10.1444	10.2875	10.3913	10.3557	0.000409272		-1971.05	-1693.61	-0.218861
A_23_P119714	NM_001033549	HSPC142	10.7642	10.9516	11.0385	10.8512	0.000117791		10.3136	10.6	10.4036	10.4635	0.000138065		-5884.54	-5020.43	-0.229118
A_23_P119753	NM_015252	EHBP1	6.97782	6.80447	6.75314	6.31296	-0.00135437		7.69404	7.5256	7.05208	6.89806	-0.00173819		511.787	398.774	-0.359971
A_23_P119778	NM_020342	SLC39A10	6.87637	6.90491	7.17996	6.86367	2.46975e-05		7.06792	7.25748	7.16307	7.17334	0.000113167		-28065.5	-6125	-2.19602
A_23_P119789	NR_000034	FAM11B	7.7084	7.81308	7.53789	6.85496	-0.00194416		7.13906	7.26913	6.89885	6.55715	-0.00139705		356.528	496.151	0.476766
A_23_P119794			7.90658	7.5975	7.29052	6.21295	-0.00355512		8.68404	8.21064	7.70697	6.95796	-0.00359323		194.972	192.904	-0.0153849
A_23_P11984	NM_201649	SLC6A9	3.88013	4.14088	4.12235	3.81857	-0.000260501		5.51506	5.57723	5.4074	5.5217	-5.57976e-05		2660.82	12422.5	2.22302
A_23_P119857	NM_001008237	TTC32	9.04689	8.74133	8.3271	7.46961	-0.003333		7.84574	7.73997	7.69529	7.45376	-0.000800226		207.965	866.189	2.05834
A_23_P119899	NM_004438	EPHA4	6.32832	5.83635	5.45901	4.73951	-0.00326015		6.18194	6.11458	5.56708	5.8404	-0.000830165		212.612	834.951	1.97347
A_23_P1199	NM_014142	NUDT5	12.0965	12.1301	12.3414	11.9654	-0.000246734		11.5785	11.7125	11.5887	11.4214	-0.000429936		2809.29	1612.21	-0.801165
A_23_P119907	NM_018089	ANKZF1	6.49933	6.59853	6.40144	5.0687	-0.00315981		6.94416	7.19601	6.61097	6.18196	-0.00189251		219.364	366.257	0.739532
A_23_P119916	NM_006522	WNT6	5.80448	6.16777	5.86583	5.75751	-0.000345553		6.44973	6.44883	6.4152	6.17324	-0.000600049		2005.91	1155.15	-0.796173
A_23_P119923	NM_020184	CNNM4	10.1075	10.031	9.81543	9.37881	-0.00157645		10.1147	9.41276	8.86928	9.07105	-0.00203156		439.688	341.19	-0.365904
A_23_P119943	NM_000597	IGFBP2	10.9561	11.1337	11.2161	11.1018	0.000247172		14.2952	14.5064	14.6769	14.98	0.00140752		-2804.31	-492.461	-2.50957
A_23_P11995	NM_002574	PRDX1	15.3351	15.4298	15.6692	15.399	0.000148735		14.1794	14.4059	14.527	14.6736	0.000979827		-4660.3	-707.418	-2.71979
A_23_P119964	NM_005760	CEBPZ	10.7327	10.5149	9.90853	8.49944	-0.00482626		10.0835	9.39065	8.02943	6.34211	-0.0080115		143.62	86.519	-0.731169
A_23_P119992	NM_006296	VRK2	10.6814	10.5566	10.4888	9.70736	-0.00204395		9.49509	9.12213	8.72028	8.02292	-0.00307273		339.122	225.58	-0.588164
A_23_P120002	NM_004510	SP110	9.33817	9.48511	9.36185	8.92869	-0.00097678		9.56014	9.66621	9.24629	8.6457	-0.00211		709.624	328.506	-1.11114
A_23_P120048	NM_013450	BAZ2B	6.36639	5.57267	4.8318	3.53844	-0.00585834		7.24523	5.89753	5.46796	4.79787	-0.00470487		118.318	147.325	0.316336
A_23_P120056	NM_033046	RTKN	5.65418	5.82796	5.19527	4.43564	-0.00284454		6.34316	5.88587	5.02035	4.52015	-0.00389478		243.676	177.968	-0.453345
A_23_P120062	NM_003203	C2orf3	8.46361	8.4181	8.47996	7.88968	-0.00119345		8.64395	8.55965	8.39888	7.82062	-0.0017624		580.792	393.297	-0.562403
A_23_P12010	NM_015997	C1orf66	7.9291	8.00103	7.94919	7.47722	-0.00101491		8.69088	8.88697	8.48917	8.22245	-0.00119187		682.962	581.562	-0.231873
A_23_P120146	NM_004257	TGFBRAP1	8.92473	8.8325	8.56951	8.05088	-0.00189122		8.27891	8.57678	7.94066	7.71856	-0.00149404		366.508	463.94	0.340093
A_23_P120153	NM_173647	RNF149	11.6218	11.6565	11.6932	11.2901	-0.000718545		12.0931	11.7162	11.5248	11.4392	-0.0012674		964.654	546.905	-0.818721
A_23_P120170	NM_145702	TIGD1	6.71602	5.82197	4.82156	4.07647	-0.00546863		6.22844	4.97343	3.70633	3.922	-0.00464643		126.75	149.178	0.235056
A_23_P12018	NM_152280	SYT11	4.78532	4.88276	4.93687	4.66675	-0.000287594		5.11809	4.93829	4.80184	4.81101	-0.00060489		2410.16	1145.91	-1.07264
A_23_P120182	NM_004544	NDUFA10	10.2949	10.4412	10.6496	10.5366	0.000497955		9.96024	10.3226	10.4623	10.674	0.00139032		-1391.99	-498.551	-1.48133
A_23_P120194	NM_016467	ORMDL1	12.1101	12.0881	12.2859	11.9913	-0.000197089		11.4315	11.4859	11.4801	11.322	-0.000261887		3516.93	2646.74	-0.410102
A_23_P120227	NM_030915	LBH	10.0246	10.0095	9.55419	8.72586	-0.00288425		10.923	10.7332	9.76456	8.96209	-0.00434225		240.321	159.629	-0.590244
A_23_P120237	NM_020151	STARD7	12.4575	12.4174	12.3851	11.7915	-0.00141584		11.8099	11.9971	11.4401	10.7602	-0.00247103		489.565	280.51	-0.803449
A_23_P120316	NM_001040409	MTHFD2	12.1707	12.1017	12.0961	11.8203	-0.000719287		12.4087	12.2383	12.1451	12.3124	-0.000147391		963.658	4702.78	2.28692
A_23_P120325	NM_002254	KIF3C	8.77341	8.85191	8.94371	8.64259	-0.000295852		8.43368	8.32418	7.93189	7.88646	-0.00121387		2342.88	571.025	-2.03666
A_23_P120335	NM_001006635	MTX2	11.1755	11.0539	11.083	10.6088	-0.00114951		10.8389	10.8561	10.5901	10.2629	-0.00130573		602.993	530.851	-0.183835
A_23_P120345	NM_020651	PELI1	5.39145	4.81508	4.11737	3.78004	-0.00334468		6.01026	5.13049	4.73902	4.46171	-0.00299258		207.239	231.622	0.160477
A_23_P120354	NM_023016	ANKRD57	7.77125	7.38756	7.19097	6.03884	-0.00357641		7.39158	7.08529	6.71555	7.04214	-0.000690987		193.811	1003.13	2.37178
A_23_P120435	NM_080614	WFDC3	7.92757	8.17203	8.12083	7.62141	-0.000784662		9.15257	9.23128	9.23583	9.05419	-0.000247206		883.371	2803.93	1.66636
A_23_P12044	NM_018022	TMEM51	9.00713	8.75347	8.55419	7.36383	-0.00344803		10.0677	9.87708	8.93543	7.88646	-0.00480745		201.027	144.182	-0.479502
A_23_P120458	NM_018683	ZNF313	11.0063	10.8911	11.189	10.4347	-0.00109907		9.9707	10.1115	9.31287	8.71847	-0.00294055		630.667	235.72	-1.4198
A_23_P120467	NM_199427	ZFP64	10.1217	9.17386	8.2523	6.57377	-0.00737081		9.95031	8.41544	6.88559	6.61572	-0.00677891		94.0395	102.251	0.12077
A_23_P120472	NM_003222	TFAP2C	6.8769	5.58372	4.80123	4.32573	-0.0050373		7.15101	5.69284	4.3737	5.27356	-0.00364282		137.603	190.278	0.467595
A_23_P120504	NM_018354	C20orf46	4.89511	4.86882	4.81019	4.01946	-0.00187782		5.48649	5.3722	5.38373	5.32175	-0.000295849		369.124	2342.91	2.66612
A_23_P12053	NM_015001	SPEN	8.34072	7.79059	6.94686	5.44035	-0.006154		8.11815	7.0752	5.74889	5.06716	-0.00635699		112.634	109.037	-0.0468191
A_23_P120557	NM_017714	TASP1	7.68496	7.53924	7.34029	6.69179	-0.00210619		7.71484	7.40955	6.8105	6.07449	-0.00351228		329.1	197.35	-0.737769
A_23_P120572	NM_018993	RIN2	6.18221	6.12159	5.91133	5.35308	-0.0017979		5.75372	5.78178	5.41245	5.48021	-0.00068739		385.532	1008.38	1.38711
A_23_P120588	NM_130794	CST11	3.15269	3.50575	3.18574	2.72911	-0.00115197		3.67531	3.1609	3.43696	3.41378	-0.000249741		601.703	2775.46	2.2056
A_23_P120594	NM_032501	ACSS1	7.70588	7.66205	7.55051	7.23837	-0.0010075		9.42008	9.38044	8.998	8.91961	-0.00114462		687.986	605.569	-0.184088
A_23_P1206	NM_001026	RPS24	15.8534	15.7812	16.0621	15.9017	0.000204739		16.3767	16.5591	16.7022	16.8802	0.00102625		-3385.52	-675.416	-2.32553
A_23_P120606			6.81003	5.44992	5.38124	5.11	-0.00301161		6.58058	4.7405	4.8815	5.05867	-0.00235144		230.158	294.775	0.35699
A_23_P12062	NM_017646	TRIT1	9.85469	9.69874	9.57716	8.89107	-0.00201959		9.68359	9.31086	9.09625	8.96533	-0.00141274		343.212	490.642	0.51557
A_23_P120629	NM_001672	ASIP	4.34704	4.2565	4.20463	3.96031	-0.000797954		5.26036	5.09782	5.00241	4.99318	-0.000517849		868.655	1338.51	0.623774
A_23_P120644			12.4981	12.5556	12.6165	12.5793	0.00016101		11.1804	11.4201	11.4413	11.7341	0.00107735		-4305	-643.384	-2.74226
A_23_P120660	NM_001024	RPS21	16.0203	16.0816	16.2496	16.0158	9.74773e-07		16.2562	16.3515	16.4434	16.6064	0.00072693		-711086	-953.527	-9.54253
A_23_P120744	NM_003906	MCM3AP	11.0936	10.9563	11.0267	10.6416	-0.000886378		10.5217	10.5546	10.262	9.78361	-0.00166684		781.999	415.846	-0.911119
A_23_P120776	NM_005984	SLC25A1	10.2121	10.4451	10.3357	10.5147	0.000511488		9.93203	10.4449	10.2343	10.4823	0.000884811		-1355.16	-783.385	-0.790668
A_23_P120784	NM_022727	HTF9C	5.7546	5.78913	5.7832	5.14568	-0.00132268		5.47458	5.69868	5.22504	4.91948	-0.00140897		524.049	491.951	-0.0911865
A_23_P12079	NM_153763	KCNC4	5.42066	5.72972	5.69876	5.54161	0.000104627		4.37237	4.47465	4.6201	4.52479	0.000312535		-6624.91	-2217.82	-1.57876
A_23_P120809	NM_080839	GGTL4	6.23652	6.03419	5.8183	5.56986	-0.00138362		7.15741	7.03401	6.69901	6.50711	-0.0014145		500.966	490.031	-0.0318386
A_23_P120822	NM_016327	UPB1	5.06725	5.03786	5.03221	4.41897	-0.00137651		5.62187	5.5078	5.4533	5.34473	-0.000552524		503.554	1254.51	1.31691
A_23_P120839	NM_001008697	TFIP11	8.97015	8.79585	8.04435	5.75097	-0.00699417		8.6854	8.24185	6.17424	5.3293	-0.00747272		99.1036	92.757	-0.0954814
A_23_P120845	NM_005080	XBP1	12.7693	12.3988	11.2204	9.13624	-0.00788933		13.0934	12.1617	9.39382	8.25155	-0.0105908		87.8588	65.4481	-0.424835
A_23_P120860	NM_003634	NIPSNAP1	8.79738	8.99776	9.23717	9.19022	0.000803397		8.6494	9.25804	9.04831	8.97331	0.000354328		-862.77	-1956.23	1.18103
A_23_P120883	NM_002133	HMOX1	15.1006	14.584	14.1551	11.9565	-0.00659344		13.7733	13.2034	10.9568	8.88998	-0.0107278		105.127	64.6123	-0.70225
A_23_P120915	NM_138797	ANKRD54	10.026	9.66766	9.12585	7.83197	-0.00465977		9.1143	8.70064	7.82323	7.23332	-0.0040426		148.751	171.461	0.204976
A_23_P120921	NM_138797	ANKRD54	7.99725	7.68915	7.08697	5.66415	-0.00499616		7.01204	6.65136	5.82458	5.24701	-0.00380731		138.736	182.057	0.392049
A_23_P120931	NM_014508	APOBEC3C	7.89804	8.29087	8.36633	8.33135	0.000759416		7.81843	8.33797	8.06637	8.30361	0.000727613		-912.737	-952.631	0.0617178
A_23_P120933	NM_001675	ATF4	15.4513	15.1128	15.1012	14.7316	-0.00138369		16.3535	16.028	15.8743	16.0956	-0.000434147		500.941	1596.57	1.67227
A_23_P120941	NM_001675	ATF4	12.3939	12.0047	11.9757	11.6033	-0.0015157		12.9098	12.8164	12.5887	12.5343	-0.000814351		457.312	851.165	0.89626
A_23_P120970	NM_001008572	TTLL1	6.29874	6.41111	6.43886	5.96655	-0.000758737		7.82651	7.93957	7.71672	7.54645	-0.00070702		913.554	980.378	0.101848
A_23_P121		FLJ14100	4.35322	4.17792	4.38643	4.22861	-0.000133914		4.88596	4.8505	4.80293	4.54913	-0.000716212		5176.06	967.796	-2.41908
A_23_P121013	NM_016298	FBXO40	4.01212	3.69515	3.74309	3.81064	-0.000269387		4.15167	4.1446	4.07281	4.07469	-0.000178684		2573.05	3879.19	0.592274
A_23_P121030	XM_925798	CPN2	4.50542	4.20748	4.01299	3.57093	-0.00190692		5.1074	4.97449	4.85427	4.56082	-0.00113657		363.49	609.858	0.746557
A_23_P121064	NM_002852	PTX3	13.2374	13.2255	12.854	12.6361	-0.00137124		14.754	14.5354	14.4548	14.6545	-0.000128311		505.489	5402.08	3.41776
A_23_P121095	NM_001068	TOP2B	12.1183	12.0387	12.0732	11.6354	-0.000988701		12.0696	12.0605	12.0357	11.5648	-0.00108341		701.068	639.784	-0.13197
A_23_P121182	NM_012260	HACL1	10.7212	10.7153	10.8723	10.3814	-0.000687839		10.379	10.2799	10.0507	9.81757	-0.0012104		1007.72	572.66	-0.81534
A_23_P121215	NM_003656	CAMK1	7.28489	7.40562	7.68258	7.55983	0.000597612		6.69665	7.19066	6.89912	6.97663	0.000295295		-1159.86	-2347.3	1.01705
A_23_P121222	NM_020165	RAD18	10.0272	9.97572	9.78233	9.06767	-0.00207774		7.93039	7.25009	6.63904	5.65774	-0.0046915		333.607	147.745	-1.17504
A_23_P121234			3.83068	3.0186	3.30053	3.27751	-0.000731534		4.5746	4.5916	4.0808	4.48668	-0.000318105		947.525	2178.99	1.20142
A_23_P121250	NM_001967	EIF4A2	12.7211	12.0255	12.1172	11.969	-0.00125858		13.3144	12.9534	12.9252	12.8754	-0.000775417		550.738	893.902	0.698751
A_23_P121253	NM_003810	TNFSF10	4.48166	4.54368	4.54479	4.38734	-0.000231381		5.56213	5.58377	5.38706	5.57288	-3.40983e-05		2995.7	20327.9	2.7625
A_23_P12128	NM_000549	TSHB	7.0576	7.0015	6.8671	6.61364	-0.000956637		7.13958	7.08198	6.79677	6.95033	-0.000446011		724.567	1554.1	1.10089
A_23_P121326	NM_007022	CYB561D2	9.71896	9.76462	9.80447	9.16656	-0.00119598		8.99006	9.16304	8.69265	8.45065	-0.00135026		579.567	513.345	-0.175046
A_23_P121345	NM_018138	TBCCD1	6.66452	6.26166	5.85622	4.87536	-0.00373862		6.45317	5.78982	4.67579	4.5314	-0.00406744		185.402	170.414	-0.121615
A_23_P121405	NM_013286	RBM15B	10.5515	10.3924	10.2325	9.10501	-0.00306198		10.4151	10.4514	9.86618	9.3324	-0.00247658		226.372	279.881	0.306118
A_23_P121480	NM_001004196	CD200	4.08197	4.1004	3.84218	3.18897	-0.00198383		4.84955	4.67109	3.90628	4.57289	-0.000689964		349.398	1004.61	1.5237
A_23_P121489	NM_018309	TBC1D23	9.01381	8.88786	8.72202	7.98678	-0.00218029		8.39641	8.37871	8.14959	7.65392	-0.00163717		317.916	423.381	0.413312
A_23_P121506	NM_003704	C4orf8	6.90043	6.48175	5.64203	4.6816	-0.0047552		7.08204	6.50362	5.54263	5.64902	-0.00302412		145.766	229.207	0.652992
A_23_P121533	NM_012445	SPON2	13.6482	13.9407	14.0351	13.9046	0.000432445		16.1853	16.365	16.1912	16.4426	0.000424204		-1602.85	-1634	0.0277599
A_23_P121564	NM_000857	GUCY1B3	4.88147	5.13651	4.80964	4.67399	-0.000643871		7.86511	7.93688	7.48678	7.40155	-0.00113468		1076.53	610.874	-0.817443
A_23_P121602	NM_003864	SAP30	11.7893	11.6004	11.2687	10.1858	-0.00342508		11.1542	10.566	9.30511	8.12593	-0.00650919		202.374	106.487	-0.926342
A_23_P121614	NM_152291	MUC7	4.1895	3.29641	3.58001	3.60739	-0.000754563		3.87436	3.80539	3.57658	3.7861	-0.00021077		918.608	3288.65	1.83997
A_23_P121637	NM_003619	PRSS12	9.78901	9.93863	10.1014	9.92459	0.000258024		10.4817	10.7162	10.7274	11.0888	0.00119187		-2686.37	-581.561	-2.20766
A_23_P121646	NM_006424	SLC34A2	5.61448	5.76005	5.56069	5.54723	-0.0002609		5.74496	5.6476	5.64653	5.14427	-0.00124108		2656.75	558.502	-2.25003
A_23_P12168	NM_002810	PSMD4	11.9924	12.0822	12.073	11.7463	-0.000572398		11.2674	11.7108	11.3322	11.2547	-0.000328446		1210.95	2110.39	0.801366
A_23_P121686	NM_004757	SCYE1	12.6913	12.6328	12.5357	11.7301	-0.00205499		11.961	11.8297	11.2393	10.4468	-0.00332268		337.299	208.611	-0.693214
A_23_P121702	NM_001014446	OCIAD2	11.9812	12.0473	12.3198	12.1637	0.000424286		11.3112	11.6135	11.6127	11.5636	0.000396706		-1633.68	-1747.26	0.0969657
A_23_P121716	NM_005139	ANXA3	7.58926	7.72815	8.07442	7.80379	0.000476014		7.70904	7.73472	7.71309	7.94651	0.000491498		-1456.15	-1410.27	-0.0461806
A_23_P12173	NM_181715	CRTC2	10.9404	10.9255	10.834	10.3258	-0.00133184		11.098	10.8065	10.307	10.3909	-0.00149545		520.445	463.505	-0.167159
A_23_P121773	NM_004477	FRG1	12.6016	12.6729	12.4956	11.4984	-0.00244018		12.739	12.7171	12.094	11.1284	-0.00358916		284.056	193.122	-0.55666
A_23_P12178	NM_181715	CRTC2	7.54363	7.56137	7.40654	7.09922	-0.000997614		7.65748	7.56345	7.13979	7.04761	-0.00136295		694.805	508.563	-0.450181
A_23_P121783	NM_024592	SRD5A2L	9.99359	10.2075	10.423	10.0792	0.000132802		9.92695	10.1529	10.2325	10.2527	0.000609413		-5219.42	-1137.4	-2.19815
A_23_P121806	NM_021204	MASA	10.6282	10.4802	10.7396	10.3864	-0.000385842		9.64646	9.39994	9.34761	9.49579	-0.000217936		1796.45	3180.51	0.824107
A_23_P121825	NM_024941	FLJ13611	8.07937	7.84511	7.88679	7.4437	-0.00124068		8.09724	7.79399	7.66252	7.0798	-0.00206713		558.683	335.319	-0.736497
A_23_P121869	NM_021036	SMA5	6.61805	6.06726	6.03309	5.37759	-0.00240398		6.84313	6.56935	6.3247	6.23196	-0.00123753		288.333	560.106	0.957963
A_23_P121875	NM_022483	C5orf28	8.71963	8.41504	8.27007	7.54615	-0.00240407		8.48646	8.3725	8.29461	7.75146	-0.00153928		288.323	450.307	0.643224
A_23_P12189	NM_213566	DFFA	9.73491	9.84583	9.94509	9.55977	-0.000404473		9.60684	9.74981	9.43655	9.30966	-0.000779492		1713.7	889.229	-0.946491
A_23_P121945	NM_001001502	SNCB	7.53634	7.20577	7.09363	6.21217	-0.0027068		7.7564	7.13957	7.1404	6.61587	-0.00215007		256.077	322.383	0.332202
A_23_P121956	NM_017872	THG1L	9.52113	9.45298	9.33062	8.30024	-0.00261287		9.25061	9.20281	8.71096	8.15581	-0.00244035		265.282	284.036	0.0985477
A_23_P12199	NM_052943	FAM46B	6.38525	5.58327	4.36065	3.89723	-0.00524069		6.06466	5.1166	4.46561	4.28983	-0.00350675		132.263	197.661	0.57962
A_23_P122001	NM_002439	MSH3	9.34296	9.28122	9.13856	8.31577	-0.00220568		8.77193	8.75262	8.55949	8.48188	-0.000658325		314.256	1052.89	1.74435
A_23_P122007	NM_033211	C5orf30	12.424	11.6836	10.6045	8.56362	-0.00817664		9.58449	8.32532	6.4777	5.31111	-0.00899755		84.7716	77.0373	-0.138023
A_23_P122027	NM_007054	KIF3A	8.91426	8.62372	8.66275	7.87048	-0.00208902		7.9526	7.935	7.75864	7.79445	-0.000372501		331.804	1860.79	2.48751
A_23_P122041	NM_002715	PPP2CA	11.241	11.2932	11.1604	10.767	-0.00107226		9.92805	10.0099	9.44478	8.45845	-0.00332268		646.438	208.611	-1.6317
A_23_P122104	NM_001017995	SH3PXD2B	4.16175	4.40373	4.11933	3.74905	-0.00106729		5.18097	4.91439	4.307	4.02886	-0.00248648		649.445	278.766	-1.22015
A_23_P122144	NM_152404	UGT3A1	5.20879	5.38222	5.21285	4.94482	-0.000688565		6.35944	6.21174	6.08859	6.01862	-0.000689312		1006.65	1005.56	-0.00156344
A_23_P122152	NM_014386	PKD2L2	4.56579	4.3297	4.27801	3.90158	-0.00132319		4.7212	5.19028	4.80617	4.75881	-0.000234233		523.846	2959.21	2.498
A_23_P122174	NM_022550	XRCC4	8.8212	8.68884	8.62914	8.08016	-0.00153914		7.46881	7.32287	7.19192	6.91703	-0.00114407		450.346	605.863	0.427956
A_23_P122197	NM_031966	CCNB1	13.1584	13.1159	13.1084	12.3898	-0.00162869		9.98904	9.9913	9.35049	8.28312	-0.00380918		425.585	181.968	-1.22577
A_23_P122210		FLJ11292	8.58696	7.12254	6.70246	5.37419	-0.00628719		8.40099	7.80537	7.44717	7.00689	-0.00278903		110.248	248.526	1.17265
A_23_P122228	NM_004553	NDUFS6	13.402	13.4225	13.6765	13.556	0.000380792		12.5236	12.8402	12.9089	12.9435	0.000765398		-1820.28	-905.604	-1.00721
A_23_P122233	NM_001014990	MRPL22	13.5057	13.3614	13.2273	12.4459	-0.00223416		12.3704	12.2793	11.3567	10.0394	-0.00517123		310.25	134.039	-1.21078
A_23_P122254	NM_005124	NUP153	10.4406	9.57284	8.27496	6.61732	-0.00808846		9.26439	8.01142	5.85865	5.33034	-0.00834602		85.6958	83.0513	-0.0452223
A_23_P122304	NM_001527	HDAC2	12.1739	12.1241	12.0853	11.8141	-0.000756559		11.2347	11.2033	11.0533	10.789	-0.000975713		916.183	710.4	-0.367004
A_23_P122387	NM_018135	MRPS18A	10.6762	10.6809	10.6805	10.0349	-0.00137638		10.1481	10.0734	8.96805	7.74453	-0.00537814		503.603	128.882	-1.96623
A_23_P122393	NM_206539	EGFL9	4.69446	4.86638	4.62494	4.2758	-0.00103647		5.48132	5.34586	5.20842	5.41771	-0.00010452		668.756	6631.73	3.30983
A_23_P122439	NM_181531	BTN2A2	7.22788	7.05574	6.73456	5.90241	-0.00283479		7.70285	6.83047	6.56974	6.3165	-0.00261741		244.514	264.822	0.115105
A_23_P122464	NM_006299	ZNF193	7.90536	5.79	5.10775	4.53372	-0.00638007		7.52156	5.16469	5.06994	4.78057	-0.0047738		108.643	145.198	0.418432
A_23_P122532	NM_021184	C6orf47	8.62975	8.01733	6.89861	5.17177	-0.00738469		8.34549	7.70621	5.70485	4.84907	-0.00766442		93.8627	90.437	-0.0536378
A_23_P122563	NM_014260	PFDN6	10.7407	11.0805	11.281	10.6328	-0.000345314		9.93328	10.1652	9.49096	8.44044	-0.00346988		2007.3	199.761	-3.32891
A_23_P122579	NM_001350	DAXX	9.60668	9.47158	8.93302	8.22219	-0.00303066		8.93563	8.95467	8.41191	7.70519	-0.00277496		228.712	249.786	0.127163
A_23_P122615	NM_032870	C6orf111	7.64978	7.4883	7.08904	6.11602	-0.0033048		7.65351	7.71558	7.66655	7.18826	-0.0010382		209.739	667.643	1.67048
A_23_P122624	NM_032860	LTV1	11.1998	10.8273	10.3954	8.99598	-0.00464784		9.93743	9.39416	8.57155	7.46765	-0.00522955		149.133	132.544	-0.170125
A_23_P122650	XR_016443	LOC649233	11.2918	11.2892	11.2992	10.7407	-0.00117718		9.56367	9.77156	9.47914	9.33602	-0.000656453		588.82	1055.9	0.842572
A_23_P122662	NM_018988	GFOD1	9.04332	8.54987	8.34901	7.53487	-0.00304524		7.89457	6.86637	6.4666	6.29213	-0.00303937		227.617	228.056	0.0027803
A_23_P122674	NM_017906	PAK1IP1	10.1554	9.81763	9.8059	8.91046	-0.00250967		8.70084	8.50086	8.11818	7.80406	-0.00191757		276.19	361.472	0.388221
A_23_P12272	NM_138558	PPP1R8	11.3663	11.2057	10.6338	8.9052	-0.00533338		11.0762	10.6011	9.31085	7.98773	-0.00669916		129.964	103.468	-0.328931
A_23_P122724	NM_004665	VNN2	4.9521	4.87811	4.88407	4.72294	-0.000454412		5.52732	5.45768	5.35717	5.47394	-0.000105167		1525.37	6590.94	2.11132
A_23_P122775	NM_032730	RTN4IP1	10.832	10.7415	10.7138	9.76029	-0.00225993		9.25424	9.10352	7.67402	6.4335	-0.00631303		306.712	109.796	-1.48206
A_23_P122782	NM_030752	TCP1	14.651	14.6662	14.806	14.5131	-0.000269348		13.7484	13.82	13.6106	13.6507	-0.000293287		2573.43	2363.37	-0.122846
A_23_P122796	NM_016063	HDDC2	6.14113	6.20986	6.52635	6.26159	0.000300757		6.30295	6.37997	6.48777	6.99712	0.0014765		-2304.68	-469.452	-2.29551
A_23_P122805	NM_032842	FLJ14803	9.87159	9.83797	9.85345	9.45555	-0.000871813		8.96204	8.95143	8.93044	8.9051	-0.000121968		795.064	5683	2.83751
A_23_P12282	NM_001004023	DYRK3	10.1234	9.29838	8.02892	7.07052	-0.00645133		9.1493	7.86267	6.30661	5.92598	-0.00666493		107.443	103.999	-0.0469935
A_23_P122863	NM_001001555	GRB10	10.8213	10.759	10.7459	9.90087	-0.00194574		10.0366	10.0089	9.49394	9.47851	-0.00130535		356.238	531.006	0.575888
A_23_P122876	NM_005641	TAF6	12.8747	12.9767	13.1011	12.9186	7.52802e-05		12.4884	12.6777	12.6826	13.0216	0.0010535		-9207.56	-657.945	-3.80678
A_23_P122896	NM_003227	TFR2	7.94603	7.98908	8.16041	8.16566	0.00049094		7.29586	7.47697	7.40383	7.80498	0.000987315		-1411.88	-702.053	-1.00796
A_23_P122906	NM_015570	AUTS2	10.6798	10.2514	9.92354	8.01846	-0.00557689		10.4366	10.173	9.24255	8.5387	-0.00416298		124.289	166.503	0.421842
A_23_P122924	NM_002192	INHBA	12.8257	12.4634	12.4257	11.9424	-0.00172929		10.3	9.78278	9.54287	9.64026	-0.00122456		400.828	566.038	0.497914
A_23_P122976	NM_002069	GNAI1	8.0837	8.08631	8.13175	7.93203	-0.000315428		8.34286	8.24676	8.34874	8.20824	-0.000218442		2197.48	3173.15	0.530062
A_23_P123010	NM_138707	BCL7B	5.94587	6.2053	6.12433	5.51639	-0.00106313		5.38902	5.42157	4.60851	4.97949	-0.00108665		651.987	637.875	-0.0315694
A_23_P123018	NM_001039145	WBSCR23	8.26256	7.8045	7.5278	6.97882	-0.00259862		8.85405	8.60618	8.12122	8.13363	-0.00154119		266.737	449.747	0.753698
A_23_P123022	NM_012479	YWHAG	6.53518	6.39817	6.42047	6.06318	-0.000940868		5.53459	5.748	5.62312	5.48526	-0.000237067		736.71	2923.85	1.9887
A_23_P123125	NM_001029835	CCM2	11.0763	11.0666	11.1959	10.882	-0.000380934		10.5663	10.8066	10.3138	10.0599	-0.00131695		1819.6	526.329	-1.78959
A_23_P123133	NM_002541	OGDH	6.63662	6.71365	6.69035	6.57385	-0.000176728		5.80693	6.11412	5.64971	5.7964	-0.000279413		3922.11	2480.73	-0.660869
A_23_P123164	NR_002140	OR6W1P	5.54701	5.81158	5.69941	5.47302	-0.000311248		5.88756	5.9552	5.80659	5.66704	-0.000540137		2227	1283.28	-0.795264
A_23_P123172	NR_002157	OR2A9P	4.99012	5.21943	4.61906	4.03892	-0.00229043		6.45548	6.64781	6.29428	5.89683	-0.00137285		302.628	504.896	0.738442
A_23_P123193	NM_020445	ACTR3B	9.14046	8.79249	8.92165	8.2348	-0.00174424		8.80211	8.52007	8.48707	8.42643	-0.000678574		397.393	1021.48	1.36202
A_23_P123234			12.4877	12.4424	12.6948	12.498	0.000103848		9.15669	9.07927	9.11297	9.64401	0.00108915		-6674.61	-636.409	-3.39066
A_23_P123265	NM_001042468	SUMF2	8.6993	8.85983	9.01256	8.85418	0.000291811		9.16445	9.53936	9.24506	9.87458	0.00127311		-2375.33	-544.452	-2.12525
A_23_P123276	NM_003506	FZD6	6.82595	6.72319	6.72794	6.64227	-0.00034355		5.45093	5.23815	5.14687	5.06709	-0.000742936		2017.6	932.984	-1.11272
A_23_P123315			9.8227	9.49781	9.38044	8.94134	-0.00176188		8.72625	8.16779	8.08553	7.90501	-0.00151345		393.414	457.992	0.219275
A_23_P123330	NM_000989	RPL30	15.1821	15.1916	15.4185	15.2567	0.000209484		15.6782	15.8814	15.9359	16.0745	0.000765457		-3308.84	-905.534	-1.86948
A_23_P123336	NM_018444	PPM2C	8.19941	7.44296	6.6111	5.16482	-0.00634055		7.34399	6.93161	5.91496	5.25481	-0.00452251		109.32	153.266	0.487484
A_23_P123343	NM_032869	NUDCD1	10.3644	10.1753	10.1275	9.68889	-0.00136876		8.76286	8.28542	7.71923	7.5355	-0.00253751		506.404	273.16	-0.890541
A_23_P12336	NM_018137	PRMT6	9.49866	9.20075	9.01151	8.23492	-0.00261122		9.4652	9.47133	8.76376	8.19008	-0.00290379		265.45	238.704	-0.153217
A_23_P123393	NM_004519	KCNQ3	5.97153	6.05921	6.25928	5.80635	-0.000348073		6.4538	6.39759	6.44236	6.08318	-0.000756749		1991.39	915.953	-1.12043
A_23_P123413	NM_014729	TOX	6.4641	6.18439	5.46181	4.4912	-0.00426649		6.67183	6.24115	5.35996	5.33643	-0.00286631		162.463	241.826	0.573857
A_23_P123424	NM_000749	CHRNB3	6.32002	6.13241	6.26316	6.35099	0.000186828		6.65146	6.90292	6.6483	7.15221	0.000892667		-3710.08	-776.49	-2.25641
A_23_P12343	NM_000849	GSTM3	13.3231	13.3514	13.478	13.3795	0.000137517		14.1529	14.3251	14.4796	14.5512	0.000808243		-5040.45	-857.597	-2.55518
A_23_P123440	NM_007175	SPFH2	8.4796	8.58542	8.65402	8.54007	9.55186e-05		7.1638	7.5831	7.71356	7.85284	0.00130792		-7256.67	-529.96	-3.77535
A_23_P123448		C8orf57	8.39097	7.9517	8.11138	7.64097	-0.00135996		7.06448	6.71539	7.08154	6.61621	-0.000707173		509.683	980.167	0.943428
A_23_P123454	NM_024815	NUDT18	7.16137	7.00965	6.38023	5.60534	-0.00341196		8.93709	8.76777	7.80133	7.02166	-0.00425396		203.152	162.942	-0.318205
A_23_P123463	NM_153332	THEX1	7.97015	7.86844	7.66522	6.99636	-0.00208665		6.45451	6.43509	5.86601	5.60644	-0.00194353		332.182	356.643	0.102507
A_23_P123466	NM_153332	THEX1	7.49834	7.38892	7.01896	6.35226	-0.00249188		6.11868	5.99769	5.52715	5.06595	-0.00231027		278.163	300.028	0.109169
A_23_P123522	NM_018172	FAM86C	5.74018	5.94692	5.67488	5.00213	-0.00174475		5.15844	5.49151	4.95825	4.69336	-0.00128217		397.275	540.606	0.444438
A_23_P123539	NM_002717	PPP2R2A	10.3148	9.99484	9.86581	8.80179	-0.00312057		9.02506	8.79866	7.57395	6.76324	-0.00503055		222.122	137.787	-0.688906
A_23_P123555	NM_032687	CYHR1	10.0057	10.0564	10.1319	9.55561	-0.000970614		11.3161	11.7037	11.3601	11.1095	-0.000709181		714.133	977.39	0.452743
A_23_P123582	NM_022755	IPPK	8.97408	8.05597	6.88014	5.9082	-0.0064125		8.1231	6.21023	6.11053	6.36547	-0.00287921		108.093	240.742	1.15522
A_23_P123608	NM_004972	JAK2	7.13433	6.73507	6.39623	5.44263	-0.00351562		6.9498	6.62045	6.00709	5.42977	-0.00324641		197.162	213.512	0.114936
A_23_P12363	NM_005012	ROR1	9.39052	9.34948	8.90881	8.2073	-0.00262084		9.77136	9.72226	9.34222	9.16802	-0.00135998		264.475	509.675	0.946447
A_23_P123645		UGCG	8.7091	8.35494	8.18685	7.5458	-0.00236416		8.56998	8.25996	7.84805	7.7817	-0.00163962		293.19	422.748	0.527961
A_23_P123666	NM_018421	TBC1D2	8.38128	8.32768	8.08504	7.76399	-0.00135502		7.81793	7.96212	7.01292	6.92782	-0.00220205		511.542	314.774	-0.700537
A_23_P123672	NM_014290	TDRD7	10.5048	10.4361	10.364	9.97349	-0.00112304		10.3496	9.81659	9.32667	8.82423	-0.00313145		617.209	221.35	-1.47943
A_23_P123692	NM_017586	C9orf7	8.01362	8.19229	8.1022	7.84957	-0.00045807		8.91126	9.08379	8.62941	8.42944	-0.00122283		1513.19	566.84	-1.41658
A_23_P123714	NM_002297	LCN1	5.25659	5.40213	5.05108	4.46459	-0.00185002		4.86106	4.7183	4.65219	4.48626	-0.00075091		374.67	923.076	1.30083
A_23_P123727	NM_024617	ZCCHC6	6.92677	6.60097	6.42499	5.50694	-0.00292927		7.20347	6.57214	5.54949	4.2214	-0.00633301		236.628	109.45	-1.11235
A_23_P123763	NM_024828	C9orf82	6.80893	6.67676	6.41463	6.28398	-0.00112437		6.37317	6.16806	5.93857	5.95374	-0.000855741		616.477	809.996	0.393867
A_23_P123848	NM_032552	DAB2IP	8.35284	8.11698	7.34885	6.24072	-0.00459653		8.97979	8.93011	7.90301	7.41914	-0.00356514		150.798	194.423	0.366584
A_23_P123853	NM_006274	CCL19	5.23707	5.42243	5.12252	5.05132	-0.000557707		5.96546	5.84573	5.8943	5.73334	-0.000428811		1242.85	1616.44	0.379165
A_23_P123866	NM_016525	UBAP1	8.71762	8.63497	8.39625	7.79875	-0.00198648		8.73922	8.64655	7.67213	6.96917	-0.00398085		348.932	174.12	-1.00286
A_23_P123905	NM_016042	EXOSC3	11.6894	11.1987	10.7066	9.73052	-0.00408101		10.3803	9.37906	8.32239	7.8447	-0.00520828		169.847	133.086	-0.35188
A_23_P123916	NM_138361	LRSAM1	5.95608	6.10168	5.93843	5.79182	-0.000460189		6.15554	6.40496	5.92372	5.82156	-0.000949014		1506.22	730.387	-1.0442
A_23_P123974	NM_012145	DTYMK	14.2633	14.2351	14.3557	13.931	-0.000669887		12.3678	12.3529	12.195	12.3556	-5.67081e-05		1034.72	12223.1	3.56229
A_23_P123987	NM_152686	DNAJC18	6.73152	6.47778	6.16042	5.35846	-0.00289701		6.86672	6.5796	6.00155	5.71442	-0.00247012		239.263	280.613	0.229983
A_23_P124022	NM_032286	MED10	12.5017	12.2901	12.1243	11.9375	-0.0011477		11.7886	11.204	10.8364	10.9711	-0.0015611		603.945	444.011	-0.443822
A_23_P124024	NM_032286	MED10	9.70009	9.5158	9.3305	8.95109	-0.00156137		8.92591	8.51502	7.98859	8.32343	-0.00122071		443.937	567.825	0.355093
A_23_P124035	NM_032111	MRPL14	13.6232	13.5464	13.4449	12.5502	-0.00228681		12.8649	12.835	11.9909	10.8876	-0.00442384		303.106	156.685	-0.95196
A_23_P124044	NM_021008	DEAF1	9.75229	9.60376	9.36759	9.27122	-0.00101637		10.7354	10.921	10.621	10.6412	-0.000361598		681.984	1916.9	1.49097
A_23_P12405	NM_031475	ESPN	5.28996	5.26009	5.26411	4.79735	-0.0010404		5.716	5.5135	5.53117	5.39207	-0.000593488		666.23	1167.92	0.80985
A_23_P124078			7.42398	6.71702	6.53407	6.09272	-0.00255961		7.06288	6.99347	6.79402	6.55838	-0.00109551		270.802	632.714	1.22432
A_23_P124108	NM_000632	ITGAM	5.66925	6.57198	5.7201	5.26161	-0.00150622		6.86827	7.08323	6.58036	6.60251	-0.000791574		460.191	875.657	0.928134
A_23_P124122	NM_018663	PXMP2	10.9368	11.0922	11.1072	10.9797	2.15398e-05		10.7589	10.92	10.9583	11.1886	0.000853294		-32179.9	-812.32	-5.30797
A_23_P124132	NM_024648	FLJ22222	10.9438	11.0684	11.1132	10.9817	3.2503e-05		11.0259	11.3197	11.3124	11.5836	0.00105338		-21325.6	-658.024	-5.0183
A_23_P124164	NM_020701	KIAA1160	9.62948	9.51776	9.60756	9.21635	-0.000810716		8.76004	9.02676	8.75616	8.50752	-0.000732554		854.981	946.207	0.146263
A_23_P124190	NM_130390	TRIM34	5.40972	5.15454	5.11532	4.24473	-0.00238424		6.07371	5.99489	5.61679	5.5847	-0.00110037		290.721	629.921	1.11554
A_23_P124202	NM_032329	ING5	5.23969	5.08231	4.4218	3.81406	-0.00313725		4.53977	4.54939	4.48944	4.4521	-0.000206731		220.941	3352.9	3.92367
A_23_P124224	NM_004941	DHX8	9.04269	8.89345	8.63211	7.85034	-0.00254618		8.70483	8.50668	7.40881	6.17216	-0.0055942		272.231	123.905	-1.1356
A_23_P12423	NM_022089	ATP13A2	7.0548	7.09696	6.70669	6.44884	-0.00141149		7.40939	7.4134	6.84698	6.57904	-0.00191608		491.074	361.752	-0.440941
A_23_P124327	NM_022455	NSD1	8.38676	8.47276	8.39153	7.45615	-0.00205445		7.56189	7.46528	6.5171	5.6709	-0.00423189		337.388	163.792	-1.04255
A_23_P124384	NM_006884	SHOX2	8.10763	7.89824	7.71035	7.10208	-0.00209977		9.07576	8.91305	8.65568	8.49882	-0.0012201		330.107	568.106	0.783228
A_23_P124417	NM_004336	BUB1	10.556	10.4762	10.3821	9.74705	-0.00171791		7.23595	7.03235	6.60417	6.39993	-0.00179646		403.482	385.84	-0.0645012
A_23_P124427	NM_012224	NEK1	6.75896	6.52834	6.67068	6.35764	-0.000716256		6.47003	6.43649	6.51461	6.24785	-0.000441532		967.736	1569.87	0.697959
A_23_P124486	NM_002833	PTPN9	7.00112	7.00059	6.63084	6.24383	-0.00171055		6.73047	6.53012	6.22043	6.25758	-0.000991664		405.219	698.974	0.786535
A_23_P124542		CR2	9.52107	8.87794	8.90891	8.26215	-0.00238406		9.04496	8.65666	8.38436	7.85867	-0.00242196		290.742	286.192	-0.0227555
A_23_P124559	NM_031300	MXD3	9.174	9.14732	8.61254	7.94207	-0.00275446		8.59764	8.55532	8.27094	8.07752	-0.0011621		251.645	596.463	1.24504
A_23_P124570	NM_005246	FER	7.01029	6.96501	6.9427	6.5356	-0.00100095		5.94209	5.94914	5.69521	4.95241	-0.00218456		692.489	317.293	-1.12597
A_23_P12463	NM_002826	QSCN6	13.5471	13.7289	13.9501	13.7571	0.00041617		14.2907	14.5897	14.4181	14.8343	0.000981612		-1665.54	-706.132	-1.23798
A_23_P124632		IGHA1	3.67766	3.73174	3.74149	3.52521	-0.000350119		4.58512	4.51349	4.25282	4.58059	-3.76645e-05		1979.74	18403.2	3.21657
A_23_P124661	NM_145714	ATXN2L	11.4463	11.6414	11.4118	10.9389	-0.00123481		11.3313	11.3226	10.8809	10.8802	-0.00106766		561.34	649.218	0.20983
A_23_P124699			4.16913	3.73644	4.11952	3.72073	-0.000663605		4.94223	4.8754	4.99003	4.79132	-0.000264269		1044.52	2622.88	1.32832
A_23_P124742	NM_001277	CHKA	9.82398	9.65556	9.63326	9.02875	-0.00162917		9.33656	9.26048	8.83431	8.50891	-0.00183879		425.461	376.959	-0.174621
A_23_P1248	NM_017787	C10orf26	6.18971	5.82721	5.37335	5.06668	-0.00234194		6.18976	5.77835	5.60628	5.41157	-0.00151261		295.971	458.246	0.630668
A_23_P124855	NM_032226	ZCCHC7	7.23842	6.90478	6.06934	4.84201	-0.00517519		8.039	7.78105	6.78011	5.40997	-0.00574912		133.937	120.566	-0.151731
A_23_P124892	NM_002256	KISS1	7.08084	6.78512	6.97435	6.63264	-0.00077456		6.40286	6.36824	6.23418	6.23449	-0.000376231		894.892	1842.35	1.04176
A_23_P124912	NM_006310	NPEPPS	12.4689	12.3008	12.2587	11.615	-0.00175983		12.4931	12.613	12.4138	12.4363	-0.000226195		393.871	3064.38	2.9598
A_23_P124988	NM_012285	KCNH4	4.97597	5.01087	4.94512	4.85986	-0.000281081		4.80581	4.67236	4.52505	4.67897	-0.00024333		2466	2848.59	0.208073
A_23_P12503	NM_018230	NUP133	10.2761	10.21	10.101	9.73778	-0.00114805		10.1858	10.1352	9.82592	9.62095	-0.00125996		603.763	550.136	-0.134194
A_23_P125056	NM_001702	BAI1	7.22515	7.46576	7.40984	7.20297	-0.000175412		8.15977	8.20614	8.25906	8.035	-0.000276846		3951.54	2503.73	-0.658337
A_23_P125078	NM_173626	SLC26A11	10.4851	10.4208	10.2723	9.73181	-0.00161897		11.1277	10.9981	10.5369	10.3641	-0.00168439		428.142	411.512	-0.0571543
A_23_P125107	NM_005514	HLA-B	11.9066	11.9745	12.1575	12.0315	0.000278906		14.0724	14.4525	14.424	14.6143	0.000973345		-2485.24	-712.129	-1.80317
A_23_P125109			11.7667	11.87	11.9939	11.9614	0.000397415		14.128	14.3717	14.4328	14.6282	0.000970395		-1744.14	-714.293	-1.28792
A_23_P125117	NM_173546	KLHDC8B	9.70333	9.8121	9.62941	8.9334	-0.00174513		9.65175	9.3289	8.08446	7.29372	-0.00519547		397.189	133.414	-1.57392
A_23_P12514	NM_175744	RHOC	13.9179	14.2266	14.2617	14.063	0.000172239		13.343	13.7104	13.7767	13.8696	0.0009694		-4024.34	-715.027	-2.49268
A_23_P125147	NM_004249	RAB28	6.5459	6.3032	6.32172	5.91215	-0.00123806		6.27436	6.1691	6.00908	6.06515	-0.000436289		559.868	1588.73	1.50472
A_23_P125164	NM_002012	FHIT	3.46862	3.62038	3.79632	3.63881	0.000334307		5.75466	6.07219	6.10481	6.25157	0.000921373		-2073.39	-752.298	-1.46261
A_23_P125204	NM_001004464	OR10G8	4.11479	4.25587	4.20548	3.90068	-0.000537999		4.9229	5.08227	4.95271	4.90618	-0.000142577		1288.38	4861.56	1.91586
A_23_P125253	NM_001290	LDB2	6.30652	6.40692	6.06904	5.38656	-0.0020996		7.95243	7.994	7.62196	7.33643	-0.00142839		330.133	485.263	0.555721
A_23_P12526	NM_005426	TP53BP2	9.47404	9.06952	8.45025	7.35034	-0.0045056		9.17183	8.51366	7.39979	6.66147	-0.00533114		153.841	130.019	-0.242723
A_23_P125265	NM_002266	KPNA2	14.9815	15.0432	14.889	14.2805	-0.00156823		13.2727	13.2785	12.8804	12.1209	-0.00256576		441.992	270.152	-0.710247
A_23_P125286	NM_012375	OR52A1	5.48118	5.52778	5.38967	5.25221	-0.000545734		5.16808	5.22355	4.67828	4.99121	-0.000535248		1270.12	1295	0.0279891
A_23_P125348	NM_021210	TRAPPC1	9.44339	9.5333	9.87632	9.63822	0.00045637		9.04897	9.41961	9.37972	9.62379	0.00104576		-1518.83	-662.817	-1.19628
A_23_P125408	NM_031304	DOHH	10.3551	10.4992	10.292	10.085	-0.000696734		9.13902	9.0721	8.12043	7.79968	-0.00306473		994.851	226.169	-2.13708
A_23_P125420	NM_007100	ATP5I	12.9724	12.8971	13.1112	12.9919	0.000128684		12.684	12.889	13.0017	13.3267	0.00130654		-5386.43	-530.519	-3.34385
A_23_P125423	NM_001733	C1R	9.69628	9.91444	10.0025	9.74863	2.92569e-05		15.3055	15.6119	15.4776	15.7713	0.000820223		-23691.7	-845.072	-4.80917
A_23_P125495	NM_004065	CDR1	4.4799	4.58152	4.53479	4.65001	0.000305006		5.34888	5.66957	5.5659	5.66052	0.000490393		-2272.57	-1413.45	-0.685102
A_23_P125519	NM_001007	RPS4X	15.7155	15.7236	15.9533	15.779	0.000186881		16.2789	16.6034	16.6459	16.7547	0.000875264		-3709.03	-791.929	-2.2276
A_23_P125541	NM_033215	PPP1R3F	5.93174	6.14755	6.09516	6.19028	0.00043877		7.54355	7.75699	7.69884	7.88991	0.000626724		-1579.75	-1105.98	-0.514366
A_23_P125553	NM_001006683	SPIN2B	8.86221	8.87263	8.68653	7.88276	-0.0021481		9.41548	9.32628	8.48929	7.73619	-0.00375529		322.679	184.579	-0.805863
A_23_P125579	NM_021242	MID1IP1	8.04506	7.41806	6.91261	6.12212	-0.00394237		8.38307	7.85857	6.91271	6.61456	-0.0037651		175.82	184.098	0.0663758
A_23_P125618	NM_000808	GABRA3	4.9955	4.57748	4.37132	4.35516	-0.0012222		4.96709	5.09238	4.88175	4.72025	-0.000638752		567.132	1085.16	0.936149
A_23_P125624	NM_001037171	ACOT9	12.7388	12.75	12.8294	12.3273	-0.000868283		11.7333	11.8446	11.5632	11.2272	-0.00120447		798.296	575.478	-0.472164
A_23_P125643	NM_001031739	ASB9	5.14869	5.29111	5.5436	5.18652	7.33567e-05		3.8052	4.09214	3.95697	4.43061	0.00117134		-9448.99	-591.755	-3.99709
A_23_P125656	NM_001356	DDX3X	11.842	11.7195	11.9444	11.6534	-0.000292321		11.3134	11.3871	11.2519	11.0915	-0.000542828		2371.19	1276.92	-0.892944
A_23_P125717	NM_004538	NAP1L3	5.90296	5.56723	5.65675	5.48163	-0.000721667		5.35279	5.5424	5.53747	5.19051	-0.000439213		960.481	1578.16	0.716414
A_23_P12572	NM_033338	CASP7	10.5679	10.3433	10.2238	9.80224	-0.00156212		11.0997	10.669	10.35	10.2976	-0.00158966		443.723	436.034	-0.0252198
A_23_P125726			7.57613	7.74909	7.8053	7.47053	-0.000295258		7.13406	7.31594	6.97944	6.79066	-0.000902572		2347.6	767.969	-1.61207
A_23_P125772	NM_014370	SRPK3	6.12966	6.07558	6.1286	5.78146	-0.000707774		6.57987	6.609	6.54765	6.50063	-0.000198269		979.334	3495.99	1.83583
A_23_P125788	NM_152278	TCEAL7	8.45946	8.40642	8.35942	7.61377	-0.00179812		8.84407	8.96784	8.56964	7.95088	-0.00206771		385.483	335.224	-0.201544
A_23_P125815	NM_005676	RBM10	12.1356	12.2309	11.9985	11.5023	-0.00145765		11.5755	11.7846	11.1986	10.7656	-0.00197454		475.523	351.042	-0.437871
A_23_P125829	NM_000291	PGK1	14.0569	14.1828	14.36	14.1588	0.000200547		13.2485	13.5614	13.5092	13.7386	0.000888878		-3456.28	-779.8	-2.14804
A_23_P125837	NM_016500	CXorf26	8.48139	8.42222	8.25992	7.29424	-0.00255437		8.00187	8.0329	7.36319	6.57411	-0.0032337		271.357	214.351	-0.340218
A_23_P125990	NM_004091	E2F2	7.63069	7.68285	7.73541	7.66531	6.18797e-05		8.46057	8.48971	8.15962	8.53576	6.86503e-05		-11201.5	-10096.8	-0.149798
A_23_P126008	NM_015112	MAST2	8.96849	9.14115	9.18568	8.81911	-0.000391716		9.11296	9.34025	9.25416	8.89136	-0.000603592		1769.52	1148.37	-0.623767
A_23_P12603	NM_017824	2015-03-05	11.4151	11.2967	11.241	10.6731	-0.00154689		10.5547	10.3868	9.81827	9.3054	-0.00273245		448.092	253.673	-0.820827
A_23_P126037	NM_012421	RLF	9.4805	7.44679	6.89964	5.9897	-0.00664214		9.59356	6.87583	6.01733	5.40226	-0.00789161		104.356	87.8334	-0.248673
A_23_P126057	NM_002979	SCP2	12.2376	12.314	12.3442	12.3305	0.000169822		11.9518	12.1208	12.3498	12.4777	0.001101		-4081.61	-629.563	-2.69672
A_23_P126089	NR_003062	SPRR2C	6.66263	6.39569	6.33258	6.12256	-0.00104521		7.09259	6.78683	6.70121	6.58414	-0.000964313		663.165	718.799	0.11622
A_23_P126103	NM_001902	CTH	8.32439	8.10317	8.11248	7.59345	-0.00145872		8.76158	8.54964	8.0678	8.15215	-0.00131973		475.174	525.218	0.144461
A_23_P126129	NM_030934	C1orf25	7.16423	7.04909	6.92647	6.14614	-0.00215598		7.08804	6.705	5.72491	5.0685	-0.00437855		321.5	158.305	-1.02211
A_23_P126135	NM_014874	MFN2	13.1739	13.2648	13.363	13.0327	-0.000322444		12.6254	12.66	12.336	12.5063	-0.000348985		2149.67	1986.18	-0.114118
A_23_P126159	NM_002143	HPCA	5.46978	5.80396	5.69388	5.75253	0.000420535		5.05606	5.30958	5.05349	5.2983	0.00033738		-1648.25	-2054.5	0.317851
A_23_P126197	NM_005626	SFRS4	11.4	11.0987	10.6932	9.09581	-0.00489064		10.9611	10.695	9.79924	9.14025	-0.00398841		141.729	173.791	0.294211
A_23_P12620	NM_025235	TNKS2	6.55567	5.99374	6.14304	5.70798	-0.00151335		6.52771	6.39633	5.94373	5.39502	-0.0024724		458.023	280.354	-0.708171
A_23_P126212	NM_022111	CLSPN	7.36878	7.10533	6.98034	6.42222	-0.00193265		3.88528	4.08762	4.09511	3.79922	-0.000278977		358.651	2484.61	2.79237
A_23_P126218	NM_172313	CSF3R	3.97876	4.17767	3.97514	3.97896	-0.000142508		4.48862	4.26565	5.0506	4.32839	-5.0264e-05		4863.92	13790.1	1.50344
A_23_P12628			5.49726	5.62799	5.53753	5.37404	-0.000347833		6.31605	6.18352	6.06271	6.07958	-0.000472378		1992.76	1467.36	-0.441547
A_23_P12635	NM_024326	FBXL15	10.5916	10.537	10.3731	9.63198	-0.00206942		10.8927	10.8992	10.04	9.41141	-0.00338193		334.948	204.956	-0.70862
A_23_P126388	NM_031286	SH3BGRL3	14.0331	14.216	14.3427	14.2961	0.00050662		13.2623	13.7064	13.72	13.8537	0.00105896		-1368.18	-654.554	-1.06367
A_23_P126393	NM_012432	SETDB1	10.1652	9.36076	8.71842	7.82612	-0.0047821		10.7977	9.96993	9.0406	8.6109	-0.00451313		144.946	153.585	0.0835174
A_23_P126398	NM_012432	SETDB1	6.84637	6.51692	5.77594	5.05288	-0.00386274		7.22303	6.69348	5.88243	5.05792	-0.00458045		179.445	151.327	-0.245867
A_23_P126426	NM_001384	DPH2	9.72398	9.81797	9.6128	9.41631	-0.000752894		8.26912	8.23076	7.21964	6.85291	-0.00325721		920.644	212.804	-2.11312
A_23_P126448	NM_144772	APOA1BP	10.8023	10.9051	11.0252	10.8972	0.000183007		10.3601	10.8005	10.8504	10.8545	0.000861749		-3787.55	-804.35	-2.23537
A_23_P126457	NM_030980	ISG20L2	8.54018	7.78987	6.954	6.33764	-0.00456144		8.22613	7.51746	6.58409	6.37426	-0.00385306		151.958	179.895	0.243485
A_23_P126486	XM_001130627	MGC12760	10.8555	10.6367	10.6985	10.1098	-0.00147892		11.3575	10.9379	10.915	11.1377	-0.00027666		468.686	2505.41	2.41835
A_23_P126528	NM_005549	KCNA10	3.60527	3.65597	3.7271	3.61934	2.2941e-05		4.66775	4.77549	4.8135	4.88561	0.000424597		-30214.4	-1632.48	-4.2101
A_23_P126593	NM_005620	S100A11	11.9184	11.9998	12.3024	11.9419	8.35407e-05		11.4606	11.7553	11.795	12.1761	0.00140226		-8297.12	-494.306	-4.06913
A_23_P126605	NM_013353	TMOD4	4.36769	4.49392	4.76731	4.6937	0.000703568		4.41459	4.94812	4.82909	4.82398	0.000594856		-985.189	-1165.24	0.24215
A_23_P126613	NM_080429	AQP10	4.60979	4.48309	4.50584	3.8125	-0.00164272		5.09358	4.65638	4.59394	4.58006	-0.000907087		421.952	764.146	0.856771
A_23_P126623	NM_002631	PGD	11.5333	11.9681	12.0654	11.8685	0.000534414		11.0342	11.4845	11.2749	11.3545	0.00042211		-1297.02	-1642.1	0.340338
A_23_P126689	NM_001014443	USP21	6.26256	6.19854	5.53471	5.155	-0.00250091		6.23494	6.48337	6.35779	6.2543	-0.000106709		277.158	6495.69	4.5507
A_23_P126727	NM_024654	NOL9	8.99231	9.00427	9.0189	8.35293	-0.00137232		7.43676	7.3813	6.80464	6.86494	-0.00133623		505.09	518.734	0.0384535
A_23_P126752	NM_004930	CAPZB	10.536	10.7085	10.8956	10.7023	0.000318814		9.76693	10.1699	10.1597	10.5472	0.00147762		-2174.15	-469.098	-2.21249
A_23_P126757	NM_023015	INTS3	7.86598	8.06951	8.34306	7.87785	-6.34306e-06		8.16681	8.39286	8.18871	8.17234	-0.000144409		109276	4799.88	-4.50884
A_23_P126766		MTMR11	5.09933	5.29391	4.96366	4.95557	-0.000479332		6.17626	5.9662	5.97992	5.76342	-0.000781361		1446.07	887.102	-0.704963
A_23_P126790	NM_006513	SARS	11.8437	11.8184	12.0501	11.7165	-0.000205248		12.3052	12.4524	12.4818	12.1489	-0.000397999		3377.12	1741.58	-0.955396
A_23_P12680	NM_001042465	PSAP	10.5236	10.8656	10.9664	10.8905	0.000647269		12.3488	12.798	12.6731	13.1062	0.00137928		-1070.88	-502.544	-1.09147
A_23_P126803	NM_005717	ARPC5	13.6102	13.7466	13.7171	13.4909	-0.000327704		12.2192	12.3646	12.0788	12.2317	-0.000110504		2115.16	6272.62	1.5683
A_23_P126836	NM_003326	TNFSF4	4.91568	4.64572	4.48185	3.83698	-0.00222196		5.41892	4.87887	4.53021	4.62769	-0.00152134		311.953	455.615	0.546486
A_23_P12686	NM_145793	GFRA1	8.70907	8.99046	9.02821	8.86825	0.000216089		8.02766	8.35126	8.24642	8.51151	0.000857753		-3207.69	-808.096	-1.98894
A_23_P126888	NM_017596	KIF21B	7.025	7.18703	7.29976	7.09337	9.61864e-05		7.2359	7.31831	7.17425	7.32073	0.000108237		-7206.29	-6404	-0.170284
A_23_P126899	NM_003846	PEX11B	8.77832	8.51382	7.97249	6.42655	-0.00504244		8.55941	8.34489	7.12538	6.23474	-0.00516963		137.463	134.081	-0.0359398
A_23_P126908	NM_003820	TNFRSF14	8.59767	8.98233	8.9264	8.45928	-0.000493039		10.9598	11.3631	10.9235	10.8364	-0.000561022		1405.87	1235.51	-0.186356
A_23_P126970	NM_006335	TIMM17A	14.1594	14.0983	14.2192	13.9243	-0.000445791		12.3338	12.3133	12.0746	11.9083	-0.000958806		1554.87	722.927	-1.10487
A_23_P126992	NM_005470	ABI1	10.958	10.8458	10.7684	10.3374	-0.00129494		10.7288	10.6711	10.29	9.72066	-0.00222361		535.272	311.721	-0.780014
A_23_P127002		THNSL1	4.54794	4.28958	4.34363	3.7662	-0.00153925		4.89074	4.46641	4.21959	4.12676	-0.0014938		450.315	464.015	0.0432344
A_23_P127013	NM_030756	TCF7L2	3.96654	3.66871	3.3849	2.87668	-0.00226118		5.7392	5.73329	5.26577	5.5602	-0.000492082		306.543	1408.6	2.2001
A_23_P127033	NM_024693	ECHDC3	9.22029	9.15657	8.89535	8.51494	-0.00154332		9.53168	9.16351	7.98417	7.47632	-0.00450981		449.128	153.698	-1.54703
A_23_P127068	NM_017893	SEMA4G	5.14774	5.14522	5.18562	4.8031	-0.000727696		6.06871	6.05411	5.77676	5.6909	-0.000868679		952.523	797.933	-0.255487
A_23_P127079	NM_015062	PPRC1	10.6087	9.12465	7.77774	6.67216	-0.00804947		9.6251	8.02747	6.91658	6.64038	-0.00589956		86.111	117.491	0.448287
A_23_P127088	NM_024040	CUEDC2	10.528	10.6186	10.69	10.7527	0.000455297		10.4865	10.9288	10.8616	10.9395	0.000744062		-1522.41	-931.572	-0.708614
A_23_P127117		CCDC6	9.89473	10.0102	10.1152	9.43819	-0.00100828		9.45497	9.55796	9.47727	9.4373	-0.000106114		687.454	6532.08	3.24821
A_23_P127128	NM_022365	DNAJC1	10.2938	10.2951	10.23	9.69089	-0.00130815		10.6289	10.6462	10.3752	10.2773	-0.000826253		529.869	838.904	0.662871
A_23_P127153			8.09681	7.55687	7.63363	7.36615	-0.0012903		5.94292	5.3923	5.51696	5.69031	-0.000249418		537.199	2779.06	2.37107
A_23_P127175	NM_020150	SAR1A	13.7612	13.8324	13.9067	13.6488	-0.000257216		12.713	12.9019	12.7076	12.4013	-0.000804212		2694.8	861.897	-1.64459
A_23_P127186	NM_206862	TACC2	7.77311	7.56643	7.07263	5.32099	-0.0052737		7.7983	7.49187	6.19825	5.0484	-0.00605474		131.435	114.48	-0.199249
A_23_P127195	NM_003675	PRPF18	10.9844	10.8109	10.8172	10.3435	-0.00128917		10.2135	9.93072	9.43108	8.67381	-0.00328359		537.67	211.094	-1.34883
A_23_P127233	NM_005871	SMNDC1	11.9063	11.7611	11.7632	11.2812	-0.00126998		11.6	11.2422	10.946	10.6054	-0.00203147		545.795	341.205	-0.67772
A_23_P127279	NM_019054	FAM35A	9.67549	9.43505	9.21906	8.37186	-0.00273042		8.82284	8.45795	7.76141	7.23301	-0.00339887		253.861	203.935	-0.31593
A_23_P12733	NM_018649	H2AFY2	7.08429	7.05516	6.93854	6.53725	-0.00118612		7.60211	7.78835	7.48256	7.50568	-0.000368127		584.381	1882.9	1.68798
A_23_P127339	NM_018425	PI4KII	7.56366	7.52913	7.4993	7.11311	-0.000956111		7.23005	7.20978	6.70123	6.33508	-0.00202923		724.965	341.582	-1.08568
A_23_P127353	NM_007103	NDUFV1	12.663	12.9595	13.1657	13.1479	0.000946952		12.3211	12.8611	12.8571	12.7226	0.000602275		-731.977	-1150.88	0.652869
A_23_P127385	NM_000256	MYBPC3	6.32995	6.43439	6.28176	6.05169	-0.000682356		6.9086	6.88422	6.77312	6.60292	-0.000669868		1015.81	1034.75	0.026649
A_23_P127394	NM_021117	CRY2	9.03378	8.58929	7.88426	6.86854	-0.00459601		9.86782	9.29785	8.11171	8.05809	-0.00388898		150.815	178.234	0.24099
A_23_P127438	NM_001997	FAU	15.2755	15.3032	15.5114	15.4726	0.000458744		15.5721	15.8464	15.9213	16.1427	0.00110994		-1510.97	-624.489	-1.27472
A_23_P127446	NM_006268	DPF2	10.4573	10.4416	10.1847	8.86771	-0.00345993		10.7587	10.2157	9.0707	8.51696	-0.00481773		200.335	143.874	-0.477609
A_23_P12746	NM_001009567	MRC1L1	5.6464	5.55469	5.77206	4.92935	-0.00144112		6.45136	6.69437	6.78694	6.36435	-0.000280141		480.979	2474.28	2.36296
A_23_P127460	NM_153253	SIPA1	8.04155	8.25824	8.04606	7.79234	-0.000687717		8.18748	8.44101	7.93451	7.12328	-0.00252174		1007.9	274.869	-1.87453
A_23_P127467	NM_032325	MGC11102	8.42732	8.29757	8.30729	7.54214	-0.0018327		6.74582	6.68731	5.58892	4.48553	-0.00507714		378.21	136.523	-1.47004
A_23_P127475	NM_005125	CCS	8.95963	9.30155	9.46502	9.40957	0.00084026		9.32061	9.94154	9.65418	9.53221	8.93381e-05		-824.92	-7758.69	3.23349
A_23_P127525	NM_005238	ETS1	7.62901	7.48089	7.34309	6.65226	-0.00205531		4.99993	5.09591	4.40554	4.45011	-0.00138825		337.247	499.297	0.566094
A_23_P127533	NM_032299	DCUN1D5	12.6811	12.5652	12.4617	11.5648	-0.00236152		11.7054	11.3418	10.6454	9.78466	-0.00410855		293.517	168.709	-0.798913
A_23_P127547	NM_004621	TRPC6	4.9165	5.04849	4.45446	4.24324	-0.00164698		6.8877	6.67304	5.87889	5.17537	-0.00375615		420.86	184.537	-1.18943
A_23_P12755	NM_032211	LOXL4	5.56244	6.35562	5.98475	5.53475	-0.000525338		8.6834	8.99283	8.55663	8.66483	-0.000290989		1319.43	2382.04	0.852281
A_23_P127565	NM_178834	LAYN	12.5825	12.7292	12.6637	12.3483	-0.000587321		12.3076	12.498	12.232	12.1636	-0.000462605		1180.18	1498.36	0.344368
A_23_P127579	NM_000317	PTS	12.9097	12.9105	12.9772	12.7088	-0.000414934		11.5324	11.3361	11.0502	10.971	-0.00117746		1670.5	588.681	-1.50472
A_23_P127584	NM_006169	NNMT	13.704	13.7383	13.5452	13.0551	-0.0014527		15.1702	15.3125	14.0782	12.737	-0.00557571		477.143	124.316	-1.94041
A_23_P127613	NM_016146	TRAPPC4	12.2527	12.1812	12.2181	11.7641	-0.00100422		11.4377	11.33	11.0397	10.7988	-0.00138684		690.236	499.804	-0.465727
A_23_P127627	NM_003646	DGKZ	9.72298	10.1909	9.87647	9.75615	-0.000226615		11.088	11.2471	10.9999	11.1018	-0.000104967		3058.7	6603.46	1.11031
A_23_P127642	NM_015313	ARHGEF12	9.27734	9.47811	9.45216	9.31921	-1.20771e-05		9.1259	9.36365	9.3061	9.13762	-0.000101791		57393.3	6809.53	-3.07525
A_23_P127652	NM_003455	ZNF202	6.63253	5.37204	5.16703	4.53231	-0.00394905		6.2026	4.56927	4.6244	4.06701	-0.00378535		175.522	183.113	0.0610796
A_23_P127662	NM_001002917	OR8D1	4.92874	4.22162	4.74936	3.65224	-0.00227297		5.32286	5.52478	5.37626	4.81061	-0.0012292		304.953	563.903	0.886861
A_23_P127676	NM_014633	CTR9	10.4005	10.2304	10.0679	9.35312	-0.00220211		10.4508	10.2536	9.86849	8.79396	-0.0035482		314.764	195.352	-0.688196
A_23_P127684	NM_003697	OR5F1	5.31515	5.41897	5.37944	5.24626	-0.000206482		5.83961	5.7909	5.76425	5.54487	-0.000614739		3356.94	1127.55	-1.57396
A_23_P127721	NM_002559	P2RX3	7.01075	6.85931	6.76056	6.46116	-0.00112909		8.03161	7.97827	7.76384	7.33711	-0.00151386		613.898	457.867	-0.42307
A_23_P127727	XM_166227	MPEG1	4.61058	4.7067	4.41649	4.58683	-0.00016575		5.5053	5.19344	5.20875	5.0554	-0.000811921		4181.89	853.712	-2.29233
A_23_P127805			6.01063	5.87764	5.90074	5.43187	-0.00117137		6.26599	6.20359	6.13089	6.11492	-0.000311317		591.74	2226.5	1.91174
A_23_P127818		USH1C	4.45693	4.34841	4.17303	4.26437	-0.000402715		5.03652	4.75336	4.62544	4.65466	-0.000713886		1721.19	970.949	-0.825935
A_23_P127824	NM_001042780	TNNT3	5.31718	5.15303	5.12027	4.80851	-0.00101964		5.21925	5.55824	4.78314	5.18611	-0.000416973		679.795	1662.33	1.29003
A_23_P12784	NM_012083	FRAT2	7.5262	6.06672	5.66563	5.04145	-0.00472498		8.50837	6.1906	5.72269	5.54007	-0.00536835		146.699	129.117	-0.184173
A_23_P127851	NM_012192	FXC1	9.82519	9.59135	9.38859	8.5885	-0.00258697		9.02165	8.57404	7.1882	5.83521	-0.0069449		267.938	99.8067	-1.42469
A_23_P127868	NM_183233	SLC22A18	5.87633	5.72075	5.6295	5.35004	-0.00107539		6.75254	6.86936	6.64497	6.57464	-0.000490261		644.552	1413.83	1.13324
A_23_P127879	NM_016526	BET1L	7.56051	7.51728	7.42222	6.80658	-0.00161762		7.33714	7.4265	7.11474	7.01322	-0.000810903		428.499	854.784	0.996268
A_23_P127911	NM_015430	DKFZP586H2123	10.5628	10.6126	10.6946	10.6947	0.000278569		10.7374	11.0779	11.0972	11.0193	0.000446356		-2488.24	-1552.9	-0.680162
A_23_P127915	NM_030906	STK33	5.90345	5.83772	5.96402	5.38302	-0.00105383		5.71697	5.55965	5.58735	5.47876	-0.000428946		657.739	1615.93	1.29678
A_23_P127926	NM_003390	WEE1	7.61847	6.6783	6.16529	4.84099	-0.00562619		8.08761	7.5159	6.60221	5.70876	-0.00504284		123.2	137.452	0.157924
A_23_P127948	NM_001124	ADM	14.5275	11.0054	9.22258	8.11732	-0.0124834		16.1271	10.6912	9.56186	9.64232	-0.0115763		55.5257	59.8764	0.108831
A_23_P127957	NM_182904	P4HA3	8.40773	8.46132	8.72136	8.40039	2.0664e-05		8.35406	8.54741	8.44997	9.00457	0.00127869		-33543.6	-542.077	-5.9514
A_23_P127964	NM_199418	PRCP	12.3716	12.5581	12.7039	12.4059	1.95322e-05		13.8796	13.9842	14.0489	14.4805	0.00125321		-35487.3	-553.097	-6.00363
A_23_P1280	NM_015947	ASCC1	7.96899	8.13536	8.16868	7.78811	-0.000458878		8.25832	8.38824	8.13221	7.80597	-0.00109214		1510.52	634.667	-1.25098
A_23_P128060	NM_019591	ZNF26	7.71765	6.92436	6.40661	5.57029	-0.00434701		7.08164	5.91058	5.51881	4.69856	-0.00464222		159.454	149.314	-0.0947896
A_23_P128084	NM_002206	ITGA7	9.25592	9.51204	9.63327	9.41917	0.000256717		10.4656	10.7389	10.8335	10.9522	0.000935089		-2700.05	-741.263	-1.86493
A_23_P128094	NM_019625	ABCB9	4.25367	4.67763	4.15041	3.96663	-0.000942498		4.21355	4.28731	4.2329	4.08727	-0.000318672		735.436	2175.11	1.56442
A_23_P128126	NM_006325	RAN	8.75936	8.89208	8.98774	8.70401	-0.000159017		7.40037	7.5953	7.56317	7.35963	-0.00018776		4358.95	3691.67	-0.239708
A_23_P128154	NM_032704	TUBA6	16.0647	16.1274	16.1286	15.9052	-0.000371386		14.2872	14.2965	13.9745	14.2134	-0.000239142		1866.38	2898.48	0.635052
A_23_P128166	NM_014999	RAB21	11.3818	11.3493	11.5021	11.1043	-0.000542731		10.742	10.8505	10.5986	10.644	-0.000321532		1277.15	2155.77	0.755276
A_23_P128174	NM_175623	RAB3IP	6.80403	6.68602	6.81408	6.26918	-0.00105942		6.21558	5.99143	5.6159	5.51062	-0.00149331		654.271	464.168	-0.495241
A_23_P128192	NM_002624	PFDN5	11.934	12.0736	12.2693	12.1493	0.000441507		12.7806	13.184	13.2504	13.5276	0.00142442		-1569.96	-486.617	-1.68987
A_23_P128215	NM_003877	SOCS2	8.96362	8.54243	7.65173	6.58142	-0.00511622		8.91759	8.09805	7.19898	6.73478	-0.00450125		135.48	153.99	0.184752
A_23_P128230	NM_002135	NR4A1	8.58221	8.07626	7.10141	5.52005	-0.00655295		8.34872	6.9328	5.72703	5.17398	-0.00641586		105.776	108.037	0.0305029
A_23_P128246	NM_007076	HYPE	7.93462	7.76915	7.74848	7.081	-0.00175531		6.84181	6.62905	6.06059	6.31729	-0.00115801		394.885	598.569	0.600083
A_23_P128304	NM_001003398	BICD1	5.85473	5.42547	4.93325	3.65697	-0.00462227		3.85884	4.11589	4.07943	3.54584	-0.000801806		149.958	864.482	2.52728
A_23_P128337	NM_002824	PTMS	12.6398	12.9365	12.6327	12.6324	-0.000229489		13.7737	13.5766	13.4212	13.1561	-0.00126673		3020.4	547.194	-2.46461
A_23_P128375	NM_032829	C12orf34	6.63848	6.627	6.3421	5.8869	-0.0016729		5.62065	5.59315	5.62298	5.27278	-0.000725228		414.338	955.764	1.20585
A_23_P128384	NM_016226	VPS29	11.8599	11.8442	12.0403	11.8126	-4.71568e-05		11.1603	11.453	11.3014	11.0653	-0.000378963		14698.8	1829.06	-3.00652
A_23_P128396	NM_194271	RNF34	10.2415	9.96672	9.52196	8.47707	-0.00375606		9.88105	9.42942	8.24676	7.47821	-0.00521547		184.541	132.902	-0.473578
A_23_P128408	NM_016399	TRIAP1	10.4586	10.2178	10.4362	9.85494	-0.00112687		9.82061	9.69818	9.14379	8.41427	-0.00308729		615.108	224.517	-1.45402
A_23_P128436	NM_201515	PPHLN1	10.5837	10.4548	10.3698	10.141	-0.000907417		9.91587	10.0426	9.86133	9.94634	-3.81799e-05		763.868	18154.8	4.57088
A_23_P128447	NM_198578	LRRK2	4.98065	5.03842	5.2192	4.70132	-0.000583015		6.53156	6.53811	6.45316	5.78073	-0.00163226		1188.9	424.656	-1.48526
A_23_P128486	NM_020375	C12orf5	9.98559	9.80608	9.72969	9.20059	-0.00161484		8.71646	8.37084	7.58317	7.03838	-0.00361884		429.235	191.538	-1.16413
A_23_P128532	NM_152318	C12orf45	10.6842	10.5347	10.2997	9.04519	-0.00349689		9.676	9.55387	9.07929	8.7216	-0.00209998		198.218	330.073	0.735697
A_23_P128543	NM_014166	MED4	12.7441	12.5254	12.086	10.5546	-0.00469234		12.7571	12.4705	12.1438	11.274	-0.00311931		147.719	222.211	0.589079
A_23_P128574	NM_017993	RP11-301I17.1	7.71494	7.46895	7.29901	6.67227	-0.00215761		7.61846	7.37865	7.11144	6.87148	-0.0015501		321.257	447.162	0.477069
A_23_P12858	NM_152710	C10orf27	5.83712	5.92885	5.94398	5.53813	-0.000680761		6.67279	6.61422	6.52156	6.28259	-0.000830306		1018.19	834.809	-0.286495
A_23_P128587	NM_005870	SAP18	13.9203	13.884	14.1428	13.7333	-0.000321652		13.4809	13.6147	13.4697	13.459	-0.000145184		2154.96	4774.26	1.14762
A_23_P128598	NM_079836	TUBA2	8.51143	8.60186	8.57112	8.33696	-0.000424248		7.36468	7.36921	6.83948	7.03642	-0.000831696		1633.82	833.414	-0.971148
A_23_P128641	NM_005800	USPL1	6.56187	4.97608	4.51328	4.05252	-0.00473224		6.48608	5.24419	5.17317	5.39994	-0.00175296		146.474	395.414	1.43273
A_23_P128650		SLC25A15	9.51229	9.35237	9.40503	8.77528	-0.00149062		8.09949	7.87972	7.55102	7.81329	-0.000586898		465.005	1181.03	1.34473
A_23_P12866	NM_153336	C10orf89	7.12681	7.04543	6.78414	6.07897	-0.00226883		6.54132	6.54405	6.10735	6.0066	-0.00125111		305.508	554.027	0.858743
A_23_P128663	NM_014363	SACS	13.5949	13.3079	13.1027	11.9837	-0.00336477		12.1993	11.1466	10.6302	9.43132	-0.00555306		206.001	124.822	-0.722775
A_23_P128706	NM_001376	DYNC1H1	13.4107	13.5303	13.4719	13.023	-0.00090175		13.0352	12.9869	12.8877	12.4029	-0.00135569		768.669	511.288	-0.588227
A_23_P128728	NM_001172	ARG2	7.29285	7.4674	7.50815	7.16215	-0.000353493		6.24973	6.2755	6.29399	5.97561	-0.000595277		1960.85	1164.41	-0.751881
A_23_P128734	NM_004450	ERH	13.9646	13.9819	14.247	13.7339	-0.000439518		13.2736	13.4428	13.4297	13.1163	-0.000420615		1577.06	1647.94	0.0634226
A_23_P12874	NM_012341	GTPBP4	12.8679	12.5761	12.3631	11.3589	-0.00314528		11.3167	10.8724	9.88652	8.97383	-0.00504359		220.377	137.431	-0.681261
A_23_P128744	NM_000710	BDKRB1	12.1673	11.4906	10.0135	8.11509	-0.00871277		10.5309	9.27925	7.70899	7.02097	-0.00729908		79.5553	94.9636	0.255416
A_23_P128773	NM_203356	CTAGE5	7.75585	7.5203	7.25824	6.39118	-0.00287453		7.93406	7.45572	7.03154	6.55983	-0.002818		241.134	245.971	0.0286544
A_23_P128783	NM_018453	C14orf11	11.5119	11.3639	11.2567	10.5588	-0.00199739		12.3446	12.045	11.3748	10.0392	-0.00495687		347.027	139.836	-1.31132
A_23_P128808	NM_013345	GPR132	4.91368	4.70136	5.37004	6.84035	0.0043889		6.20313	6.16881	6.23756	6.41586	0.00048857		-157.932	-1418.73	3.16722
A_23_P128817	NM_004563	PCK2	8.02677	8.20019	8.09063	7.81542	-0.000561552		9.02613	9.30924	8.76979	8.98408	-0.000353358		1234.34	1961.6	0.668289
A_23_P12884	NM_005308	GRK5	10.0956	9.95869	9.71587	9.30772	-0.00168087		10.7952	10.5062	10.1674	10.2338	-0.00114595		412.373	604.868	0.55267
A_23_P128868	NM_001013354	OR11H12	4.86882	4.69631	4.37673	3.92786	-0.00201029		3.95136	3.91371	3.60543	3.84925	-0.000274282		344.799	2527.14	2.87368
A_23_P128930	NM_002806	PSMC6	12.4138	12.2173	12.0924	11.3703	-0.00217235		11.3951	11.0544	10.2818	9.33353	-0.00443938		319.077	156.136	-1.0311
A_23_P128940	NM_024558	C14orf138	7.66787	6.88161	6.54858	6.17407	-0.00290588		6.94088	6.571	6.4225	6.61875	-0.000549509		238.533	1261.39	2.40276
A_23_P128956	NM_021260	ZFYVE1	8.31335	8.16568	7.88075	6.82382	-0.00318937		9.42633	9.14014	7.86226	6.98474	-0.00539995		217.33	128.362	-0.759672
A_23_P12896	NM_022725	FANCF	8.16246	7.29113	5.9986	4.13709	-0.00851862		8.52098	7.39546	6.00034	5.16275	-0.00699242		81.3685	99.1283	0.284826
A_23_P128967	NM_005589	ALDH6A1	7.1927	7.46459	7.47967	7.37378	0.000262147		7.93975	8.17118	8.11318	8.58825	0.00126561		-2644.12	-547.677	-2.27139
A_23_P128993	NM_033423	GZMH	4.24648	3.62708	3.92725	3.63233	-0.000949605		4.30049	4.23718	4.1736	4.23928	-0.00011616		729.932	5967.15	3.03121
A_23_P129005	XM_370756	KIAA1305	5.51806	5.65075	5.50532	5.10413	-0.000984801		7.29263	7.5589	7.09304	6.61805	-0.00168323		703.845	411.797	-0.773326
A_23_P129014	NM_145231	C14orf143	9.03945	8.99861	9.08138	8.58766	-0.00092898		8.16219	8.29782	7.98393	7.43437	-0.00169892		746.138	407.992	-0.870901
A_23_P129031	NM_004993	ATXN3	9.78818	9.82981	9.77051	9.20194	-0.00129017		9.09264	8.95536	8.37777	7.77202	-0.00290204		537.252	238.848	-1.16951
A_23_P129058	NM_005154	USP8	8.79392	8.72304	8.66637	8.10677	-0.00145221		8.64522	8.53573	8.32325	7.70759	-0.00200765		477.306	345.252	-0.467265
A_23_P129075	NM_024908	WDR76	7.83685	7.70048	7.49101	6.50929	-0.00282971		5.14255	4.97397	4.26124	3.89313	-0.00276675		244.953	250.527	0.0324609
A_23_P129085	NM_145658	SPESP1	4.82989	4.61998	4.51754	4.38198	-0.000884233		4.97488	4.73785	4.59379	4.77051	-0.000359349		783.896	1928.9	1.29904
A_23_P129101	NM_000520	HEXA	8.86839	9.21163	9.23457	9.41243	0.00100782		10.0999	10.8317	10.5012	10.7292	0.000921366		-687.77	-752.304	0.12939
A_23_P12911	NM_022338	C11orf24	12.6962	12.6881	12.7764	12.429	-0.000547616		11.9598	12.0803	11.8077	11.4552	-0.00120344		1265.75	575.973	-1.13592
A_23_P129118	NM_005707	PDCD7	8.77684	7.85227	7.24589	6.56803	-0.00443726		8.7825	8.11975	7.63196	7.91312	-0.0016635		156.211	416.68	1.41545
A_23_P129128	NM_152334	TARSL2	6.51558	6.24166	6.37233	5.86252	-0.00123787		6.94257	6.87345	6.6986	6.49023	-0.000978025		559.953	708.721	0.339913
A_23_P129169	NM_000781	CYP11A1	5.32844	5.19589	5.4128	4.95775	-0.000679571		6.12374	6.174	6.24815	5.82334	-0.000650008		1019.98	1066.37	0.0641675
A_23_P129174	NM_017691	LRRC49	9.2614	9.21788	9.29368	8.89427	-0.000747931		9.36952	9.27054	9.12103	8.77712	-0.00125789		926.752	551.041	-0.750023
A_23_P1292	NM_000124	ERCC6	8.43727	7.92849	7.38548	5.85613	-0.00541804		7.71341	6.58668	5.55177	4.94685	-0.00563821		127.933	122.937	-0.0574669
A_23_P129221	NM_000137	FAH	9.48665	9.68605	9.7717	9.68243	0.000344979		9.47955	9.86787	9.92142	9.97703	0.00089388		-2009.25	-775.437	-1.37357
A_23_P129246	NM_025201	PLEKHQ1	9.82998	9.07728	7.66112	6.36284	-0.00740832		11.0349	10.3955	7.93741	7.07559	-0.00876505		93.5633	79.0808	-0.242615
A_23_P129258			12.5458	12.9681	13.1681	13.2	0.00124844		12.6421	12.9153	12.9546	13.2631	0.00121011		-555.209	-572.796	0.0449907
A_23_P129301	NM_018097	CEP27	8.63898	8.65739	8.60315	8.11546	-0.00114351		6.72653	6.72014	6.52458	6.4536	-0.000628363		606.155	1103.1	0.863806
A_23_P129334	NM_001287	CLCN7	8.34797	8.45615	8.41058	8.25617	-0.000259073		8.73264	9.04642	8.59731	8.46756	-0.000824378		2675.49	840.812	-1.66995
A_23_P129358	NM_024860	SETD6	7.61118	7.40669	7.21345	6.41409	-0.00251384		7.7965	7.65639	7.34021	7.19185	-0.00130425		275.733	531.455	0.946677
A_23_P129382	NM_005425	TNP2	4.99792	4.8927	4.94374	4.60583	-0.000777953		5.82418	5.80549	5.72491	5.64336	-0.000397754		890.988	1742.66	0.967808
A_23_P129389	NM_017740	ZDHHC7	10.5539	10.4859	10.5648	9.95642	-0.0012291		10.6526	10.8674	10.4287	10.1219	-0.00134383		563.947	515.802	-0.128744
A_23_P129405			11.9682	12.0715	12.1345	12.0661	0.000175459		12.2774	12.6296	12.5207	12.7433	0.000804605		-3950.47	-861.475	-2.19715
A_23_P129413	NM_022357	DPEP3	8.20719	8.71515	8.74153	8.27151	-9.7771e-05		9.44295	9.33791	9.52394	9.17119	-0.000488032		7089.49	1420.29	-2.3195
A_23_P129466	NM_024997	ATF7IP2	5.37869	5.09696	4.78978	4.11101	-0.00265543		6.74601	6.33571	5.68058	5.30785	-0.00304237		261.03	227.831	-0.19625
A_23_P129476	NM_004913	C16orf7	8.9032	9.03649	9.03376	9.05851	0.000268687		9.71918	9.90003	9.6694	9.81479	6.38531e-05		-2579.76	-10855.3	2.0731
A_23_P129486	NM_016332	SEPX1	10.3534	10.3823	10.2612	10.041	-0.000711971		10.2246	10.2312	9.80706	9.59063	-0.00146256		973.56	473.926	-1.03861
A_23_P129492	NM_016332	SEPX1	8.76377	8.87844	8.71888	8.54578	-0.000559713		8.35766	8.57169	8.17429	8.04885	-0.00085827		1238.4	807.61	-0.616745
A_23_P129556	NM_000418	IL4R	11.8325	11.4916	10.7751	9.86294	-0.0042288		10.5099	9.94045	8.98888	8.59721	-0.00405404		163.911	170.977	0.0608869
A_23_P129602	NM_006799	PRSS21	5.43323	5.34496	5.26733	4.92806	-0.00105897		5.78608	5.78937	5.9116	5.63249	-0.000301591		654.55	2298.3	1.81199
A_23_P129606	NM_018332	DDX19A	7.6451	7.51708	7.66986	7.09269	-0.0010864		6.37239	6.45516	6.04242	6.19198	-0.000524276		638.023	1322.1	1.05115
A_23_P129614	NM_007006	NUDT21	12.4397	12.4569	12.6743	12.2679	-0.00032462		11.0297	11.1158	11.0327	10.8705	-0.000401811		2135.26	1725.06	-0.307768
A_23_P129629	NM_005954	MT3	12.1278	11.6706	11.592	11.2972	-0.00158078		12.3945	11.7033	11.9436	11.735	-0.00102681		438.486	675.052	0.62247
A_23_P12965	NM_002033	FUT4	7.22689	6.8451	6.26862	5.46085	-0.00373981		6.72625	6.28456	5.34631	4.64973	-0.00446274		185.343	155.319	-0.254965
A_23_P129695	NM_138440	VASN	14.3617	14.183	13.8255	13.6305	-0.00156686		14.7415	14.4166	14.0348	14.2615	-0.000964912		442.381	718.353	0.699404
A_23_P129704	NM_018975	TERF2IP	11.5919	11.505	11.6121	11.5181	-9.11301e-05		11.2982	11.1047	10.5486	10.3959	-0.00197369		7606.13	351.194	-4.43682
A_23_P129738	NM_004524	LLGL2	9.12717	9.1947	9.0853	8.5012	-0.00139958		7.45174	7.30292	7.07421	7.29253	-0.000324743		495.254	2134.45	2.10762
A_23_P129754			5.38625	3.86455	4.90921	4.60711	-0.000696237		5.33619	4.67557	5.10962	5.127	-3.03247e-05		995.562	22857.5	4.52101
A_23_P129778		MKS1	5.95733	5.97925	6.11958	5.84662	-0.000214261		5.82544	5.94727	5.57594	5.44055	-0.000971192		3235.06	713.708	-2.18039
A_23_P129786	NM_001005291	SREBF1	12.419	12.4619	11.9859	11.6774	-0.001723		14.098	13.9744	13.5261	13.525	-0.00127555		402.29	543.409	0.433804
A_23_P129821	NM_021012	KCNJ12	4.67768	4.70403	4.43047	4.43979	-0.000587432		5.38138	5.46099	5.25289	4.99745	-0.000910162		1179.96	761.564	-0.631701
A_23_P129829	NM_139280	ORMDL3	12.2612	12.5838	12.322	11.5539	-0.00173159		12.5247	12.9498	12.5528	12.3022	-0.000773713		400.296	895.871	1.16222
A_23_P129856			8.94291	7.99617	6.10247	5.08703	-0.00826265		8.8606	8.05186	6.39462	5.48376	-0.00724557		83.8892	95.665	0.189506
A_23_P12989	NM_012094	PRDX5	12.5704	12.7015	12.9095	12.8565	0.00060019		13.3029	13.8636	13.8892	13.9611	0.00114953		-1154.88	-602.982	-0.937556
A_23_P129896	NM_001031806	ALDH3A2	6.17741	6.24919	6.05347	5.89134	-0.000693782		7.69314	8.13157	7.59771	7.38777	-0.000990253		999.085	699.97	-0.513314
A_23_P129903	NM_001037330	TRIM16L	9.91235	9.86421	9.40822	8.7618	-0.00255111		9.86416	9.91364	8.88135	8.82125	-0.00250415		271.704	276.799	0.0268002
A_23_P12992	NM_016404	HSPC152	13.8079	13.9038	14.0607	13.835	4.98302e-05		13.1909	13.4327	13.3453	13.4197	0.000354271		-13910.2	-1956.54	-2.82976
A_23_P129925	NM_152270	SLFN11	9.30602	9.13055	8.55033	7.45769	-0.00401531		9.09557	8.78024	7.94646	7.01919	-0.00449775		172.626	154.11	-0.163692
A_23_P129935	NM_030938	TMEM49	10.2609	10.0449	10.0007	9.84929	-0.000789748		9.87975	9.71216	9.53534	9.80307	-0.000126613		877.681	5474.53	2.64097
A_23_P129956	NM_004090	DUSP3	9.62525	9.52291	9.7121	9.37181	-0.000449319		9.13242	9.28522	9.01143	9.13795	-0.000126101		1542.66	5496.77	1.83316
A_23_P129989	NM_001524	HCRT	11.6869	11.9688	11.8869	11.6795	-0.000169625		12.034	12.1207	12.0276	11.8084	-0.000546869		4086.35	1267.48	-1.68885
A_23_P129996	NM_173079	RUNDC1	7.632	7.01501	6.80881	6.30627	-0.00259614		7.73656	7.37634	7.1447	7.19344	-0.00104745		266.992	661.749	1.30949
A_23_P130020	NM_016001	UTP18	10.6608	10.5583	10.474	9.4758	-0.00251047		9.50183	9.40801	8.3956	7.52101	-0.00444099		276.103	156.079	-0.822924
A_23_P130040	NM_002634	PHB	11.5619	11.6254	11.8634	11.8917	0.00073313		10.3388	10.7385	10.7591	10.7465	0.000688337		-945.463	-1006.99	0.0909538
A_23_P130064	NM_007241	SNF8	13.2803	13.4718	13.6487	13.5258	0.000477039		12.6221	13.0259	12.7225	13.2327	0.00104407		-1453.02	-663.89	-1.13004
A_23_P130107		ZZEF1	6.9823	6.95574	7.00894	6.65835	-0.000668861		7.43142	7.43622	7.42382	7.28332	-0.000322594		1036.31	2148.67	1.05199
A_23_P130113	NM_080912	ASGR2	5.50194	5.5284	5.40451	5.37203	-0.000320458		6.18824	6.16429	6.09306	6.05397	-0.000293268		2162.99	2363.53	0.127913
A_23_P130149	NM_001976	ENO3	7.30228	7.38946	7.6909	7.43371	0.000311891		7.09148	7.51159	7.70505	7.77501	0.0013107		-2222.4	-528.836	-2.07123
A_23_P130158	NM_030753	WNT3	8.64276	8.43239	8.01125	7.51882	-0.00240853		6.9401	6.98134	6.59222	6.8471	-0.000311576		287.788	2224.65	2.9505
A_23_P130169	NM_014726	TBKBP1	10.4357	10.6486	10.5334	10.3583	-0.00029464		10.7985	10.8017	10.7014	10.5267	-0.000607842		2352.52	1140.34	-1.04474
A_23_P13018	NM_198897	FIBP	11.873	11.9685	12.1703	12.0329	0.000345153		11.493	11.8742	11.9643	12.005	0.000937122		-2008.23	-739.655	-1.441
A_23_P130182	NM_004217	AURKB	8.93429	8.69337	8.51156	7.68955	-0.00259587		5.98458	5.66416	5.07844	4.94231	-0.00222032		267.019	312.183	0.225453
A_23_P130187			15.5931	15.4157	15.0797	14.551	-0.00222859		16.3034	15.9333	15.3752	15.4121	-0.00186671		311.026	371.32	0.25563
A_23_P130266	NM_004140	LLGL1	5.41049	5.2599	5.43125	4.76966	-0.00126069		5.78103	5.77104	5.71591	5.68259	-0.000219322		549.815	3160.41	2.52309
A_23_P130293	NM_015208	ANKRD12	6.40993	5.87378	5.75954	5.04331	-0.00270036		5.95516	5.57251	5.0352	4.8261	-0.00236513		256.687	293.069	0.191233
A_23_P130304	NM_006701	TXNL4A	13.8484	13.9616	14.1892	13.9076	0.00012726		13.1759	13.32	13.3262	13.6008	0.00084337		-5446.68	-821.878	-2.72838
A_23_P130316	NM_004671	PIAS2	8.77485	8.87656	9.02341	8.60542	-0.000376524		7.66421	7.84601	7.71574	7.49368	-0.000483011		1840.91	1435.06	-0.359313
A_23_P13033	NM_002896	RBM4	10.0406	10.2031	10.1866	9.61446	-0.000994532		9.85098	9.99223	8.81395	8.0828	-0.00413676		696.958	167.558	-2.05641
A_23_P130343	NM_198991	KCTD1	9.38987	8.93885	8.41338	7.70004	-0.00353141		8.72858	8.15157	7.04734	6.95746	-0.0037834		196.281	183.208	-0.0994378
A_23_P130352	NM_198991	KCTD1	6.09594	5.78627	5.40569	4.71079	-0.00291134		5.32711	5.19761	4.23637	3.97493	-0.00306473		238.086	226.169	-0.0740765
A_23_P130418	NM_021074	NDUFV2	13.181	13.3067	13.4327	12.8728	-0.000690237		12.6109	12.7242	12.0892	11.2538	-0.00311312		1004.22	222.653	-2.1732
A_23_P130429	NM_005406	ROCK1	6.96477	6.91577	6.63272	6.2904	-0.00148914		5.54123	5.55166	5.46	5.26123	-0.0006268		465.469	1105.85	1.2484
A_23_P130455	NM_198055	MZF1	7.81569	7.88773	7.73378	7.28387	-0.00121057		8.80536	8.90786	8.61076	8.4182	-0.000949157		572.578	730.277	0.35097
A_23_P130466	NM_021089	ZNF8	7.39578	6.05301	5.91793	5.10903	-0.00429293		7.29381	6.06638	5.70438	5.62339	-0.00308119		161.462	224.961	0.478477
A_23_P13048	NM_005553	KRTAP5-9	9.72912	9.84475	9.83807	9.25061	-0.00108202		10.0366	9.67633	9.88808	9.58241	-0.000751248		640.602	922.66	0.526372
A_23_P130482	NM_198855	ZNF211	5.91809	4.96018	4.8538	3.7596	-0.0041945		6.21492	5.16711	4.86215	4.63315	-0.00296317		165.251	233.921	0.501361
A_23_P130488	NM_000400	ERCC2	8.51646	8.94838	8.91388	8.73367	0.000251563		7.57056	7.98304	7.75801	7.79278	0.000226175		-2755.36	-3064.65	0.153483
A_23_P130509	NM_014518	ZNF229	6.84289	6.14897	6.00308	5.07459	-0.00349352		6.16606	5.48877	4.73978	4.02138	-0.00445154		198.409	155.709	-0.349624
A_23_P130531	NM_007065	CDC37	11.28	11.426	11.5613	11.5358	0.000510872		10.3777	10.9008	10.8729	11.0908	0.00127223		-1356.79	-544.828	-1.31633
A_23_P130537	NM_001544	ICAM4	4.85524	4.63597	4.57685	4.386	-0.000915179		5.47705	5.41767	5.38083	5.44631	-4.63701e-05		757.39	14948.2	4.30279
A_23_P13057	NM_020229	PRDM11	6.26333	5.72039	6.17175	5.24243	-0.00182164		7.10528	6.95781	6.78046	6.73632	-0.000762624		380.507	908.898	1.25619
A_23_P130585	NM_054113	CIB3	5.81953	5.79103	5.63288	5.4304	-0.000857922		6.47307	6.35562	6.29118	6.22944	-0.000481481		807.938	1439.61	0.833367
A_23_P130626	NM_001077446	TSEN34	13.0339	13.0354	13.1105	12.8542	-0.000368043		12.7323	12.9085	12.6181	12.6292	-0.000373844		1883.33	1854.11	-0.0225617
A_23_P130639			8.69461	9.08932	8.87552	8.65857	-0.000316084		9.37691	8.95034	9.07056	8.69046	-0.00123923		2192.92	559.337	-1.97106
A_23_P130642	NM_198460	GBP6	11.7736	12.3068	12.5554	12.751	0.00189968		11.747	12.1728	12.3504	12.714	0.00191164		-364.876	-362.593	-0.00905569
A_23_P130648	NM_005716	GIPC1	9.81533	9.94187	9.89079	9.78783	-0.00013134		9.22091	9.50465	9.11196	8.86049	-0.00100094		5277.5	692.493	-2.92998
A_23_P13065	NM_019028	ZDHHC13	8.52984	8.44182	8.38717	7.75492	-0.00163164		7.93674	7.51987	7.11475	6.63225	-0.00269329		424.817	257.361	-0.723049
A_23_P130677	NM_018687	LOC55908	3.54292	3.49095	4.4977	4.06842	0.00139053		4.60189	4.81471	4.61967	4.9069	0.000505805		-498.479	-1370.38	1.45898
A_23_P130689	NM_032377	ELOF1	9.9592	10.235	10.2423	9.63328	-0.000827978		9.19247	9.60284	9.28817	8.81764	-0.00107354		837.157	645.665	-0.374712
A_23_P13073	NM_031307	PUS3	9.1299	8.80837	8.40836	7.12877	-0.00423027		9.42793	9.16029	8.4468	8.09939	-0.00288929		163.854	239.902	0.550034
A_23_P130735	NM_014037	SLC6A16	6.26928	6.06279	5.95775	5.74901	-0.00104155		7.34091	7.39759	7.30175	7.31889	-9.69965e-05		665.495	7146.11	3.42466
A_23_P130753	NM_001352	DBP	4.42548	4.31355	4.15069	3.91801	-0.00107292		7.45992	7.33401	6.07745	5.44732	-0.00455194		646.041	152.275	-2.08494
A_23_P130764	NM_170720	KCNJ14	7.66629	7.20162	7.08813	6.21796	-0.00290932		7.24552	7.36731	7.08916	6.43792	-0.00185477		238.251	373.71	0.649438
A_23_P130780		GLTSCR1	11.5826	11.4372	11.4114	11.1361	-0.00089372		11.4978	11.4561	11.3802	11.1376	-0.00077009		775.576	900.086	0.214796
A_23_P130836	NM_005317	GZMM	8.41861	7.84746	8.11909	8.03556	-0.000484168		8.63215	8.35409	8.37522	8.45637	-0.000239235		1431.63	2897.35	1.01708
A_23_P130856	NM_032816	CCDC123	8.03902	8.02883	8.0854	7.67251	-0.000767047		6.93816	7.16525	6.78615	6.03271	-0.00213866		903.657	324.103	-1.47932
A_23_P130865	NM_018074	CCDC94	8.56159	8.47146	8.14939	7.21312	-0.00292334		7.95399	7.95555	6.34032	5.66338	-0.00529375		237.108	130.937	-0.856671
A_23_P130886		FLJ14981	7.40525	7.76178	7.63238	7.75952	0.000558556		8.23612	8.73267	8.52844	8.52133	0.000326103		-1240.96	-2125.54	0.776372
A_23_P130900	NM_020170	NCLN	9.69038	9.83441	9.73851	9.85641	0.000264359		7.9519	8.37771	8.22217	8.55999	0.00106325		-2622	-651.916	-2.00791
A_23_P130906	NM_031451	TEX101	6.24245	5.96973	5.96729	5.76989	-0.000883352		6.82572	6.59033	6.4618	6.46011	-0.000701968		784.679	987.433	0.331582
A_23_P130919	NM_130807	MOBKL2A	9.04412	9.21292	8.97338	7.9831	-0.00241104		8.97621	9.2638	8.1748	7.09624	-0.00442474		287.489	156.653	-0.875937
A_23_P130948	NM_002785	PSG11	10.6814	10.543	10.7767	10.6968	0.000154522		11.1345	11.2551	11.4967	11.6306	0.00106309		-4485.74	-652.014	-2.78237
A_23_P130961	NM_001972	ELA2	3.95631	3.58596	3.8338	3.87749	6.64628e-05		6.48695	7.30203	6.85419	7.02882	0.000666389		-10429.1	-1040.15	-3.32574
A_23_P130965	NM_001025604	ARRDC2	7.82787	7.16176	6.67988	6.25991	-0.00315746		8.42693	7.76802	7.33406	7.14918	-0.0025276		219.527	274.232	0.320997
A_23_P130974	NM_025249	KIAA1683	6.03153	5.87075	5.92087	5.58089	-0.000877176		8.93667	8.49084	8.31786	8.0593	-0.00170897		790.203	405.593	-0.96219
A_23_P130995	NM_144779	FXYD5	11.6039	11.7731	12.0199	11.9315	0.00068025		11.14	11.5231	11.5819	11.605	0.000827959		-1018.96	-837.175	-0.283495
A_23_P131050	NM_030924	ACSBG2	3.98579	3.85202	4.15502	4.03913	0.00025015		4.80176	4.8082	5.03857	4.902	0.000266587		-2770.92	-2600.08	-0.0918123
A_23_P131089	NM_198471	ANKRD47	5.53182	5.34018	5.37028	5.01757	-0.00100354		6.46023	6.32342	6.11079	5.98305	-0.00100801		690.705	687.636	-0.00642525
A_23_P131096	NM_005035	POLRMT	10.0266	10.2397	9.97537	9.39032	-0.00152785		9.87521	9.79626	8.99096	8.30112	-0.00352719		453.675	196.515	-1.20702
A_23_P131111	NM_198580	SLC27A1	10.8694	11.3546	11.5758	11.7077	0.00161815		10.8411	11.1376	11.2692	11.5675	0.00144682		-428.359	-479.083	0.161456
A_23_P131139	NM_052952	DIRC1	10.4873	10.616	10.6583	10.4645	-0.000100177		11.5992	11.6088	11.5647	11.4367	-0.000363344		6919.25	1907.69	-1.85879
A_23_P131149	NM_002552	ORC4L	9.50902	9.36588	9.45604	8.72115	-0.00159865		9.10729	8.92732	8.11871	7.34627	-0.00388043		433.582	178.626	-1.27936
A_23_P131202	NM_018645	HES6	4.29153	4.48563	4.12323	4.04674	-0.000703267		4.78133	4.9077	4.68974	4.79393	-8.50572e-05		985.61	8149.19	3.04757
A_23_P131227	NM_017735	TTC27	11.3859	11.294	11.294	10.4287	-0.0020073		10.4417	10.1466	9.03156	7.54339	-0.0063356		345.313	109.405	-1.65823
A_23_P131240	NM_181713	UBXD4	7.32868	7.35128	7.12562	6.4185	-0.00201488		7.23206	7.09673	6.91283	7.17179	-0.000108509		344.014	6387.94	4.21481
A_23_P131299	NM_138802	ZFAND2B	9.40819	9.45832	9.4592	9.16628	-0.000542033		8.86215	9.05226	8.78294	8.46728	-0.0010008		1278.79	692.594	-0.884699
A_23_P131337	NM_014140	SMARCAL1	9.26262	9.13175	9.05638	8.10771	-0.00243044		8.9279	8.8452	7.90297	6.81491	-0.00471279		285.194	147.078	-0.955364
A_23_P131348	NM_025264	THUMPD2	7.85467	7.52173	7.22598	6.02668	-0.00382899		7.12165	6.68761	6.09351	5.53725	-0.00332992		181.026	208.158	0.201479
A_23_P131363	NM_005006	NDUFS1	11.2659	11.3687	11.4064	11.1366	-0.000317055		10.4212	10.084	9.86857	10.0353	-0.000717671		2186.21	965.829	-1.17859
A_23_P131365	NM_005006	NDUFS1	12.3683	12.3936	12.3918	12.1152	-0.000554737		11.1469	11.1314	10.8688	10.885	-0.000616322		1249.51	1124.65	-0.15188
A_23_P13137			4.41478	4.19957	4.13995	3.93153	-0.00094725		5.17351	5.46148	5.1601	5.1257	-0.000311329		731.747	2226.41	1.6053
A_23_P131383	NM_018062	FANCL	11.0711	10.8198	10.7409	10.1141	-0.0019499		10.5576	10.0801	9.66499	8.85586	-0.00351809		355.479	197.024	-0.851392
A_23_P131417	NM_005336	HDLBP	12.7588	12.9325	13.0351	12.8451	0.000126722		13.1689	13.5424	13.4713	13.6996	0.000942429		-5469.84	-735.49	-2.89472
A_23_P131435	NM_014880	CD302	7.14385	7.28187	7.43384	7.27567	0.000252918		8.3676	8.67195	8.73717	8.90701	0.00102649		-2740.6	-675.259	-2.02098
A_23_P131449			5.56503	5.48615	5.04114	4.52211	-0.00230323		6.75654	6.67809	5.83785	5.60289	-0.0026348		300.946	263.074	-0.194037
A_23_P131463	NM_016552	ANKMY1	4.66329	4.71878	4.75718	4.25535	-0.000891438		4.54731	4.18795	4.12443	4.2575	-0.000465024		777.561	1490.56	0.938829
A_23_P131476	NM_020122	KCMF1	13.0185	12.9284	12.5628	12.0687	-0.00207945		12.0971	11.8093	11.3265	11.0578	-0.00220498		333.333	314.355	-0.0845662
A_23_P131518		IMP4	7.12484	7.12294	7.23942	6.96942	-0.000304404		6.16861	6.10313	5.87563	5.73925	-0.000943035		2277.07	735.017	-1.63133
A_23_P131526	NM_024520	C2orf47	10.7741	10.561	10.4951	9.89004	-0.00180864		10.1034	9.80419	9.02908	8.45558	-0.00357316		383.241	193.987	-0.982292
A_23_P131596	NM_032319	C2orf7	9.78426	9.92825	9.96324	9.85003	8.06843e-05		8.72473	9.00691	9.08246	9.08407	0.00065363		-8590.86	-1060.46	-3.01812
A_23_P131653	NM_002643	PIGF	10.3173	10.5138	10.6926	10.4612	0.000257221		9.70451	9.87535	9.938	10.0749	0.000727157		-2694.76	-953.23	-1.49926
A_23_P131664	NM_006267	RANBP2	11.8621	11.5063	11.3321	10.5384	-0.00270862		11.1408	10.6818	10.1066	8.71698	-0.00511232		255.904	135.584	-0.916423
A_23_P131676	NM_001047841	CXCR7	9.15826	9.10554	8.78731	8.3623	-0.00175629		12.3279	11.9777	11.7783	12.0895	-0.000391457		394.665	1770.68	2.16561
A_23_P131683	NM_012326	MAPRE3	4.44892	4.41711	4.35232	4.29528	-0.000329507		4.17995	4.68448	4.59109	4.13275	-0.000363628		2103.59	1906.2	-0.142155
A_23_P131706	NM_212552	BOLA3	11.6271	11.8019	11.8306	11.737	0.000159026		9.89375	9.90832	10.1017	10.5026	0.00134369		-4358.71	-515.853	-3.07887
A_23_P131737	NM_016516	VPS54	9.60105	9.34602	9.23875	8.69424	-0.00184725		9.09397	8.73373	8.23471	7.8624	-0.00258635		375.231	268.002	-0.485535
A_23_P131747	NM_020738	KIDINS220	7.9575	7.86178	7.88917	7.03012	-0.00193513		7.94061	8.1838	8.0862	7.90106	-0.000223794		358.192	3097.25	3.11218
A_23_P131754	NM_024059	C20orf195	6.1826	6.3209	6.25291	5.9691	-0.000539534		7.55242	7.2974	7.19426	6.88758	-0.00132777		1284.71	522.04	-1.29922
A_23_P13176	NM_015517	MIZF	9.55109	8.75172	7.99085	6.92225	-0.00543375		9.86275	8.71884	7.72159	7.54774	-0.00465344		127.563	148.954	0.223649
A_23_P131816	NM_052951	DNTTIP1	11.528	11.3286	11.0563	10.0981	-0.00303403		11.3705	11.1122	10.0808	8.86537	-0.00549071		228.458	126.24	-0.855758
A_23_P13183	NM_000401	EXT2	11.3254	11.5425	11.6361	11.4591	0.000205492		11.3062	11.6228	11.5052	11.8421	0.000969539		-3373.1	-714.925	-2.23821
A_23_P131846	NM_005985	SNAI1	11.0356	6.572	5.1561	4.63308	-0.0119312		9.9414	5.42903	5.15448	5.21134	-0.00805246		58.0953	86.0789	0.567238
A_23_P131866	NM_198433	AURKA	11.9323	11.4989	10.7192	9.67783	-0.00481021		8.47899	7.56451	6.06959	5.63599	-0.00601261		144.099	115.282	-0.321892
A_23_P131887		SOX12	5.81661	6.07525	5.71143	4.85496	-0.00227046		6.37446	6.4797	5.4556	4.93103	-0.003387		305.29	204.649	-0.577025
A_23_P131924	NM_000678	ADRA1D	9.07604	9.19907	9.08385	8.75866	-0.000766117		9.42364	9.38882	9.13398	8.91471	-0.00113465		904.754	610.89	-0.566612
A_23_P131954	NM_014426	SNX5	12.9202	12.8714	12.917	12.3738	-0.00113676		12.08	12.0521	11.8707	12.0413	-0.000112699		609.754	6150.43	3.33439
A_23_P131967	NM_016652	CRNKL1	6.40206	6.33084	6.59573	6.04673	-0.000664456		6.6845	6.35135	5.99056	5.87047	-0.0016716		1043.18	414.66	-1.33099
A_23_P131990	NM_014588	VSX1	4.3259	4.18079	4.0817	3.69652	-0.00130318		5.32763	5.13874	5.11728	5.05893	-0.000490935		531.889	1411.89	1.40843
A_23_P132019	NM_031483	ITCH	9.03863	9.03599	9.22477	8.80653	-0.000451154		7.62826	7.48044	7.3268	7.1178	-0.00106003		1536.39	653.896	-1.23241
A_23_P13202			7.29014	7.11553	7.25677	7.10534	-0.000279209		7.35342	7.36509	7.18867	7.08178	-0.00062964		2482.53	1100.86	-1.17318
A_23_P132121	NM_173354	SNF1LK	6.3651	6.11236	6.16599	5.81162	-0.00105292		6.80947	6.54524	6.47858	6.51618	-0.000518516		658.309	1336.79	1.02194
A_23_P132138		C21orf58	7.0718	6.85249	6.76983	5.98524	-0.0022436		5.72722	5.96623	5.58179	5.52764	-0.000633022		308.944	1094.98	1.82549
A_23_P132139	NM_199071	C21orf58	10.732	10.9228	10.063	10.0594	-0.00173675		11.8263	11.0866	11.4214	10.8506	-0.0016588		399.105	417.861	0.0662541
A_23_P132159	NM_017414	USP18	7.24426	7.34124	7.29406	6.87445	-0.000849871		7.29955	7.24864	6.87694	6.74619	-0.00125003		815.591	554.506	-0.556643
A_23_P132175	NM_023004	RTN4R	5.97279	6.13486	5.54578	5.17163	-0.00193422		6.7658	6.73411	6.24116	5.91716	-0.0019208		358.361	360.863	0.0100381
A_23_P132185	NM_153334	SCARF2	10.2314	10.3325	10.1217	9.91029	-0.000786471		9.30211	9.53355	9.11631	9.21202	-0.000402607		881.339	1721.65	0.966021
A_23_P1322		AKR1CL2	5.74062	5.73561	5.80393	5.20736	-0.00112404		5.33774	5.336	5.14425	5.15256	-0.000441647		616.658	1569.46	1.34773
A_23_P132248	NM_019103	ZMAT5	7.95641	8.00321	8.16491	7.90297	-9.83004e-05		7.97523	8.1521	7.84744	7.12945	-0.00196915		7051.31	352.003	-4.32423
A_23_P132260	NM_014303	PES1	8.73704	9.0142	9.05507	8.79114	-6.32458e-06		8.25321	8.46043	8.22379	7.71646	-0.00130521		109596	531.06	-7.6891
A_23_P132263	NM_019843	EIF4ENIF1	9.40926	8.48362	6.61727	4.94254	-0.00957513		9.62259	8.22528	6.25462	5.24254	-0.00918963		72.3904	75.4271	0.0592846
A_23_P132277	NM_006739	MCM5	12.2868	12.5686	12.2052	12.3999	2.16392e-05		9.88604	10.1352	10.113	10.1241	0.000386197		-32032	-1794.8	-4.15761
A_23_P132285	NM_001013440	MPST	12.4361	12.4527	12.2051	11.3542	-0.00238515		12.9591	13.1754	12.8435	12.3684	-0.0014478		290.61	478.76	0.720218
A_23_P132294	NM_001001560	GGA1	12.258	12.448	12.3592	11.9409	-0.000791024		11.7974	11.9831	11.5578	11.4234	-0.000991124		876.266	699.354	-0.325345
A_23_P132316		APOBEC3D	4.18504	4.25711	4.38774	4.03725	-0.000319902		5.16685	5.41326	5.32299	5.11255	-0.000255187		2166.75	2716.23	0.326075
A_23_P132341	NM_024588	CTA-216E10.6	6.71262	6.78072	6.61417	6.32651	-0.000899447		6.94465	6.98551	6.85536	6.68778	-0.00060088		770.637	1153.55	0.581961
A_23_P132358	NM_173467	MCAT	8.57199	8.50038	8.35487	7.74206	-0.00177898		8.31312	8.04574	7.46405	7.15453	-0.00249387		389.633	277.94	-0.487341
A_23_P132365	NM_032287	LDOC1L	11.1831	10.777	9.91295	7.88257	-0.00708492		11.2517	10.7064	9.16946	7.67036	-0.0077805		97.8341	89.0878	-0.13511
A_23_P132388	NM_005138	SCO2	10.7086	10.4901	9.97692	8.285	-0.00521155		10.2473	9.77528	8.05577	6.89018	-0.00737846		133.002	93.9419	-0.501608
A_23_P132405	NM_014049	ACAD9	12.1413	12.1991	12.3216	11.9823	-0.000339041		11.5633	11.5845	11.4455	11.3802	-0.000435644		2044.43	1591.08	-0.36169
A_23_P132417	NM_018385	LSG1	9.61776	9.60238	9.57738	8.88126	-0.00157683		9.04325	8.83975	8.2497	7.5082	-0.00333298		439.582	207.967	-1.07978
A_23_P132454	NM_020307	CCNL1	9.98131	9.06899	8.95192	8.25677	-0.00328888		10.2441	9.50467	9.70836	9.58607	-0.00100939		210.755	686.697	1.70411
A_23_P132486	NM_017897	OXSM	9.28514	8.21672	7.04021	5.76377	-0.00731713		9.14293	7.81342	6.64405	6.11183	-0.00614054		94.7293	112.88	0.252912
A_23_P132526	NM_014602	PIK3R4	8.17136	8.05527	7.86543	7.21722	-0.0020345		7.6784	7.61391	6.66033	5.56025	-0.00473523		340.696	146.381	-1.21876
A_23_P132536	NM_001042646	TRAK1	10.241	10.1155	9.94449	9.37081	-0.00184569		10.0434	10.0561	9.57038	9.3715	-0.00156149		375.548	443.901	0.241241
A_23_P132560	NM_145037	FAM55C	9.03367	9.06719	9.09755	8.7143	-0.000693105		8.4368	8.49416	8.30593	8.17612	-0.000630731		1000.06	1098.96	0.136048
A_23_P132595	NM_014667	VGLL4	8.05188	7.79105	7.4819	7.11351	-0.00196018		8.80303	8.32065	7.84043	7.90305	-0.00181314		353.613	382.29	0.112496
A_23_P132611		VHL	16.2264	15.931	16.0536	15.5133	-0.00135829		16.5579	16.1048	16.1382	16.23	-0.000478969		510.31	1447.17	1.50378
A_23_P132619	NM_000916	OXTR	13.7025	13.8738	13.8433	12.8207	-0.00197852		9.78061	9.73656	9.34505	9.42639	-0.000831282		350.336	833.829	1.25101
A_23_P132644	NM_020792	AADACL1	11.7767	11.7914	12.1249	11.8975	0.000331359		8.7314	8.60976	8.67946	8.94871	0.000540199		-2091.83	-1283.13	-0.705098
A_23_P132669	NM_001010983	GLT8D1	10.9394	10.9415	10.8341	10.3156	-0.00136321		11.4415	11.5541	11.3762	11.2675	-0.000468889		508.465	1478.28	1.53969
A_23_P132675	NM_003365	UQCRC1	12.6575	12.7478	12.9449	12.8842	0.000489722		11.7128	12.1466	12.0976	12.109	0.000630721		-1415.39	-1098.98	-0.365038
A_23_P132730	NM_004803	SLC22A14	5.28043	5.00824	4.90764	4.80905	-0.000904434		5.79847	5.8013	5.60673	5.61756	-0.000435335		766.388	1592.21	1.05489
A_23_P132784	NM_001013439	FXR1	11.7305	11.8036	11.8692	11.2798	-0.000984878		12.1576	12.3317	12.2393	12.0621	-0.000309586		703.79	2238.95	1.6696
A_23_P132793	NM_006010	ARMET	14.7193	14.823	14.8585	14.5625	-0.000377075		13.245	13.1501	13.0291	13.0455	-0.000411178		1838.22	1685.76	-0.124913
A_23_P132809	NM_002950	RPN1	10.4197	10.6095	10.7675	10.6173	0.000370791		10.1088	10.3222	10.4782	10.6586	0.00111374		-1869.37	-622.357	-1.58674
A_23_P132845	NM_004366	CLCN2	4.8586	4.85542	4.38286	4.06629	-0.00180882		4.85882	4.40635	4.12431	3.92872	-0.00184476		383.205	375.739	-0.0283839
A_23_P132856	NM_198565	LRRC33	3.97946	4.22607	4.3363	3.88861	-0.000285859		4.9154	4.79909	4.99699	4.69459	-0.00037065		2424.79	1870.09	-0.374755
A_23_P132863			13.0483	13.1354	13.2633	13.0577	9.15263e-06		12.1244	12.25	12.4132	12.4452	0.000666396		-75732	-1040.14	-6.18605
A_23_P132889	NM_001014809	CRMP1	4.73125	4.54526	4.40683	4.14736	-0.00119558		5.2308	5.10253	5.06445	4.88	-0.000699705		579.757	990.628	0.772894
A_23_P132915	NM_138389	FAM114A1	8.81922	8.85709	8.75496	8.54706	-0.00062555		8.38419	8.48182	8.13587	8.15795	-0.000613647		1108.06	1129.55	0.0277161
A_23_P132932	NM_001347	DGKQ	5.79297	5.74535	5.75523	5.594	-0.000401345		6.58954	6.4459	6.52404	6.28589	-0.000563673		1727.06	1229.7	-0.490017
A_23_P132936	NM_021928	SPCS3	12.9243	13.0025	13.1074	12.8404	-0.000191964		10.5154	10.4275	10.1669	10.2383	-0.000613955		3610.83	1128.99	-1.6773
A_23_P132948	NM_201999	ELF2	8.53091	6.73121	5.34981	4.23533	-0.0086767		8.95875	8.2031	7.67306	7.01738	-0.00392646		79.886	176.532	1.14392
A_23_P133058	NM_152301	MRFAP1L1	11.2468	11.0555	10.5174	9.02762	-0.00479239		10.8528	10.7417	9.41688	7.38801	-0.00768717		144.635	90.1694	-0.681706
A_23_P133068	NM_001148	ANK2	4.45138	4.42957	4.48889	4.2354	-0.000438299		5.54857	5.15582	5.01008	4.99013	-0.00104433		1581.45	663.722	-1.25259
A_23_P133075	NM_033115	MGC16169	6.77039	6.67396	6.75271	6.46758	-0.000584213		7.62854	7.61381	7.47222	7.34393	-0.000636568		1186.46	1088.88	-0.123821
A_23_P133095	XM_376350	RAPGEF2	9.59933	9.12532	8.41095	6.78227	-0.00598093		10.3956	9.76805	8.39671	7.06071	-0.00717394		115.893	96.6202	-0.262396
A_23_P133123	NM_032117	MND1	10.2657	10.0514	9.62325	8.38825	-0.004023		7.86573	7.45752	7.22529	6.35149	-0.00310569		172.296	223.186	0.373355
A_23_P133133	NM_025144	ALPK1	7.66544	7.2329	6.918	5.60791	-0.00427801		8.55194	8.17783	7.04767	6.51489	-0.00445605		162.026	155.552	-0.0588275
A_23_P133142	NM_025144	ALPK1	6.13877	5.74146	5.35065	4.30638	-0.00383039		6.81151	6.63492	5.59963	4.99148	-0.00406248		180.96	170.622	-0.0848668
A_23_P133146	NM_002106	H2AFZ	14.8131	14.6862	14.9117	14.5642	-0.000419323		12.969	12.9959	12.7117	12.5117	-0.00106052		1653.01	653.593	-1.33864
A_23_P133174	NM_018475	TMEM165	11.6067	11.5118	11.3669	11.0061	-0.00127622		11.2093	11.2361	10.9242	11.1323	-0.000252047		543.125	2750.07	2.34011
A_23_P133216	NM_020726	NLN	9.50669	9.43214	9.39185	8.95739	-0.00115116		7.53269	7.3591	7.1296	7.00972	-0.00109262		602.13	634.388	0.0752906
A_23_P133227	NM_002109	HARS	12.1641	12.1104	12.3495	11.8819	-0.000522196		10.9315	11.329	11.1919	10.9477	-0.000187369		1327.37	3699.37	1.47871
A_23_P133245	NM_006083	IK	12.6768	12.6171	12.692	12.2366	-0.000896983		12.1698	12.3201	12.0631	11.5567	-0.00144649		772.754	479.193	-0.689401
A_23_P133263	NM_002130	HMGCS1	7.1434	7.32522	7.00821	6.8144	-0.000867064		6.59209	6.33911	6.27226	6.33005	-0.000456972		799.419	1516.83	0.924033
A_23_P133279	NM_199133	LOC134145	9.10387	9.03519	9.14897	8.69247	-0.000821783		8.50992	8.56056	8.52051	8.33704	-0.000404121		843.467	1715.2	1.02397
A_23_P133284	NM_018343	RIOK2	10.5265	10.0465	9.18461	7.47908	-0.00650676		9.70935	8.60954	6.75064	5.40017	-0.00915284		106.527	75.7303	-0.49228
A_23_P133315	NM_003432	ZNF131	10.6494	10.0816	9.91927	9.20571	-0.00286182		10.2558	9.64396	9.3732	9.18532	-0.00206693		242.205	335.35	0.46944
A_23_P133332	NM_015084	MRPS27	9.81324	9.80276	9.95643	9.42951	-0.000780701		9.49981	9.79916	9.40427	9.18305	-0.000915334		887.852	757.262	-0.229528
A_23_P133338	NM_017675	PCLKC	7.15283	6.87347	6.78619	6.46501	-0.00136165		7.90434	7.86527	7.68623	7.89394	-4.62985e-05		509.051	14971.3	4.87824
A_23_P133365	NM_006706	TCERG1	8.34796	8.28613	8.00818	7.6519	-0.00152829		7.34206	7.27011	6.93386	6.81938	-0.00116583		453.544	594.551	0.390558
A_23_P133375	NM_138773	SLC25A46	9.86362	9.72681	9.92122	9.55162	-0.000557149		9.1574	9.23842	9.08595	8.79865	-0.000843632		1244.1	821.622	-0.598551
A_23_P133424	NM_006930	SKP1A	14.6171	14.6216	14.6998	14.6375	6.02839e-05		14.5842	14.6338	14.8066	14.9412	0.000782536		-11498.1	-885.771	-3.69831
A_23_P133432	NM_170679	SKP1A	13.1724	13.1872	13.3689	13.3247	0.000362727		13.0379	13.2619	13.3874	13.5338	0.000985735		-1910.93	-703.178	-1.44231
A_23_P133457	NM_024337	IRX1	6.21102	5.53285	5.08132	4.82548	-0.00275357		6.68554	6.12221	5.74152	5.66656	-0.00200592		251.727	345.551	0.457039
A_23_P133470	NM_014819	PJA2	9.69559	9.64754	9.87087	9.48122	-0.000383302		9.97853	10.0763	10.1187	9.74033	-0.000546908		1808.36	1267.39	-0.512815
A_23_P133506	NM_024872	DOK3	5.70956	6.05837	5.89432	5.74937	-0.000119846		6.32721	6.23278	6.08661	5.89181	-0.000922838		5783.67	751.104	-2.9449
A_23_P133582	NM_004730	ETF1	11.3013	11.2446	11.3026	11.0567	-0.000483281		9.95764	10.1566	9.97738	9.69635	-0.000697304		1434.25	994.039	-0.528926
A_23_P133585	NM_001799	CDK7	11.7056	11.3338	10.7574	8.70987	-0.00637965		11.1483	10.2757	8.81974	7.39317	-0.00797786		108.65	86.8838	-0.322526
A_23_P13359	NM_006362	NXF1	9.59425	9.56584	9.34411	8.39243	-0.00261459		9.51499	9.73466	9.56934	9.16568	-0.000892489		265.107	776.645	1.55068
A_23_P133596	NM_013235	RNASEN	12.5284	12.5444	12.5909	12.1268	-0.000857169		11.8295	11.8149	11.4905	11.3127	-0.00117781		808.647	588.505	-0.458457
A_23_P133629	NM_004661	CDC23	9.6006	9.64619	9.40485	8.90332	-0.00157334		9.30194	9.10971	8.49479	7.80928	-0.00325343		440.558	213.051	-1.04814
A_23_P133648	NM_016255	FAM8A1	5.67239	5.70607	5.78354	5.70914	8.11499e-05		7.17248	7.36424	7.32184	7.37149	0.000325045		-8541.56	-2132.46	-2.00198
A_23_P133694	NM_001078177	SLC29A1	9.17737	9.31082	9.51663	9.02998	-0.000330384		9.7031	10.2546	9.68782	9.87886	-2.09113e-05		2098	33147	3.98179
A_23_P133728	NM_003643	GCM1	6.32715	5.84824	5.68266	5.42862	-0.0017368		6.48921	5.83402	6.3648	6.15156	-0.000285163		399.094	2430.71	2.60658
A_23_P133755	NM_002726	PREP	10.2581	10.2645	10.2886	9.92961	-0.000701211		9.88038	10.001	9.80566	9.83121	-0.000209279		988.5	3312.06	1.74442
A_23_P133770	NM_138493	C6orf129	10.1571	10.1388	10.4327	10.15	6.34224e-05		9.16638	9.38047	9.44646	9.28484	0.00016762		-10929.1	-4135.22	-1.40213
A_23_P133799	NM_201523	KLC4	4.23958	4.30358	4.37171	4.24246	-8.08522e-06		5.15661	5.33886	4.75036	4.51436	-0.00160316		85730.2	432.362	-7.63142
A_23_P133814	NM_003531	HIST1H3C	13.0348	12.8936	12.9194	12.2211	-0.00167012		12.0464	11.9775	11.3981	10.8889	-0.00258561		415.028	268.079	-0.630553
A_23_P133868	NM_019110	ZNF307	6.58799	4.93691	4.53418	4.76117	-0.00322428		6.35123	5.29271	4.95167	5.14189	-0.00216857		214.977	319.633	0.572231
A_23_P133904	NM_001011700	MCCD1	3.91739	3.73831	3.8188	4.30069	0.000925784		4.60239	4.16611	4.72567	4.70923	0.00056992		-748.714	-1216.22	0.699917
A_23_P133923	NM_033177	BAT4	12.3398	12.0667	11.5156	10.4052	-0.00414683		12.0809	11.1178	9.66389	8.98092	-0.0065303		167.151	106.143	-0.65514
A_23_P133956	NM_002263	KIFC1	10.2849	10.008	9.39934	8.3846	-0.00408522		6.64218	6.48789	5.93104	4.74235	-0.00413018		169.672	167.825	-0.0157919
A_23_P134008		USP45	7.00605	6.89239	6.90065	6.12117	-0.00184009		6.28312	6.23967	6.06466	5.54411	-0.00160457		376.693	431.983	0.197586
A_23_P134014	NM_182503	DEADC1	7.39027	7.24867	7.33219	6.79875	-0.00118022		5.88725	5.92121	5.78282	5.68202	-0.000488895		587.301	1417.78	1.27147
A_23_P134026	NM_018452	C6orf35	6.27303	6.31154	6.49505	6.23273	-6.09947e-05		7.01329	7.08779	6.83056	6.57014	-0.00104634		11364.1	662.451	-4.10052
A_23_P134041	XM_496819		6.89709	6.68338	6.55396	6.09718	-0.00164313		7.00759	6.98727	6.5513	6.36175	-0.00147808		421.847	468.951	0.152719
A_23_P134078	NM_170752	CDYL	7.36622	6.84657	5.62873	3.84426	-0.00758955		7.5284	6.89309	5.98305	5.6823	-0.00387008		91.3292	179.104	0.971651
A_23_P134085	NM_173515	CNKSR3	9.79379	9.36509	8.40268	6.70003	-0.00665449		10.9961	9.97237	8.68289	7.90515	-0.00644308		104.162	107.58	0.0465792
A_23_P134113	NM_052831	C6orf192	8.63209	8.55967	8.77426	8.49789	-0.000201977		9.75161	9.75446	9.64408	9.66996	-0.000202597		3431.81	3421.31	-0.00441987
A_23_P134125	NM_005923	MAP3K5	9.80433	9.69293	9.52233	9.2304	-0.00121741		9.29812	9.1727	8.7055	8.38855	-0.00200061		569.364	346.468	-0.716628
A_23_P134147	NM_014797	ZBTB24	9.00719	8.22744	6.93137	5.50677	-0.00743818		8.88931	7.44087	6.07126	5.81631	-0.00622135		93.1877	111.414	0.257722
A_23_P134167	NM_020381	PDSS2	8.74701	8.89093	8.9984	8.85926	0.000197585		8.36056	8.48647	8.44408	8.3968	7.61343e-06		-3508.09	-91042.6	4.69778
A_23_P134191	NM_001031712	TRMT11	6.33291	6.09206	6.16109	5.83416	-0.000937624		6.48389	6.09976	6.01096	5.77813	-0.00135057		739.259	513.224	-0.52649
A_23_P134225	NM_023942	LRRC61	5.24493	5.09678	5.26671	4.85843	-0.000717209		5.10151	5.11668	4.89523	4.82005	-0.000663081		966.451	1045.34	0.113207
A_23_P134237	NM_002889	RARRES2	3.96878	4.22582	4.15159	4.15891	0.000267358		9.3047	9.79878	9.83587	10.1541	0.00159364		-2592.58	-434.947	-2.57548
A_23_P134247	NM_005614	RHEB	12.7008	12.8213	12.8121	12.7415	2.7545e-05		11.8068	11.9634	11.7205	12.0666	0.000424255		-25164.2	-1633.8	-3.94507
A_23_P13425	NM_004356	CD81	14.2083	14.2443	14.4626	14.3195	0.000273136		15.4367	15.8475	15.8339	16.0034	0.00101542		-2537.73	-682.623	-1.89438
A_23_P134274	NM_005837	POP7	14.1036	13.7913	13.1606	11.3103	-0.00598701		12.8463	12.3848	11.0604	9.62704	-0.00699397		115.775	99.1064	-0.224276
A_23_P134295	NM_198949	NUDT1	12.1829	12.2145	12.5367	12.3314	0.000379761		10.6746	11.0293	11.1985	11.2397	0.00108226		-1825.22	-640.465	-1.51088
A_23_P1343	NM_003473	STAM	8.14496	7.77987	7.35159	6.39653	-0.00367475		7.47943	6.58698	5.12615	4.30074	-0.00673433		188.624	102.927	-0.873889
A_23_P134314	NM_138701	C7orf11	11.4482	11.4786	11.3355	10.7201	-0.00160877		11.5157	11.1261	10.474	9.82799	-0.00358628		430.855	193.277	-1.15653
A_23_P134366	NM_004956	ETV1	5.54986	5.51659	5.50753	4.94548	-0.00128142		4.23953	4.38832	4.29214	3.98826	-0.000632179		540.922	1096.44	1.01934
A_23_P13438	NM_032320	BTBD10	9.18535	9.0608	8.90533	8.24179	-0.00199961		8.50138	7.96562	7.22817	6.7522	-0.0036687		346.641	188.935	-0.87555
A_23_P134395	NM_012453	TBL2	12.106	12.0923	11.9833	11.5137	-0.00128857		11.7311	11.6441	11.1788	10.903	-0.00184392		537.919	375.909	-0.517007
A_23_P134426	NM_001005340	GPNMB	11.2568	11.3323	11.7597	11.6332	0.000872244		14.283	14.6516	14.656	14.8171	0.000969916		-794.671	-714.646	-0.153128
A_23_P134433	NM_001427	EN2	14.4252	14.7282	14.5269	14.3164	-0.00042522		15.6539	15.3436	15.3855	14.8094	-0.00165192		1630.09	419.602	-1.95786
A_23_P134464	NM_004279	PMPCB	12.8208	12.8389	12.8229	12.258	-0.00121846		12.7332	12.6823	12.3135	11.7087	-0.00225894		568.871	306.847	-0.890583
A_23_P134477	NM_032350	MGC11257	10.6105	10.8558	10.9487	10.9154	0.00055876		9.55821	9.85341	9.67875	9.89139	0.000531793		-1240.51	-1303.41	0.0713631
A_23_P134502	NM_003505	FZD1	5.68575	5.38368	5.10862	4.94351	-0.00151216		6.25884	6.13018	6.03291	6.03453	-0.000442544		458.383	1566.28	1.77272
A_23_P134517	NM_033224	PURB	9.63576	9.61908	9.84834	9.34256	-0.000565765		7.68495	7.85198	7.63131	7.59885	-0.000316585		1225.15	2189.45	0.837612
A_23_P134527	NM_006555	YKT6	9.79211	9.90564	10.2292	9.89655	0.00024677		7.92495	8.24265	8.17496	8.3632	0.000771703		-2808.88	-898.205	-1.64488
A_23_P13455	NM_001004749	OR51A7	3.85541	3.87371	3.8318	3.51474	-0.000748692		4.3599	4.10648	4.04302	4.02676	-0.000608314		925.811	1139.46	0.299555
A_23_P134573	NM_014478	RCP9	8.38211	8.00589	7.79588	7.08216	-0.00265647		7.63323	7.72876	7.26355	6.63748	-0.00229		260.928	302.684	0.21416
A_23_P134614	NM_006348	COG5	9.07687	9.19909	9.27047	8.83049	-0.000569163		9.28412	9.31441	9.03086	8.7293	-0.00127083		1217.84	545.428	-1.15886
A_23_P134650	NM_015545	PTCD1	10.9707	10.5378	9.88804	8.47131	-0.00530433		10.523	9.34199	7.99589	7.97248	-0.00522346		130.676	132.699	0.022167
A_23_P134684	NM_024567	HMBOX1	8.82881	8.62072	8.65622	7.5361	-0.00266254		9.67491	9.4686	9.10845	8.30413	-0.00292489		260.333	236.983	-0.135575
A_23_P134693	NM_001009552	PPP2CB	13.839	13.8132	13.9423	13.5526	-0.000570566		13.2397	13.1346	13.0206	12.7667	-0.000990647		1214.84	699.691	-0.795978
A_23_P134714	NM_005836	HRSP12	9.96098	10.0158	10.1742	9.99917	9.34214e-05		10.439	10.6242	10.7887	10.8083	0.000742318		-7419.58	-933.761	-2.99021
A_23_P134734	NM_017786	FLJ20366	6.97285	6.67779	6.52866	5.31121	-0.00345565		8.65984	8.04701	6.89476	6.47225	-0.00467021		200.584	148.419	-0.434528
A_23_P134744	NM_024787	RNF122	7.50721	6.92099	6.5963	5.92772	-0.00318278		7.94957	7.44733	6.67627	6.4746	-0.00310507		217.781	223.23	0.0356592
A_23_P134755	NM_014112	TRPS1	7.3639	6.87695	6.14833	4.75111	-0.00554043		9.01538	8.038	6.78378	5.85263	-0.00661052		125.107	104.855	-0.254766
A_23_P134786	NM_016018	PHF20L1	8.7102	8.42407	8.20017	7.33987	-0.00285349		8.47427	8.0469	7.6419	7.07928	-0.00288219		242.912	240.493	-0.014438
A_23_P134809	NM_003580	NSMAF	10.8768	10.7906	10.9151	10.5483	-0.000633138		11.134	11.3163	10.9485	11.1353	-0.000171455		1094.78	4042.74	1.88469
A_23_P134814	NM_018105	THAP1	10.085	9.88253	9.45924	8.42185	-0.0035682		9.82467	9.36505	8.94527	8.28136	-0.00318816		194.257	217.413	0.162475
A_23_P134827	NM_004674	ASH2L	10.4462	10.4413	10.3416	9.95699	-0.00106966		9.80584	9.70521	9.30538	8.9266	-0.00193137		648.007	358.889	-0.852471
A_23_P134854	NM_194284	CLDN23	7.42962	7.12054	6.59679	5.3465	-0.00444135		9.61107	9.44945	8.76437	8.55253	-0.00235444		156.067	294.4	0.915616
A_23_P134887		DEPDC2	5.89742	5.94985	5.96642	5.64955	-0.000552162		6.46201	6.54599	6.63944	6.13528	-0.000717877		1255.33	965.551	-0.378647
A_23_P134910	NM_003878	GGH	11.5629	11.7053	11.8372	11.6449	0.000139332		9.07253	9.14454	9.2637	9.47049	0.000846843		-4974.77	-818.507	-2.60356
A_23_P134925	NM_004331	BNIP3L	11.0845	11.2219	11.236	11.1341	4.41356e-05		12.7976	13.0424	13.1488	13.2361	0.00084841		-15704.9	-816.996	-4.26475
A_23_P134935	NM_001394	DUSP4	7.92091	7.982	7.75735	7.2884	-0.00143795		8.43173	8.3221	8.12441	7.74034	-0.0014764		482.038	469.484	-0.038071
A_23_P134946	NM_014665	LRRC14	7.71041	7.72401	7.16982	6.22229	-0.00332726		6.64971	6.35455	5.28194	4.98836	-0.00367486		208.324	188.619	-0.143355
A_23_P134953	NM_001122	ADFP	10.2071	10.0023	9.84071	8.72523	-0.00311633		10.3011	9.96383	8.78746	8.03395	-0.00497765		222.424	139.252	-0.675619
A_23_P134991		C9orf38	5.74955	5.80186	5.7087	5.59074	-0.000387401		6.6409	6.30797	6.22868	6.04697	-0.00113305		1789.22	611.753	-1.54831
A_23_P134994		KIAA1432	7.23554	6.96283	6.55257	5.22695	-0.00427194		6.79926	6.27437	5.20934	3.99989	-0.00600228		162.256	115.481	-0.490618
A_23_P13502	NM_016565	CHCHD8	14.0963	14.2779	14.1222	13.8337	-0.000686268		14.4506	14.3113	14.1704	13.724	-0.00152428		1010.02	454.737	-1.15129
A_23_P135031	NM_014334	C9orf4	4.53723	4.37289	4.4353	4.30077	-0.000413584		5.27927	5.09837	4.9975	4.97125	-0.000597903		1675.95	1159.3	-0.531732
A_23_P135061	NM_003389	CORO2A	6.49973	6.55375	6.43066	5.85424	-0.00143823		5.36683	5.4674	4.79899	4.44181	-0.00218922		481.946	316.618	-0.606127
A_23_P135079		SARDH	9.18746	8.92522	8.96433	8.53455	-0.00126491		9.40304	9.4331	9.27046	9.2849	-0.000306188		547.982	2263.79	2.04654
A_23_P135084	NM_000972	RPL7A	16.2947	16.4796	16.471	16.4153	0.000168407		16.6995	16.7625	16.8202	16.8804	0.00037142		-4115.91	-1866.21	-1.1411
A_23_P135104	NM_016034	MRPS2	12.9862	12.9881	12.9133	12.0649	-0.00199302		12.3765	12.4796	11.8243	11.6769	-0.00170433		347.787	406.697	0.225751
A_23_P135123			6.72145	6.40735	6.54693	6.06873	-0.00121587		5.40307	5.38179	5.1792	5.39258	-6.05968e-05		570.081	11438.7	4.32661
A_23_P135157	NM_001031689	PLAA	9.38966	9.1533	8.66998	7.62918	-0.00377499		8.81361	8.41507	7.07867	5.73829	-0.00671838		183.616	103.172	-0.831642
A_23_P135164	NM_207309	UAP1L1	9.1577	9.25505	9.24009	8.72183	-0.00098392		8.97091	9.2065	8.36844	8.14003	-0.00209218		704.475	331.304	-1.08839
A_23_P135184	NM_001042368	RALGDS	9.50641	9.27651	8.98296	8.57215	-0.00196239		10.1087	10.0097	9.42023	9.54363	-0.00130411		353.215	531.508	0.589545
A_23_P135190	NM_001042368	RALGDS	4.72059	4.70677	4.04715	3.50053	-0.00276489		5.78994	5.66997	4.93801	4.78709	-0.0022661		250.696	305.876	0.287007
A_23_P135226	NM_001004457	OR1N2	4.74789	4.48652	4.68288	4.03721	-0.00135166		5.561	5.27222	5.18369	5.16989	-0.000721662		512.81	960.488	0.905342
A_23_P135239	NM_005077	TLE1	8.6827	8.30372	7.55303	6.35747	-0.0049809		9.46846	9.0867	8.00305	7.64231	-0.00398939		139.161	173.748	0.320239
A_23_P13524	NM_032273	TMEM126A	12.9166	12.916	13.1346	12.6575	-0.000502932		11.9718	11.9448	11.4137	10.5097	-0.00324666		1378.21	213.496	-2.69052
A_23_P135248	NM_006664	CCL27	5.54925	5.38625	5.68574	4.89056	-0.00126255		5.9745	6.10247	5.72988	5.86884	-0.000376062		549.006	1843.17	1.7473
A_23_P135257	NM_002771	PRSS3	9.71575	9.58709	10.0626	9.83956	0.000439803		7.72114	7.88217	7.99056	8.08052	0.000719228		-1576.04	-963.738	-0.709592
A_23_P135273	NM_001005336	DNM1	7.14301	7.32835	7.45977	7.25129	0.000175056		8.77712	9.40404	9.34563	9.41694	0.0010586		-3959.58	-654.776	-2.59627
A_23_P135294	NM_000692	ALDH1B1	7.45569	7.36202	7.29548	6.56844	-0.0018725		6.73203	6.43476	6.07821	5.41676	-0.00276177		370.172	250.979	-0.560629
A_23_P135310	NM_001032221	STXBP1	4.76411	4.86977	4.83598	4.61959	-0.000368032		4.76586	4.86572	4.66672	4.6805	-0.000277854		1883.39	2494.65	0.405505
A_23_P135315	NM_014007	ZBTB43	7.54595	6.26852	5.80835	5.12868	-0.00468114		7.47108	6.52266	6.27243	6.26715	-0.00218781		148.072	316.823	1.09738
A_23_P135326	NM_017443	POLE3	11.2631	11.4096	11.249	10.8018	-0.00109636		10.0059	9.89196	9.38924	9.18299	-0.00182874		632.226	379.029	-0.738131
A_23_P135342	NM_006808	SEC61B	14.7351	14.9302	14.8449	14.7937	1.24023e-05		14.1306	14.3087	14.2635	14.3541	0.000383333		-55888.4	-1808.21	-4.94991
A_23_P135357	NM_018146	RNMTL1	9.20788	8.60907	7.92247	6.23077	-0.00625784		8.46159	7.31636	5.65743	4.95521	-0.0073633		110.765	94.1353	-0.234688
A_23_P135364	NM_012145	DTYMK	12.1891	12.1982	12.2673	11.8067	-0.000807226		10.0014	10.1331	9.92892	9.97166	-0.000175023		858.677	3960.32	2.20543
A_23_P135385			6.87181	6.91776	6.9462	5.8604	-0.00218241		5.14168	5.14591	4.43222	3.60688	-0.00346079		317.606	200.286	-0.665178
A_23_P135454	NM_006796	AFG3L2	8.9569	8.85422	8.5661	7.91664	-0.00224883		8.11958	8.11151	7.43942	6.75146	-0.00308786		308.225	224.475	-0.45743
A_23_P135465	NM_173811	C11orf77	7.28663	6.28171	5.27314	4.8138	-0.00506052		7.11485	5.83535	4.60466	4.87359	-0.00448644		136.972	154.498	0.173712
A_23_P135494	NM_013943	CLIC4	13.934	14.0428	14.0801	13.957	6.29133e-06		14.0742	13.972	14.1368	14.432	0.000854486		-110175	-811.186	-7.08555
A_23_P13554	NM_001007027	ALG8	11.7945	11.9353	12.1532	11.8925	0.000194884		10.7666	10.9489	11.0558	11.1395	0.000737719		-3556.72	-939.581	-1.92046
A_23_P135568			8.31413	8.15934	8.26535	7.7582	-0.00109233		7.33675	7.16327	6.73881	6.3727	-0.00208427		634.56	332.561	-0.932135
A_23_P135595	NM_032329	ING5	6.78511	6.59349	5.86067	4.77702	-0.00438629		4.67938	4.38668	4.06218	4.0085	-0.00137549		158.026	503.927	1.67305
A_23_P135611	NM_018114	DALRD3	9.28474	9.48401	9.5499	9.17357	-0.000317416		9.50612	9.81742	9.67351	9.02784	-0.00120738		2183.72	574.091	-1.92743
A_23_P135616	NM_016930	STX18	10.2642	10.1611	9.93269	8.87574	-0.00298057		9.55297	9.59955	8.78384	8.11807	-0.00329118		232.555	210.608	-0.143017
A_23_P135669	NM_030958	SLCO5A1	4.84235	4.14859	4.19904	3.94419	-0.00158226		4.8573	4.60758	4.42127	4.25388	-0.00121848		438.075	568.861	0.376897
A_23_P135769	NM_001101	ACTB	14.1771	14.4314	14.6374	14.5474	0.000721511		13.4842	13.668	13.6648	14.2002	0.00144614		-960.688	-479.307	-1.00312
A_23_P135778	NM_018461	PPP2R2D	9.72331	9.38179	9.13579	8.39121	-0.00275044		9.31293	9.05219	8.39159	7.89228	-0.00307736		252.013	225.241	-0.162029
A_23_P135787			5.15294	4.92851	4.7864	4.18642	-0.00199809		6.21773	6.07399	6.07844	5.51461	-0.00143718		346.905	482.296	0.475377
A_23_P135878	NM_020148	SPIRE1	9.14871	8.82227	8.7838	8.08964	-0.00212315		8.40339	8.33008	7.5546	6.92023	-0.00332793		326.472	208.282	-0.64842
A_23_P135914	NM_012426	SF3B3	10.7086	10.7847	10.6483	10.3881	-0.000755438		10.0785	10.1003	9.84291	9.3732	-0.00158291		917.544	437.893	-1.0672
A_23_P135926			3.79223	3.73027	3.71726	3.53316	-0.000528743		4.51455	4.34604	4.20343	4.35675	-0.000291858		1310.93	2374.95	0.857301
A_23_P135966	NM_003951	SLC25A14	10.6963	10.6151	10.9222	10.3263	-0.00068111		9.83216	10.0116	9.71091	9.3611	-0.00116643		1017.67	594.247	-0.77614
A_23_P135977	NM_001008938	CKAP5	10.7681	10.7165	10.326	9.73698	-0.00227785		9.85439	9.66834	9.159	8.64317	-0.00262816		304.299	263.738	-0.206383
A_23_P135995	NM_022786	ARV1	9.97971	9.91444	10.0221	9.62894	-0.000694928		9.59004	9.7215	9.51943	9.23569	-0.000870055		997.437	796.671	-0.324242
A_23_P136012	NM_012180	FBXO8	8.96882	8.96023	8.74082	8.17311	-0.00175324		9.11968	8.96064	8.33061	7.81296	-0.00287438		395.351	241.146	-0.713226
A_23_P136013			9.41332	8.85907	8.75811	8.04559	-0.00269096		9.67407	9.23652	9.02773	8.53413	-0.00228408		257.584	303.468	0.236505
A_23_P136026		IGHA1	5.74748	5.75603	5.65272	5.48792	-0.000584863		6.12499	6.14966	5.80319	5.96003	-0.000447735		1185.14	1548.12	0.385452
A_23_P13604	NM_002567	PEBP1	14.766	14.9571	15.1291	15.016	0.000485721		14.7581	14.8967	14.9937	15.1671	0.00083353		-1427.05	-831.581	-0.779105
A_23_P136041	NM_006258	PRKG1	4.85938	4.44318	5.45163	5.14188	0.00104364		6.83414	7.01347	6.84074	6.91894	5.51951e-05		-664.161	-12558.1	4.24095
A_23_P136058	NM_001184	ATR	10.1269	9.8814	10.0986	9.39632	-0.00139689		9.55345	9.32579	9.13168	8.57655	-0.00203116		496.207	341.257	-0.540083
A_23_P136135	NM_001277	CHKA	7.52495	7.56012	7.55845	6.94735	-0.00125485		6.15877	6.44921	5.87972	5.43371	-0.00182759		552.374	379.267	-0.542429
A_23_P136172	NM_152417	TMEM68	7.7405	7.67059	7.71114	7.29247	-0.000917112		7.35987	7.0904	6.96062	6.51621	-0.00171043		755.793	405.247	-0.899189
A_23_P136196	NM_018317	TBC1D19	8.49647	8.57273	8.70685	8.44951	-0.000105004		8.44889	8.58131	8.52117	8.03607	-0.000961987		6601.16	720.537	-3.19558
A_23_P136232	NM_017813	IMPAD1	9.96166	10.0273	10.0787	10.0349	0.000137873		8.99474	9.2041	9.30655	9.59573	0.00121253		-5027.42	-571.653	-3.13661
A_23_P136238	NM_053045	MGC14327	11.5549	11.4785	11.3791	10.9245	-0.00133827		11.1559	11.2206	10.9018	10.4444	-0.00163126		517.941	424.915	-0.285614
A_23_P136254	NM_172244	SGCD	8.01186	7.97334	8.26373	8.06891	0.000209738		7.40411	7.59519	7.7584	8.01481	0.00125652		-3304.83	-551.641	-2.58278
A_23_P136296			8.52769	8.96786	9.30122	9.58902	0.00214405		8.53604	8.93257	9.22449	9.47401	0.0018906		-323.289	-366.628	0.181492
A_23_P136317	NM_018254	RCOR3	6.49992	6.48843	6.12393	5.37393	-0.00249415		6.77706	6.86035	6.34374	6.12286	-0.00156453		277.909	443.038	0.672817
A_23_P13632	NM_032345	WIBG	10.6115	10.0974	9.13503	7.29806	-0.00708463		10.5601	9.92761	8.35437	7.48799	-0.00665641		97.8381	104.132	0.0899479
A_23_P136325	NM_133264	WIPF2	7.89341	7.68088	7.36134	6.44753	-0.00307318		7.52709	7.4505	6.35461	5.96121	-0.0035799		225.547	193.622	-0.220186
A_23_P136347	NM_004447	EPS8	11.2689	11.2941	11.018	10.2632	-0.00223276		10.5265	10.5434	10.2039	10.3687	-0.000426973		310.444	1623.4	2.38661
A_23_P136405	NM_005018	PDCD1	6.80495	6.79799	6.80554	6.57953	-0.000477931		7.01954	6.72032	6.93856	6.42965	-0.00106961		1450.31	648.039	-1.16221
A_23_P136413	NM_016155	MMP17	11.4138	12.3129	11.8998	11.5952	-0.00013788		13.8137	13.2259	13.1621	12.0763	-0.00345841		5027.17	200.424	-4.64862
A_23_P136493	NM_013962	NRG1	8.86238	8.77323	9.24321	8.88853	0.000210384		5.00964	4.882	5.13714	5.24609	0.000628216		-3294.67	-1103.36	-1.57823
A_23_P13657	NM_022782	MPHOSPH9	6.79849	6.69048	6.67962	6.42671	-0.000747823		5.49461	5.3011	5.29989	5.1845	-0.000572653		926.886	1210.41	0.385037
A_23_P136573	NM_003896	ST3GAL5	6.67476	6.69502	6.52758	5.99225	-0.00151204		5.71349	5.33308	4.90709	4.77619	-0.00192877		458.417	359.372	-0.351184
A_23_P136595			6.52736	5.74585	5.70222	4.94554	-0.00302787		7.48163	6.9531	6.37602	6.5802	-0.00181736		228.922	381.404	0.736461
A_23_P13663	NM_021238	FAM60A	9.06666	8.54098	8.3349	7.74623	-0.00262823		7.26256	6.83428	6.52506	6.47989	-0.00154682		263.731	448.112	0.764792
A_23_P136635	NM_003664	AP3B1	10.7203	10.7639	10.7419	10.3603	-0.000797371		10.6514	10.7143	10.5102	10.2573	-0.000923028		869.291	750.949	-0.211125
A_23_P136721			5.06997	4.82659	4.61888	4.4158	-0.00133537		5.89866	5.82197	5.64816	5.64391	-0.000550762		519.067	1258.52	1.27774
A_23_P136724	XR_017497	LOC344887	8.07889	7.40812	7.61082	6.89858	-0.00216158		7.51039	7.12106	7.22186	7.23119	-0.000388892		320.667	1782.37	2.47464
A_23_P136753			10.3151	11.8559	10.9251	10.5986	-0.00034783		14.0061	13.0324	13.095	11.8887	-0.00405869		1992.78	170.781	-3.54456
A_23_P136786	NM_032336	GINS4	4.76033	6.05709	6.02933	5.20452	0.000327725		4.50509	4.32183	3.89908	5.19293	0.00146056		-2115.03	-474.575	-2.15597
A_23_P136787	NM_032336	GINS4	7.27963	8.41236	8.52316	7.59472	0.000162176		7.04201	7.09909	6.15785	7.55412	0.000846109		-4274.05	-819.217	-2.38329
A_23_P13679	NM_020782	KLHDC5	7.35539	6.9804	6.65298	5.56041	-0.00374579		6.17833	5.85917	5.39103	5.03361	-0.00241246		185.047	287.32	0.634767
A_23_P136805	NM_014783	ARHGAP11A	9.97102	9.78598	9.59978	8.99079	-0.00205672		7.17783	6.72268	6.10159	5.97492	-0.00250881		337.017	276.285	-0.286663
A_23_P136817	NM_014708	KNTC1	8.66195	8.4341	8.36229	7.80175	-0.00175189		6.54644	6.38727	6.55694	6.41589	-0.000163552		395.657	4238.1	3.42109
A_23_P136874	NM_138271	ATRX	5.09036	4.96829	5.13209	4.72266	-0.000690811		5.44398	5.33562	5.21001	5.14075	-0.000628103		1003.38	1103.56	0.137288
A_23_P136961			8.71561	8.87529	8.83894	8.61773	-0.000294436		9.13243	9.09095	9.06062	8.87752	-0.000533694		2354.16	1298.77	-0.858062
A_23_P136964	NM_001023582	RPGR	7.62748	7.56963	7.40969	6.94318	-0.0014769		7.172	7.01344	6.94956	6.49064	-0.00139978		469.325	495.184	0.0773772
A_23_P136978	NM_014467	SRPX2	9.8868	9.97738	10.4051	10.1	0.000515653		9.95698	10.1581	10.3924	10.6533	0.00145199		-1344.21	-477.377	-1.49356
A_23_P13701	NM_016056	TMBIM4	10.8304	10.9444	10.9244	10.5332	-0.000696047		10.672	10.9388	10.7651	10.6903	-0.00012929		995.834	5361.2	2.42858
A_23_P137016	NM_002970	SAT1	10.8786	10.7465	11.2244	10.9714	0.000375568		11.0299	11.1533	11.0636	11.1282	0.000130531		-1845.6	-5310.2	1.52468
A_23_P137035	NM_003662	PIR	10.8231	10.9317	10.758	10.4927	-0.000801033		11.5869	11.7675	11.6734	11.59	-0.00010173		865.317	6813.56	2.97711
A_23_P137046	NM_022567	NYX	10.0314	10.2568	10.1702	10.0364	-0.000117353		11.0053	10.7692	10.8475	10.0206	-0.00197899		5906.51	350.253	-4.07584
A_23_P137057	NM_001152	SLC25A5	14.4653	14.4631	14.7917	14.3599	-0.000146588		13.5978	13.6402	13.5304	13.6058	-2.9254e-05		4728.54	23694.1	2.32506
A_23_P137073	NM_005096	ZMYM3	6.27684	7.01612	6.27958	6.09152	-0.000924518		6.76368	7.17913	6.44662	6.37523	-0.00120465		749.739	575.391	-0.381846
A_23_P137097	NM_006517	SLC16A2	11.0379	11.1964	11.5403	11.2742	0.000512825		10.2072	10.4414	10.4366	10.5957	0.000719713		-1351.63	-963.088	-0.488956
A_23_P137103	NM_001416	EIF4A1	15.0354	15.076	15.1708	14.8988	-0.00028946		13.8155	14.0824	13.8921	13.8045	-0.000196078		2394.62	3535.06	0.561934
A_23_P13711	NM_003482	MLL2	5.99456	6.09362	6.0596	5.85852	-0.000346787		6.2803	6.29004	6.32721	5.98152	-0.000636039		1998.77	1089.79	-0.875064
A_23_P13713	NM_006262	PRPH	6.40698	5.96419	5.86303	5.5511	-0.00164726		7.42224	6.95948	6.78087	6.78283	-0.00119233		420.787	581.337	0.466283
A_23_P137143	NM_001363	DKC1	12.0639	12.0018	11.9344	11.4685	-0.0012623		10.406	10.3865	10.0462	9.44233	-0.00213674		549.116	324.395	-0.759361
A_23_P137157	NM_002910	RENBP	4.29417	4.04738	4.26716	4.00681	-0.00044592		5.32393	5.67259	5.11063	4.62506	-0.0017974		1554.42	385.638	-2.01106
A_23_P137196	NM_001560	IL13RA1	10.6419	10.7864	10.9296	10.7256	0.000144647		9.80672	10.0988	10.1286	10.2427	0.000802253		-4792	-864	-2.47152
A_23_P137209	NM_003334	UBE1	10.3805	10.6878	10.6701	10.5542	0.000221604		9.68349	10.153	9.95455	10.1237	0.000672557		-3127.87	-1030.61	-1.60167
A_23_P137238	NM_004653	JARID1D	7.39835	7.31428	7.20185	6.82191	-0.00122196		7.80283	7.7875	7.48953	7.38654	-0.0009557		567.241	725.277	0.35457
A_23_P137248	NM_002760	PRKY	7.72477	7.42566	7.58031	6.76423	-0.00187905		8.0397	8.16905	8.12188	7.95388	-0.000256725		368.883	2699.96	2.87171
A_23_P137276	NM_006738	AKAP13	9.31755	8.62378	8.04936	6.62292	-0.00558062		9.19519	8.80863	7.73407	7.52312	-0.00365478		124.206	189.655	0.610642
A_23_P137361	NM_017818	WDR8	7.91503	7.68421	7.53446	6.49303	-0.00297288		8.06399	7.98988	7.29864	6.73938	-0.00296773		233.157	233.561	0.00250112
A_23_P13740	NM_014903	NAV3	10.3752	9.37994	8.08647	6.7434	-0.00761639		8.80424	7.69391	6.85196	6.51456	-0.00457818		91.0073	151.402	0.734332
A_23_P137403	NM_006369	LRRC41	7.19233	7.40059	7.23832	7.04071	-0.000462691		7.01742	7.16633	6.37469	6.08068	-0.00226669		1498.08	305.797	-2.29246
A_23_P137423	NM_052868	IGSF8	6.54526	6.85451	6.79719	6.74722	0.000271865		7.17778	7.58642	7.4404	7.65117	0.000785057		-2549.6	-882.926	-1.5299
A_23_P137514	NM_016389	IVNS1ABP	10.7588	10.5433	10.3305	9.23419	-0.00321502		10.0588	9.72195	9.29997	8.63702	-0.00298678		215.596	232.072	0.10624
A_23_P137532	NM_000302	PLOD1	11.1627	11.4153	11.4712	11.3882	0.000376218		11.0383	11.3502	11.3689	11.5183	0.000884432		-1842.41	-783.72	-1.23318
A_23_P137543	NM_152493	FLJ25476	8.77146	8.80236	8.33497	7.23171	-0.00342546		9.72955	9.82697	9.20317	8.62478	-0.00256229		202.351	270.519	0.418866
A_23_P137578	NM_015176	FBXO28	8.95853	8.55515	7.7989	6.33315	-0.00561379		8.20633	7.49506	6.44696	5.56983	-0.00556049		123.472	124.656	0.0137623
A_23_P137586	NM_006582	GMEB1	8.66916	8.23982	7.53346	6.37579	-0.0048781		7.7708	7.4302	6.44465	6.34181	-0.00313458		142.094	221.129	0.638046
A_23_P137705	NM_005149	TBX19	7.01742	7.05731	6.88719	6.65992	-0.000825569		7.60878	7.44248	7.50477	7.2965	-0.000575151		839.599	1205.16	0.521449
A_23_P137715	NM_017542	POGK	8.61732	8.23513	7.967	6.9725	-0.00340647		8.19921	7.9955	7.24687	6.90346	-0.00285786		203.48	242.541	0.253342
A_23_P13772	NM_016569	TBX3	8.53672	8.04071	7.30212	6.05671	-0.00525397		7.7623	6.74216	5.71477	5.33018	-0.00497053		131.928	139.451	0.0800084
A_23_P137731	NM_024529	CDC73	8.84044	8.77457	8.59591	7.76102	-0.00232421		7.75095	7.46097	6.73838	5.87625	-0.00405117		298.23	171.098	-0.8016
A_23_P137786		ADAMTSL4	8.93852	8.40096	8.35072	7.17362	-0.00353791		8.88653	8.30462	8.0157	7.63842	-0.00246622		195.92	281.057	0.520597
A_23_P137806	NM_005373	MPL	6.61905	6.47454	6.22884	6.06208	-0.00118319		7.23192	7.26576	7.09876	6.98694	-0.000580838		585.83	1193.36	1.02647
A_23_P137825	XM_060887	LOC128192	9.81556	9.8926	10.3476	10.1658	0.00082206		9.15057	9.4921	9.52936	9.86542	0.00137806		-843.183	-502.988	-0.745322
A_23_P137830	XM_060887	LOC128192	13.67	13.5935	14.0627	13.7494	0.000318314		12.7073	13.0461	13.0552	13.3972	0.00131924		-2177.56	-525.413	-2.05119
A_23_P137837			5.74077	5.76107	5.63139	5.35192	-0.000873799		6.09353	5.88216	5.63721	5.65599	-0.000895257		793.257	774.244	-0.0350004
A_23_P137848	NM_145729	MRPL24	12.4989	12.6192	12.812	12.6191	0.000246262		11.3744	11.7268	11.7235	11.7645	0.000667253		-2814.68	-1038.81	-1.43804
A_23_P137856	NM_002456	MUC1	6.76039	7.05125	7.06297	6.82948	1.23378e-05		9.08477	9.73771	9.53105	9.35885	0.000227193		-56180.7	-3050.91	-4.20276
A_23_P137865	NM_198883	MTX1	10.2911	10.3411	10.5135	10.1961	-0.000186397		9.68581	9.90626	9.48353	9.22554	-0.00119191		3718.67	581.544	-2.67683
A_23_P137876	NM_001412	EIF1AX	11.8531	11.8696	12.0486	11.9455	0.000232879		10.6997	10.7776	11.0765	11.1853	0.00107458		-2976.43	-645.043	-2.20612
A_23_P137909	NM_003493	HIST3H3	14.9101	14.9342	14.8602	14.5055	-0.000896201		14.7462	14.7592	14.6686	14.7589	-6.26562e-07		773.428	1.10627e+06	10.4821
A_23_P137923	NM_004974	KCNA2	5.05944	5.06026	4.95981	4.86454	-0.00044195		5.86334	5.83809	6.0582	5.69575	-0.000294685		1568.38	2352.16	0.584711
A_23_P137948	NM_013349	NENF	11.2858	11.4238	11.6365	11.3716	0.000168827		12.1651	12.4681	12.5117	12.8147	0.00125801		-4105.68	-550.989	-2.89752
A_23_P13797	NM_024738	C12orf49	7.55118	7.73404	7.91903	7.68928	0.000252899		6.37976	6.73863	6.70783	6.82296	0.000771475		-2740.8	-898.47	-1.60906
A_23_P137984	NM_002966	S100A10	13.8385	13.9385	13.9972	13.8749	4.44489e-05		14.1725	14.111	14.3583	14.7813	0.00139289		-15594.3	-497.634	-4.96979
A_23_P138000	NM_030913	SEMA6C	6.89056	6.93521	6.69473	6.38157	-0.00116921		7.59325	7.50872	7.33622	6.9732	-0.0013295		592.835	521.359	-0.185352
A_23_P138025	NM_018066	ATPBD1B	10.4473	10.3734	10.1221	9.12073	-0.00286735		9.58523	9.06825	7.78859	7.00556	-0.00558636		241.738	124.078	-0.962192
A_23_P138058	NM_015658	NOC2L	11.4289	11.5867	11.5972	11.5611	0.00021069		9.77989	10.0911	9.84296	9.90358	5.77885e-05		-3289.89	-11994.5	1.86627
A_23_P138099	NM_007314	ABL2	8.86156	6.85088	5.78054	4.65835	-0.00830425		7.40592	5.08665	3.79189	3.92596	-0.00666092		83.469	104.062	0.318128
A_23_P138125	NM_005449	FAIM3	6.48778	6.29062	6.25468	6.18922	-0.000554445		7.35073	6.89555	6.93245	6.56135	-0.001466		1250.16	472.814	-1.40277
A_23_P138137	NM_145243	OMA1	7.90627	8.02125	8.15523	7.75192	-0.000353598		8.23219	8.22887	7.96099	7.52396	-0.00157985		1960.27	438.742	-2.15961
A_23_P138139	NM_145243	OMA1	7.71441	7.73749	7.85803	7.34627	-0.000771156		8.05035	8.09042	7.62759	7.30685	-0.0017225		898.841	402.408	-1.15941
A_23_P138253	NM_015607	C1orf77	10.4353	10.3796	10.2777	9.28386	-0.00246505		9.57147	9.32233	8.64944	7.77767	-0.00388542		281.19	178.397	-0.656454
A_23_P138271	NM_138795	ARL8A	11.1251	10.9967	10.6764	9.60644	-0.0032694		11.1851	10.9703	10.1689	9.87044	-0.00290563		212.011	238.553	0.170174
A_23_P138294	NM_033467	MMEL1	4.25539	4.09233	4.27557	4.16655	-6.90847e-05		4.87059	4.61145	4.70881	4.58424	-0.000467034		10033.3	1484.15	-2.75709
A_23_P138308	NM_001779	CD58	8.78826	8.75396	8.70374	8.22701	-0.00119831		8.62358	8.62517	8.58822	8.39047	-0.000509066		578.437	1361.61	1.23508
A_23_P138352	NM_004185	WNT2B	4.50261	4.76587	4.40074	4.39759	-0.000437345		4.77931	4.89305	4.42979	4.63285	-0.000478304		1584.9	1449.18	-0.129155
A_23_P138417	NM_012425	RSU1	11.26	11.4009	11.4701	11.3651	0.000174601		10.6281	10.8721	10.9062	10.95	0.000581804		-3969.9	-1191.37	-1.73647
A_23_P138426	XM_927409	USP6NL	6.45745	6.19239	5.57812	4.5886	-0.00402471		6.03956	5.41653	4.63338	4.503	-0.0031824		172.223	217.806	0.338769
A_23_P138435	NM_020338	ZMIZ1	12.0114	11.5407	10.7657	8.77734	-0.00689048		11.2058	10.5692	8.94637	8.16857	-0.00659161		100.595	105.156	0.0639735
A_23_P138453	NM_006413	RPP30	10.2125	10.1803	10.4144	9.71923	-0.000985939		9.12574	9.17788	8.58173	7.5648	-0.00351165		703.032	197.385	-1.83258
A_23_P138465	NM_004741	NOLC1	9.22771	9.15015	9.03707	8.54247	-0.00145836		7.14991	6.98891	6.60326	6.42502	-0.00156849		475.294	441.919	-0.105038
A_23_P13847	XM_350880	PPM1H	4.9187	4.58123	4.61859	4.29848	-0.00115946		5.27411	4.55509	4.27691	4.19579	-0.00203454		597.819	340.689	-0.811252
A_23_P138480	NM_024886	C10orf95	5.16448	4.85922	4.93826	4.3915	-0.0014922		5.33067	5.08367	5.14311	5.19694	-0.000154805		464.513	4477.56	3.26892
A_23_P138492	NM_004210	NEURL	6.44225	6.52101	6.7794	6.53834	0.000229922		5.768	6.08626	5.88182	5.99271	0.000281282		-3014.71	-2464.24	-0.290877
A_23_P138507	NM_001786	CDC2	12.0912	11.9284	11.8605	11.4545	-0.00130294		9.3191	9.05692	8.88398	8.75572	-0.00112357		531.988	616.917	0.213684
A_23_P138514	NM_012071	COMMD3	12.2427	12.1533	12.4507	12.0509	-0.000297532		12.1684	12.2921	12.0257	11.4853	-0.00158614		2329.65	437.004	-2.4144
A_23_P138524	NM_198148	CPXM2	8.04176	8.27821	8.34963	8.17497	0.000189866		9.46657	9.59124	9.61414	10.0216	0.00113537		-3650.72	-610.501	-2.58012
A_23_P138567	NM_032797	AIFM2	11.1825	11.236	11.3358	11.0584	-0.000267729		9.77801	10.0151	9.52324	9.20083	-0.00146679		2588.98	472.561	-2.45381
A_23_P138574	NM_001001976	ATE1	6.29484	6.31211	6.24641	5.59777	-0.0015176		4.86013	4.76963	4.41076	4.17022	-0.00152073		456.739	455.798	-0.00297275
A_23_P138631	NM_005445	SMC3	11.0091	10.8812	10.4633	9.55415	-0.00315633		10.1334	9.81904	9.51091	8.21928	-0.0040253		219.606	172.198	-0.350851
A_23_P138680	NM_172200	IL15RA	6.33867	6.50887	6.40869	6.20843	-0.000383982		8.4855	8.57756	8.15195	8.40136	-0.00032548		1805.15	2129.62	0.238473
A_23_P1387	NM_032900	ARHGAP19	7.56169	7.46016	7.33188	6.86895	-0.00146664		6.76791	6.55626	6.40563	6.22586	-0.00109662		472.609	632.073	0.419445
A_23_P138706	NM_000681	ADRA2A	8.02799	7.80232	7.23874	5.90064	-0.00458533		9.75228	9.66489	8.99472	8.23351	-0.00337246		151.166	205.531	0.443224
A_23_P138717	NM_001005339	RGS10	13.0045	13.0447	12.9704	12.4384	-0.00124976		13.7407	13.8003	13.6034	13.2088	-0.00121508		554.622	570.455	0.0406075
A_23_P13873	NM_005439	MLF2	10.9228	11.0956	11.0181	10.8845	-0.000182705		9.8362	10.266	9.98566	9.94136	-4.61035e-05		3793.8	15034.6	1.98657
A_23_P138760	NM_013246	CLCF1	7.80947	6.75474	6.40866	6.21791	-0.00299063		7.74431	6.41389	6.10314	6.01125	-0.00315417		231.773	219.756	-0.0768118
A_23_P138796	NM_130847	AMOTL1	10.5642	10.4356	9.89384	8.9122	-0.0036078		9.83211	9.55221	8.8553	8.87829	-0.00207654		192.125	333.799	0.796935
A_23_P138805	NM_012124	CHORDC1	10.3252	10.2325	10.2089	10.0008	-0.000656584		9.23459	8.76197	8.54389	7.81396	-0.00287107		1055.69	241.424	-2.12854
A_23_P138826	NM_172230	SYVN1	6.32826	6.28738	5.92366	5.52732	-0.00178342		6.23458	6.00221	5.22247	5.26566	-0.00215125		388.661	322.206	-0.270528
A_23_P138835	NM_005186	CAPN1	9.34461	9.82737	9.51063	9.7053	0.000467602		8.87175	9.46447	8.85654	9.37859	0.000659096		-1482.34	-1051.66	-0.495207
A_23_P138849	NM_006388	HTATIP	9.3637	8.97	8.0687	6.3031	-0.00658555		8.65101	8.18379	6.47983	5.24977	-0.00747158		105.253	92.7711	-0.182111
A_23_P13885	NM_001007026	ATN1	9.33837	9.55993	9.5387	9.07712	-0.000670366		9.3682	9.76003	9.2898	9.3308	-0.000378702		1033.98	1830.32	0.823887
A_23_P138881	NM_001104	ACTN3	9.5784	9.65536	9.54259	9.73883	0.000280291		8.23743	8.60886	8.37802	8.71039	0.000781641		-2472.96	-886.785	-1.47958
A_23_P138885	NM_203371	LOC387758	7.55577	7.44897	7.21213	6.42721	-0.00242389		8.46519	8.2895	7.932	7.33737	-0.0024182		285.965	286.637	0.0033861
A_23_P138899	NM_016451	COPB1	11.1688	11.091	11.0057	10.7253	-0.000933601		10.7409	10.6761	10.515	10.0557	-0.00147589		742.445	469.648	-0.660705
A_23_P138975	NM_016090	RBM7	9.81368	8.7543	7.29775	5.64657	-0.00877185		9.51821	8.17992	6.44378	5.05531	-0.00933945		79.0195	74.2172	-0.0904561
A_23_P13899	NM_002046	GAPDH	16.0417	16.0995	16.3437	16.1965	0.000362254		15.1542	15.4578	15.5126	15.6671	0.000967448		-1913.43	-716.469	-1.41718
A_23_P139028	NM_014352	POU2F3	3.555	3.80916	3.50298	3.0906	-0.00118907		4.21682	4.02428	3.94265	3.9869	-0.000420428		582.93	1648.67	1.49991
A_23_P139066	NM_016422	RNF141	9.90437	9.97883	10.159	10.0538	0.000327715		9.67284	9.98137	10.0731	10.4415	0.00152199		-2115.09	-455.423	-2.21544
A_23_P139099	NM_001005275	OR4A15	5.64918	5.33225	5.32344	5.2301	-0.000749204		6.19095	6.3543	6.01681	5.97844	-0.000613514		925.178	1129.8	0.288262
A_23_P139104			8.09364	8.26745	8.19023	7.90314	-0.000509376		8.86416	8.96579	8.72078	8.83999	-0.000158524		1360.78	4372.5	1.68403
A_23_P139123	NM_000062	SERPING1	5.55318	5.9738	5.99064	5.76546	0.000258619		10.6132	11.1705	10.9768	11.2869	0.0011322		-2680.19	-612.211	-2.13023
A_23_P13914	NM_032656	DHX37	9.84101	9.93222	9.86106	9.30306	-0.00121313		8.96698	9.00668	8.39142	7.90803	-0.00243458		571.37	284.709	-1.00494
A_23_P139143	NM_004177	STX3	7.78168	7.20682	6.84426	5.71948	-0.00423159		6.73458	5.88503	5.18602	5.00699	-0.00346385		163.803	200.109	0.288826
A_23_P139162	NM_006725	CD6	6.69606	6.82174	6.72559	6.49287	-0.000518135		6.9368	6.79771	6.72474	6.57408	-0.000728406		1337.77	951.595	-0.491413
A_23_P139198	NM_033101	LGALS12	4.32064	4.25285	4.12361	4.01328	-0.000657107		4.95702	4.69439	4.62812	4.77525	-0.000280234		1054.85	2473.45	1.22949
A_23_P139207		SERGEF	7.75665	7.84734	7.86166	7.55746	-0.000466615		8.82735	9.07778	8.85641	8.78666	-0.000259141		1485.48	2674.79	0.848494
A_23_P139228	NM_012402	ARFIP2	9.76188	9.87754	9.71865	9.37489	-0.000922174		9.51114	9.61222	9.17042	8.63744	-0.00202555		751.645	342.203	-1.1352
A_23_P139260	NM_183233	SLC22A18	9.3519	9.59411	9.50854	9.40675	-1.81821e-05		11.0639	11.4006	11.0999	11.0856	-0.000185574		38122.5	3735.15	-3.3514
A_23_P139265	NM_012239	SIRT3	7.42449	7.47915	7.54198	7.24815	-0.000388923		7.95865	8.2624	8.01491	7.84339	-0.00045055		1782.22	1538.45	-0.212204
A_23_P13929	NM_031474	NRIP2	4.70373	4.04307	3.69638	3.42691	-0.00250399		5.42238	4.97747	4.56686	4.12847	-0.00265857		276.817	260.722	-0.0864228
A_23_P139295	NM_017583	TRIM44	9.27778	9.13025	9.18144	8.64051	-0.00128314		9.08675	9.23835	8.97911	9.12857	-4.42955e-05		540.194	15648.3	4.85638
A_23_P139297	NM_017583	TRIM44	9.50685	9.47107	9.41416	9.01061	-0.00105988		9.35823	9.53925	9.27069	9.19507	-0.00049976		653.985	1386.96	1.0846
A_23_P139339	NM_025155	WDR71	9.01882	9.05962	9.1539	8.77768	-0.00051371		8.42301	8.54114	8.2219	7.6383	-0.00181378		1349.3	382.155	-1.81998
A_23_P139376	NM_001005	RPS3	15.5214	15.5271	15.6283	15.6994	0.000402724		15.788	16.0942	16.1683	16.3455	0.00106643		-1721.15	-649.968	-1.40493
A_23_P139388	NM_016578	RSF1	7.78158	6.94725	6.1698	4.86199	-0.00604406		7.50163	6.68226	5.86854	5.33826	-0.00443937		114.682	156.137	0.445165
A_23_P139396	NM_016401	C11orf73	12.6227	12.7218	12.8263	12.5776	-0.000119156		12.5088	12.7624	12.4461	12.1569	-0.000950083		5817.16	729.565	-2.99521
A_23_P139408	NM_021964	ZNF148	11.1141	10.5793	10.2132	9.40785	-0.00348868		10.6205	10.277	9.87063	9.82698	-0.00163358		198.684	424.312	1.09464
A_23_P139418	NM_198516	GALNTL4	8.02501	7.99101	7.73332	7.27374	-0.00165503		7.10222	6.99834	6.78315	6.45918	-0.00137971		418.812	502.385	0.262489
A_23_P139455	NM_032786	ZC3H10	7.51363	6.11966	5.04746	4.5731	-0.00589264		8.60322	6.56173	5.69906	5.6229	-0.00561966		117.629	123.343	0.0684318
A_23_P13946	NM_005475	SH2B3	6.88772	6.71466	6.47469	5.81727	-0.00226854		5.42915	5.44122	5.13981	4.78834	-0.00145068		305.548	477.81	0.645036
A_23_P139476	NM_001780	CD63	16.2438	16.4836	16.7418	16.5584	0.000621347		16.8596	16.9413	16.9906	17.2973	0.000910655		-1115.56	-761.153	-0.551504
A_23_P139486	NM_004642	CDK2AP1	14.1025	14.1866	14.2725	14.2101	0.000210873		13.646	13.9128	14.0016	14.2699	0.00123092		-3287.03	-563.113	-2.54529
A_23_P139500	NM_030762	BHLHB3	8.49956	8.05634	7.4702	6.57188	-0.00405925		7.01411	6.37408	5.34378	5.0287	-0.00419498		170.758	165.232	-0.0474519
A_23_P139558	NM_022771	TBC1D15	10.1846	10.1289	9.96838	9.42108	-0.00164786		10.171	10.1058	9.56617	8.82849	-0.00297419		420.636	233.054	-0.851904
A_23_P139575	NM_001005354	PRR13	13.8549	14.0107	14.1072	13.8368	-8.99845e-05		13.5857	13.8267	13.5792	13.4797	-0.000400716		7702.96	1729.77	-2.15483
A_23_P139632	NM_002076	GNS	5.70153	5.89619	6.12585	5.88618	0.000357678		6.1662	6.52184	6.58372	6.56465	0.000699215		-1937.91	-991.322	-0.967074
A_23_P13969		PXN	14.6632	13.945	13.5501	12.9876	-0.00334271		15.2127	14.6243	14.1324	13.9484	-0.00254619		207.361	272.229	0.392679
A_23_P139722	NM_001065	TNFRSF1A	9.77823	9.45954	8.60078	6.69577	-0.00665798		10.7357	10.5155	8.88445	7.02431	-0.00823639		104.108	84.1567	-0.306927
A_23_P139820	NM_000617	SLC11A2	7.65825	7.55777	7.74495	7.42124	-0.000415452		7.2147	7.44188	7.06568	7.30379	-6.85926e-06		1668.42	101053	5.92048
A_23_P139825	NM_001012424	YAF2	8.93012	8.78928	8.66671	8.35793	-0.00118823		8.10055	8.05622	7.92282	7.40866	-0.00149327		583.345	464.181	-0.329661
A_23_P139895		MGC5370	7.74233	6.85878	6.33181	5.43184	-0.00465578		6.95702	6.09299	5.37886	4.83606	-0.00430351		148.879	161.066	0.11351
A_23_P139912	NM_002178	IGFBP6	11.2729	11.5876	11.5876	11.459	0.000248943		12.3385	12.7512	12.7953	12.8837	0.000982178		-2784.37	-705.725	-1.98017
A_23_P139919	NM_018413	CHST11	6.73699	6.33496	6.32874	5.84834	-0.00171431		6.05399	5.99754	5.26433	5.13265	-0.00212199		404.331	326.65	-0.30779
A_23_P139929	NM_006817	ERP29	11.4366	11.5749	11.7511	11.7235	0.000590883		11.9411	12.3371	12.3869	12.4584	0.000931805		-1173.07	-743.876	-0.657156
A_23_P139958	NM_001260	CDK8	7.56617	7.40031	7.20809	6.21501	-0.00286213		6.92329	6.60723	5.6904	4.68528	-0.00486352		242.179	142.52	-0.764914
A_23_P13998	NM_017600	GOLGA2L1	7.65535	7.67375	7.22013	6.53328	-0.00252118		7.50745	7.66535	6.76627	6.16662	-0.00316245		274.929	219.18	-0.326942
A_23_P139983	NM_022459	XPO4	7.10714	6.97524	7.05766	6.49783	-0.00122323		5.44274	5.26221	4.88251	4.82336	-0.00133169		566.653	520.503	-0.122561
A_23_P140029	NM_007106	UBL3	8.98429	8.96804	8.93159	7.99991	-0.00211033		8.48214	8.78174	8.45168	8.33063	-0.000545915		328.455	1269.7	1.95072
A_23_P140035	NM_007187	WBP4	11.2637	11.059	10.7521	9.81256	-0.00308515		10.2541	9.65659	8.75012	7.89667	-0.0049829		224.672	139.105	-0.691645
A_23_P140050	NM_017569	FAM48A	7.77015	7.75059	7.41736	6.59965	-0.00257824		7.43155	7.19881	6.71281	6.31966	-0.00238749		268.845	290.324	0.11089
A_23_P140069	NM_012158	FBXL3	10.2022	9.77767	8.98356	7.18703	-0.00644794		10.4649	9.9654	9.26624	8.12581	-0.00494087		107.499	140.288	0.384072
A_23_P140088	NM_024570	RNASEH2B	9.27094	9.28658	9.01845	8.22491	-0.00231278		8.87033	8.89787	8.21395	7.78924	-0.00249257		299.704	278.085	-0.10801
A_23_P140111	NM_002376	MARK3	9.45628	9.53201	9.2671	8.45121	-0.00225286		9.70793	9.71858	9.37866	9.2892	-0.000983277		307.674	704.936	1.19609
A_23_P140115	NM_015994	ATP6V1D	12.098	12.062	12.2655	11.9529	-0.000245246		10.6535	10.8086	10.469	10.4425	-0.000606817		2826.34	1142.27	-1.30703
A_23_P140146	NM_032036	FAM14A	13.0599	13.1501	13.2878	13.2019	0.000294089		13.6569	13.7865	13.8438	14.0813	0.00086147		-2356.93	-804.61	-1.55055
A_23_P140154		C14orf109	9.21134	9.16985	9.16189	8.61458	-0.00126091		8.44493	8.50564	7.84774	6.87303	-0.00355389		549.721	195.039	-1.49494
A_23_P140170	NM_006364	SEC23A	12.6707	12.7208	12.7648	12.6806	7.76023e-06		12.4345	12.648	12.8465	12.8363	0.000806638		-89320.5	-859.303	-6.69968
A_23_P140207	NM_004563	PCK2	11.6221	11.702	11.5969	11.1425	-0.00109089		12.6939	12.8192	12.4852	12.4979	-0.000559146		635.398	1239.65	0.964203
A_23_P140241	NM_020920	CHD8	7.43778	7.32865	6.69562	5.33004	-0.00461535		6.9227	6.59906	4.89297	4.13835	-0.00621857		150.183	111.464	-0.430142
A_23_P140256	NM_000270	NP	12.9196	12.6438	12.8518	12.2834	-0.00118253		10.0251	9.69682	9.15255	8.90807	-0.00236698		586.155	292.84	-1.00117
A_23_P14026	NM_001310	CREBL2	8.04085	7.91755	8.09652	8.05653	0.00013492		8.60319	8.68114	8.67723	8.73317	0.000240484		-5137.47	-2882.3	-0.83384
A_23_P140277	NM_015180	SYNE2	6.6489	6.31455	5.68615	4.90146	-0.00373491		6.15826	6.13705	5.62734	5.5033	-0.00151473		185.586	457.605	1.30201
A_23_P140301	NM_002788	PSMA3	13.1837	13.2122	13.2889	12.936	-0.00052616		12.5268	12.511	12.43	12.094	-0.000939317		1317.37	737.927	-0.836111
A_23_P140309	NM_144578	C14orf32	12.2361	12.3293	12.1398	11.841	-0.00093609		11.2581	11.2078	10.7553	10.5654	-0.00156809		740.471	442.034	-0.744286
A_23_P140328	NM_004713	SDCCAG1	10.9721	10.7638	10.594	10.2247	-0.00154285		10.4775	10.1111	10.1462	9.49249	-0.00192795		449.265	359.526	-0.32147
A_23_P140375	NM_021257	NGB	4.0714	4.34773	4.55387	4.20847	0.000211203		5.00511	4.96529	5.07626	5.08635	0.000219477		-3281.91	-3158.17	-0.0554438
A_23_P140384	NM_001911	CTSG	4.95158	4.78284	4.80006	3.94448	-0.00207362		5.71953	5.58453	5.4603	5.40271	-0.000644176		334.269	1076.02	1.68662
A_23_P140394	NM_004554	NFATC4	7.9994	8.06841	7.66678	7.0415	-0.00218113		9.24715	9.38306	8.40641	7.94272	-0.00309246		317.792	224.141	-0.503677
A_23_P140511	NM_006660	CLPX	9.28544	9.01699	8.76848	7.90142	-0.00289709		9.03978	8.65689	7.92625	7.85467	-0.00253116		239.256	273.846	0.194807
A_23_P140515	NM_078474	TM2D3	11.6694	11.2356	11.1475	10.7236	-0.00184117		12.2599	11.9705	11.6882	11.5647	-0.00141903		376.472	488.465	0.375712
A_23_P140562	NM_001040655	TTC23	7.82913	7.54602	7.31829	6.18992	-0.003432		8.36296	8.1398	7.49156	6.64002	-0.0037401		201.966	185.329	-0.124026
A_23_P140563	NM_001040655	TTC23	6.74429	6.5126	6.43091	5.22321	-0.00316859		7.43196	7.13307	6.45765	5.50828	-0.00414067		218.756	167.4	-0.386021
A_23_P140602	NM_001033088	NGRN	10.1848	10.294	10.4057	10.2327	7.72187e-05		9.55907	9.85999	9.774	10.0802	0.000952856		-8976.41	-727.441	-3.62524
A_23_P14062	NM_020401	NUP107	12.4142	12.2741	12.3348	11.8187	-0.00119495		11.4755	11.3164	11.3088	11.1264	-0.000674094		580.065	1028.26	0.825926
A_23_P140630	NM_021819	LMAN1L	7.4572	7.53029	7.2796	6.99429	-0.00108644		8.06389	8.04098	7.97832	7.89245	-0.000371371		637.998	1866.45	1.54868
A_23_P140654			5.22958	4.92547	4.35141	3.64085	-0.00339628		6.59713	6.45324	6.21456	6.26825	-0.000693053		204.09	1000.14	2.29292
A_23_P140698	NM_018163	DNAJC17	6.83146	7.00891	6.94553	6.54406	-0.000715446		6.46207	6.76726	6.32128	6.38258	-0.000421853		968.833	1643.1	0.762102
A_23_P140705		C15orf23	12.2774	12.0141	11.7064	10.7383	-0.00324602		9.98781	9.21161	8.18102	7.52713	-0.00514864		213.538	134.627	-0.665519
A_23_P14072	NM_002273	KRT8	9.35502	9.69129	9.57034	9.25552	-0.000402148		10.2442	10.3628	10.098	9.85591	-0.0009516		1723.61	728.402	-1.24263
A_23_P140725	NM_014714	IFT140	5.99891	6.06533	5.74089	5.83938	-0.000450724		7.7964	8.33783	7.82255	7.94914	-5.32119e-05		1537.85	13026.2	3.08242
A_23_P140760	NM_170776	GPR97	5.58904	5.46413	5.23932	5.07601	-0.00109339		6.71245	6.32037	6.21226	6.21536	-0.000904241		633.943	766.552	0.27403
A_23_P140792	NM_013302	EEF2K	4.80874	5.06519	4.95335	4.22815	-0.00139286		3.99259	4.02685	3.66337	3.77718	-0.000564443		497.644	1228.02	1.30315
A_23_P140807	NM_002801	PSMB10	11.1786	11.2749	11.4104	11.0901	-0.000203232		11.9396	12.178	11.9702	11.5681	-0.00095914		3410.62	722.675	-2.23862
A_23_P14083	NM_181847	AMIGO2	10.875	10.5449	10.1091	9.22342	-0.00348575		9.32393	9.14231	8.66082	8.06346	-0.00272917		198.852	253.978	0.35301
A_23_P140830	NM_024712	ELMO3	5.10295	4.7145	4.97179	4.5307	-0.00098002		4.49069	4.5394	4.87476	4.3844	-0.000171106		707.278	4050.98	2.51792
A_23_P140848	NM_005792	MPHOSPH6	10.0876	9.96212	10.0633	9.51568	-0.00114169		9.54182	9.52257	9.24387	8.73103	-0.00179459		607.123	386.242	-0.652484
A_23_P140876	NM_001089	ABCA3	5.27888	5.58477	5.61705	5.84944	0.00108465		5.14691	6.04025	5.41909	5.85989	0.000954519		-639.052	-726.175	0.184384
A_23_P140884	XR_015203		5.82055	5.29586	5.43259	4.63737	-0.00225298		6.27677	6.30342	5.9984	5.7488	-0.00121669		307.657	569.698	0.888874
A_23_P140907	NM_021259	TMEM8	9.79365	10.2039	9.97651	10.1229	0.000455988		10.0683	10.4297	10.2108	10.3982	0.0004829		-1520.1	-1435.39	-0.0827271
A_23_P140960	NM_005003	NDUFAB1	12.8557	12.767	13.0554	12.6234	-0.000386915		11.7989	11.7545	11.6401	11.6277	-0.000372909		1791.47	1858.76	0.0531928
A_23_P140967	NM_000243	MEFV	6.70926	6.63662	6.6225	5.68244	-0.0021691		7.45602	7.40259	7.35571	7.13895	-0.000665167		319.555	1042.07	1.70531
A_23_P140978	NM_005741	ZNF263	6.97324	6.2531	5.28619	4.47482	-0.00524105		6.99094	6.47724	5.70617	5.62141	-0.00287368		132.254	241.205	0.866956
A_23_P140994	NM_007242	DDX19B	8.02995	8.06822	7.89175	7.88812	-0.000364154		7.42672	7.52507	7.27105	7.39501	-0.000175267		1903.44	3954.81	1.055
A_23_P141005	NM_001144	AMFR	8.92133	8.99892	9.07837	8.9656	7.68403e-05		8.90018	9.19709	9.25387	9.67962	0.00154236		-9020.62	-449.407	-4.32713
A_23_P141021	NM_017839	AYTL1	6.95281	6.98541	7.08014	6.94532	-9.014e-06		4.76074	4.68661	4.77529	4.58129	-0.000328127		76896.8	2112.43	-5.18594
A_23_P141029	NM_001861	COX4I1	14.5494	14.5995	14.7664	14.6371	0.000203902		14.8266	15.1402	15.1737	15.3849	0.00105483		-3399.42	-657.116	-2.37107
A_23_P141032	NM_001861	COX4I1	13.7786	13.8762	14.0404	13.8713	0.000191392		14.0521	14.4166	14.3986	14.5846	0.00096319		-3621.61	-719.637	-2.33129
A_23_P141035	NM_005769	CHST4	6.48547	6.31723	6.12161	5.87738	-0.00126951		6.39461	6.47464	5.9848	6.38008	-0.000185879		545.997	3729.03	2.77184
A_23_P141044	NM_145271	ZNF688	9.24836	9.55926	9.42819	8.96587	-0.000784588		10.2563	10.4478	10.1946	10.1393	-0.000402034		883.453	1724.1	0.964619
A_23_P141100	NM_012091	ADAT1	8.81926	8.74079	8.73295	8.29479	-0.00108836		7.71641	7.81242	7.38772	7.50124	-0.000607922		636.876	1140.19	0.840192
A_23_P141146	NM_032875	FBXL20	6.28324	6.16114	6.15597	5.76588	-0.00105172		7.30024	6.57779	6.21931	5.86453	-0.00281784		659.058	245.985	-1.42184
A_23_P141180		TOM1L2	11.0359	10.8177	10.8877	10.4012	-0.0012394		10.7887	10.6489	10.1222	9.82464	-0.00212468		559.258	326.236	-0.777598
A_23_P141194	NM_001545	ICT1	13.4479	13.2969	13.3361	12.6092	-0.00171596		12.3882	12.288	11.5858	10.5898	-0.00397315		403.942	174.458	-1.21127
A_23_P141208	NM_015510	DHRS7B	9.37931	9.40438	9.51191	9.11944	-0.000543215		9.37941	9.47191	9.19662	8.92259	-0.00108848		1276.01	636.803	-1.00272
A_23_P14124	NM_206827	RASL11A	5.21535	5.21283	4.48593	4.22829	-0.00228699		6.96299	7.28854	6.66484	5.97848	-0.00241318		303.083	287.234	-0.0774898
A_23_P141248	NM_021947	SRR	7.05775	7.23454	7.16392	6.82901	-0.000591168		6.86818	6.92172	6.60477	6.50108	-0.000887607		1172.5	780.917	-0.586352
A_23_P141302	NM_144680	ZNF18	8.15402	7.09874	6.51285	5.78243	-0.00471896		8.91651	7.3487	6.55718	6.19753	-0.00526827		146.885	131.57	-0.158859
A_23_P141315	NM_001014445	NLE1	10.6424	10.6334	10.6058	10.0078	-0.00136202		9.55651	9.68746	9.19786	9.02587	-0.00131601		508.91	526.704	0.0495827
A_23_P14132	NM_004128	GTF2F2	11.7301	11.6635	11.6724	11.5326	-0.000389366		11.0045	10.8526	10.7255	10.605	-0.000814011		1780.2	851.52	-1.06392
A_23_P141329	NM_003161	RPS6KB1	9.30136	9.10856	8.90837	8.50267	-0.00166732		9.0112	8.89208	8.32967	7.66856	-0.00295426		415.725	234.626	-0.825263
A_23_P141335	NM_199282	ARHGAP27	5.3651	5.09451	4.95189	4.77238	-0.00117521		5.61823	5.76456	5.34736	5.54169	-0.000333036		589.805	2081.3	1.81917
A_23_P141362	NM_001466	FZD2	10.8986	10.964	10.5993	9.74904	-0.00258133		11.0159	10.9059	9.7491	8.99194	-0.00456014		268.524	152.001	-0.820965
A_23_P141367	NM_016602	CCR10	7.13982	7.05374	7.07746	6.83796	-0.000600195		7.8	7.80188	7.88421	7.50992	-0.000602889		1154.87	1149.71	-0.00646286
A_23_P141394	NM_017983	WIPI1	11.6051	11.7131	11.539	11.1691	-0.00102706		12.9206	12.9385	12.6145	12.6286	-0.000711313		674.882	974.462	0.529971
A_23_P141405	NM_002512	NME2	16.0778	16.1843	16.3983	16.2592	0.000389044		16.0919	16.3654	16.3845	16.5516	0.000859381		-1781.67	-806.566	-1.14337
A_23_P141429	NM_016428	ABI3	6.02712	5.89419	5.74582	5.41757	-0.0012782		6.28542	6.19478	6.05685	5.98035	-0.000643388		542.283	1077.34	0.990355
A_23_P141467	NM_003885	CDK5R1	4.31087	4.18698	3.99239	3.5065	-0.00171097		4.62759	4.35526	4.55298	4.34339	-0.000432237		405.118	1603.63	1.98492
A_23_P141479	NM_003170	SUPT6H	10.2954	10.3132	10.3142	9.95231	-0.000743468		10.293	10.4833	10.0863	9.86633	-0.00109946		932.316	630.441	-0.564458
A_23_P141484	NM_018182	C17orf63	9.76533	9.00808	8.39929	7.24292	-0.00518952		9.56959	8.67636	7.99895	7.70805	-0.00372495		133.567	186.082	0.478379
A_23_P141505	NM_182906	CLEC10A	4.05019	4.05955	4.09913	3.97522	-0.000155682		5.02757	4.52661	4.80677	4.64674	-0.000510804		4452.32	1356.97	-1.71416
A_23_P141520	NM_174893	C17orf49	10.2085	10.2912	10.4423	10.2802	0.00015033		10.5937	11.0259	11.1086	11.2417	0.00120243		-4610.83	-576.454	-2.99975
A_23_P141549	NM_001011	RPS7	16.4028	16.4437	16.5112	16.4177	2.86861e-05		16.569	16.5558	16.6891	16.651	0.000213743		-24163.1	-3242.9	-2.89745
A_23_P141600			3.91462	3.88825	3.75805	3.24318	-0.00145725		4.25524	3.91977	3.9707	3.84677	-0.000703424		475.655	985.39	1.05078
A_23_P141606	NM_000386	BLMH	12.0469	12.0122	12.0829	11.6653	-0.000784511		11.7743	11.8872	11.6715	11.6677	-0.000333467		883.54	2078.61	1.23425
A_23_P141636	NM_014740	EIF4A3	13.1868	13.0656	13.0616	12.5911	-0.00121989		12.5553	12.5021	12.0781	11.6882	-0.00193371		568.206	358.455	-0.664622
A_23_P141651	NM_006311	NCOR1	7.43519	7.36639	7.25177	6.56974	-0.00184906		6.8696	6.72238	6.23023	5.99233	-0.00192693		374.864	359.716	-0.0595072
A_23_P141656	NM_001388	DRG2	9.2456	9.37821	9.27346	9.3035	3.59881e-05		9.13588	9.44219	9.22813	9.43904	0.000452807		-19260.5	-1530.78	-3.65331
A_23_P141680	NM_017679	BCAS3	5.56882	5.46277	5.71517	5.10614	-0.000880842		5.94613	6.1409	6.10708	5.97614	-3.64919e-05		786.914	18994.5	4.59323
A_23_P141715	NM_015476	C18orf10	12.6567	12.793	12.9133	12.7424	0.000147339		11.9397	12.142	12.1698	12.533	0.00118171		-4704.44	-586.563	-3.00367
A_23_P141717	NM_015476	C18orf10	11.2768	11.3624	11.4683	11.3411	0.000122226		10.4792	10.7582	10.7515	11.1677	0.00134084		-5671.03	-516.95	-3.45551
A_23_P141738	NM_001007559	SS18	9.09283	9.09197	9.02145	8.54837	-0.00118309		8.62778	8.52038	8.02875	7.8743	-0.0016805		585.878	412.465	-0.50633
A_23_P141764	NM_003826	NAPG	9.97781	9.89348	9.97599	9.52132	-0.000918385		8.1785	8.23318	7.94029	7.73013	-0.00105655		754.746	656.046	-0.202193
A_23_P141770	NM_003826	NAPG	10.2236	10.2236	10.2269	9.50737	-0.00153393		8.93403	8.95529	8.84092	8.85658	-0.00020332		451.877	3409.15	2.91541
A_23_P141779	NM_014593	CXXC1	9.25048	9.42713	9.19497	9.04863	-0.000571943		8.7219	8.97965	8.41817	7.92125	-0.00197211		1211.92	351.475	-1.7858
A_23_P141785			7.89961	7.83586	7.74209	8.11899	0.000478141		7.62552	7.71822	7.58231	7.90072	0.000513212		-1449.67	-1350.61	-0.10212
A_23_P141802	NM_001040147	SERPINB7	7.72667	7.70241	8.1036	7.8628	0.000398773		5.45445	5.329	5.43408	5.68601	0.000580965		-1738.2	-1193.1	-0.542882
A_23_P14184	NM_018676	THSD1	9.41156	8.78884	8.44619	7.72408	-0.00340107		9.11256	8.50074	8.41125	8.31462	-0.00143984		203.803	481.407	1.24009
A_23_P141856	NM_014480	ZNF544	9.28784	9.06125	8.95622	8.11145	-0.00243794		8.8035	8.32966	7.60516	7.26702	-0.00323931		284.317	213.98	-0.410025
A_23_P141863	NM_014480	ZNF544	6.90103	6.75799	6.55978	5.77019	-0.00240229		6.14618	5.83754	5.00262	4.75327	-0.00303662		288.536	228.263	-0.338056
A_23_P141894	NM_006505	PVR	6.47491	6.69248	6.45685	6.31282	-0.000507044		5.29581	4.87836	4.6768	4.98773	-0.000509377		1367.04	1360.78	-0.00662296
A_23_P141917	NM_003331	TYK2	6.49168	6.88313	6.58642	6.87125	0.000556312		6.14017	6.40141	5.9177	6.35806	0.000227346		-1245.97	-3048.87	1.29101
A_23_P14193	NM_002915	RFC3	8.71372	8.46148	8.1773	7.32698	-0.00291913		6.39205	6.15501	5.89276	5.34799	-0.00218685		237.45	316.961	0.416685
A_23_P141965	NM_033417	NY-SAR-48	11.497	10.8675	9.76567	7.8938	-0.00768374		9.66252	8.75026	7.20325	6.23707	-0.00727417		90.2097	95.2888	0.0790243
A_23_P142013	NM_020196	XAB2	5.70082	5.90937	5.71132	5.23608	-0.00114234		6.08796	6.09546	5.99044	5.6361	-0.00099686		606.779	695.33	0.196527
A_23_P142018	NM_015629	PRPF31	12.0778	12.2754	12.3295	12.1115	-9.14886e-06		11.2052	11.535	11.2992	11.1256	-0.000383845		75763.2	1805.8	-5.39079
A_23_P142022	NM_015629	PRPF31	9.95612	10.0996	10.1378	10.0842	0.000215283		8.84329	9.20199	9.08833	9.00463	0.000147845		-3219.71	-4688.34	0.542146
A_23_P142031	XM_001131886	LOC646643	7.81533	7.96964	7.79069	7.60971	-0.000556691		8.91743	8.37774	8.26238	7.61961	-0.00255151		1245.12	271.661	-2.1964
A_23_P142037	NM_002918	RFX1	3.63261	3.80535	3.92908	3.10497	-0.00118345		4.43801	4.43749	4.16394	4.123	-0.000739916		585.698	936.792	0.677571
A_23_P142045	NM_005809	PRDX2	11.508	11.6474	11.7809	11.742	0.000466864		11.2726	11.6368	11.7115	11.8531	0.00108822		-1484.69	-636.957	-1.22089
A_23_P142055	XM_172995	LOC255809	6.53398	6.75824	6.44989	6.31909	-0.000640679		7.31186	7.56795	7.06353	7.30735	-0.000251712		1081.9	2753.74	1.34783
A_23_P142075	NM_001611	ACP5	8.09427	8.21732	8.36697	8.24468	0.000299359		10.0422	10.4648	10.2309	10.5465	0.000823656		-2315.43	-841.549	-1.46016
A_23_P142096	NM_001506	GPR32	6.66731	6.51721	6.18155	6.07348	-0.00128094		7.8774	7.85468	7.39909	7.81419	-0.000233116		541.123	2973.4	2.45808
A_23_P142125	NM_002152	HRC	5.76562	6.2648	5.92715	5.5909	-0.000692503		6.94991	7.05917	6.72599	6.57439	-0.000936055		1000.93	740.499	-0.434771
A_23_P142146	NM_000979	RPL18	15.3045	15.344	15.6038	15.376	0.00019622		15.7771	15.9847	16.0274	16.2598	0.000945579		-3532.5	-733.04	-2.26873
A_23_P142154	NM_031485	GRWD1	10.605	10.6603	10.4346	9.56516	-0.00230827		9.40521	9.36509	8.02345	6.88252	-0.00570609		300.288	121.475	-1.30569
A_23_P142174	NM_004497	FOXA3	4.27745	4.48869	4.85973	4.41848	0.00028996		5.22116	4.8746	4.85582	5.26643	0.00025757		-2390.49	-2691.1	0.170889
A_23_P142187	NM_022462	HIF3A	6.63014	6.71336	6.58704	6.62501	-8.06853e-05		7.46163	7.22565	7.14619	6.82124	-0.00127881		8590.75	542.026	-3.98635
A_23_P142197			7.87619	7.74574	7.83417	7.5629	-0.00058815		7.95467	7.90476	7.80025	7.82622	-0.000276378		1178.52	2507.97	1.08954
A_23_P142272	NM_019088	PAF1	9.68464	9.79441	9.76735	9.32884	-0.000821152		8.86077	9.2188	8.45303	7.56549	-0.00312841		844.115	221.565	-1.92971
A_23_P142294	NM_014297	ETHE1	9.82613	9.93698	10.0915	9.90145	0.000145391		10.4602	10.6511	10.6341	10.8877	0.00082108		-4767.46	-844.189	-2.49758
A_23_P142304	NM_017572	MKNK2	7.46686	7.44368	7.71755	7.58255	0.000324148		8.33883	8.4576	8.26771	8.40748	4.53377e-05		-2138.36	-15288.5	2.83787
A_23_P142310	NM_017572	MKNK2	12.023	11.9842	11.6589	10.9036	-0.00245766		13.4562	12.9104	11.9167	11.6402	-0.00386809		282.036	179.196	-0.654337
A_23_P142325		FZR1	7.46851	7.73699	7.71331	7.12439	-0.00087088		6.87344	7.19085	6.5642	5.80551	-0.00258877		795.916	267.752	-1.57172
A_23_P142333	NM_016263	FZR1	5.96481	5.67137	5.66635	5.22045	-0.00145651		5.54801	5.57355	5.18774	4.94703	-0.00139184		475.895	498.009	0.0655295
A_23_P142380	NM_005858	AKAP8	11.1659	10.7228	10.2513	8.87622	-0.00480769		9.51427	9.00802	8.14424	7.83908	-0.00355428		144.175	195.018	0.435785
A_23_P142389	NM_205834	LSR	7.13535	7.39125	7.44518	7.30383	0.000252012		6.82573	6.80221	6.76208	6.99262	0.000359264		-2750.46	-1929.35	-0.511556
A_23_P142403	NM_001001524	TM6SF2	6.18484	6.27793	6.01241	5.71079	-0.00112337		6.68711	6.77139	6.66551	6.51563	-0.000432795		617.024	1601.56	1.37608
A_23_P142407	NM_033204	ZNF101	7.89033	7.51388	7.13254	6.71185	-0.00243686		7.57112	7.19194	7.1457	7.15052	-0.000731735		284.443	947.266	1.73563
A_23_P142421	NM_014727	MLL4	8.10889	7.46948	6.88347	6.20672	-0.00391113		8.22724	7.87785	7.58429	7.61108	-0.00122386		177.224	566.363	1.67615
A_23_P142475	NM_001031	RPS28	17.2502	17.2358	17.3335	17.152	-0.000180318		17.8123	17.758	17.7976	17.7589	-7.91219e-05		3844.04	8760.49	1.18839
A_23_P142497	NM_152363	ANKRD41	4.31073	4.47536	4.15414	4.07913	-0.000651156		5.30642	5.08682	4.91894	5.15055	-0.000269404		1064.49	2572.89	1.27323
A_23_P142506	NM_015675	GADD45B	9.68694	6.34825	6.22937	5.66249	-0.00706227		7.85549	5.73045	5.27767	5.27616	-0.004623		98.1479	149.934	0.611302
A_23_P142518	NM_052876	BTBD14B	5.71931	5.4073	5.49755	5.04301	-0.00127916		5.01518	5.00858	4.81934	4.5277	-0.0010865		541.879	637.964	0.235505
A_23_P14255			4.21653	4.16269	4.41559	4.31371	0.000294078		4.85677	4.31268	4.71097	4.75709	0.000140321		-2357.01	-4939.71	1.06747
A_23_P142560	NM_014795	ZFHX1B	9.80517	9.51211	9.40611	9.03131	-0.00154395		10.3906	9.63318	9.19945	8.9195	-0.00289487		448.945	239.44	-0.906875
A_23_P142590	NM_176799	ILKAP	8.73344	8.67064	8.4319	7.63644	-0.00237766		7.86303	7.8267	7.27641	7.05885	-0.00183695		291.525	377.335	0.372227
A_23_P142616	NM_016252	BIRC6	6.24005	5.7781	5.66941	5.12587	-0.00219344		5.84225	5.50548	5.04922	4.56018	-0.00269557		316.009	257.144	-0.29739
A_23_P142631	NM_054033	FKBP1B	8.58346	8.84114	9.13412	8.87511	0.000572015		8.34439	8.64463	8.5814	8.68291	0.000567367		-1211.76	-1221.69	0.0117691
A_23_P142634	NM_014168	METTL5	11.8417	11.8357	11.7026	10.964	-0.00190969		11.3954	11.1278	10.4668	9.71734	-0.00362582		362.962	191.17	-0.924965
A_23_P142671	NM_144631	ZNF513	7.22371	6.91043	6.50924	6.37811	-0.00175834		7.33334	7.20868	6.91812	6.75314	-0.00125312		394.206	553.139	0.48869
A_23_P142688	NM_024293	C2orf17	8.43008	8.686	8.44771	8.1812	-0.000711926		8.57689	9.04279	8.09976	8.11033	-0.00144614		973.622	479.307	-1.02241
A_23_P142708	NM_030805	LMAN2L	10.0312	10.2775	10.3099	10.1379	0.000119062		9.65653	9.85858	9.78036	9.84841	0.000296344		-5821.73	-2338.99	-1.31556
A_23_P142714	NM_003705	SLC25A12	10.3819	10.3126	10.2161	8.81676	-0.00334383		10.0603	9.86938	9.40724	8.55389	-0.00324723		207.291	213.458	0.0422914
A_23_P142776	NM_003754	EIF3S5	11.8842	11.9884	12.249	12.1	0.000474947		12.2455	12.6432	12.6073	12.7611	0.000907039		-1459.42	-764.187	-0.933397
A_23_P142796	NM_017980	LIMS2	9.10367	9.49843	9.35044	9.40569	0.000423985		10.2611	10.7011	10.6437	10.7203	0.000760717		-1634.84	-911.176	-0.843345
A_23_P142804		PRO2900	7.75385	7.75565	7.94271	7.6489	-0.000181217		8.10809	8.2756	8.31307	7.8765	-0.000567098		3824.97	1222.27	-1.64588
A_23_P142849	NM_005168	RND3	13.4496	12.0123	10.3889	8.86459	-0.00952714		13.3464	10.5784	8.05884	6.97989	-0.0129243		72.755	53.6314	-0.439969
A_23_P142861			3.9423	4.01889	3.90057	3.46565	-0.00108603		4.80775	4.60423	4.55925	4.32785	-0.000942139		638.238	735.717	0.205057
A_23_P142872	NM_031283	TCF7L1	7.0643	7.309	6.55818	5.48115	-0.00368777		7.56594	7.44872	6.48352	6.23573	-0.00302444		187.959	229.182	0.286077
A_23_P142878	NM_032827	ATOH8	10.6552	10.4214	9.37188	8.41843	-0.00493156		8.40211	7.74843	6.58633	6.12379	-0.00484753		140.553	142.99	0.0247955
A_23_P142918	NM_153689	FLJ38973	8.13222	7.63286	7.19393	6.47927	-0.00340876		7.2906	6.78534	6.47246	6.38694	-0.00177032		203.343	391.538	0.945239
A_23_P14295	NM_020181	C14orf162	4.43936	4.28586	4.45634	4.33833	-0.000102816		5.54403	5.31889	5.15943	5.23729	-0.00058805		6741.62	1178.72	-2.51587
A_23_P142950	NM_015575	TNRC15	10.1608	9.60493	8.77931	7.15678	-0.00636913		10.5401	9.99493	8.25038	6.79806	-0.00817434		108.829	84.7955	-0.360005
A_23_P142994	NM_152945	DRB1	10.5639	10.6086	10.5441	9.96911	-0.00131124		10.0548	9.92488	9.67854	9.20189	-0.00182449		528.618	379.913	-0.476558
A_23_P143016	NM_006673	ARID5A	8.92492	8.31689	7.53728	6.39377	-0.00531996		9.72718	8.81361	7.10979	6.32119	-0.00726919		130.292	95.3542	-0.450379
A_23_P14302	XR_017875	C14orf139	10.602	10.4965	10.324	9.76245	-0.00178984		11.8191	11.7537	11.4712	11.1881	-0.0013883		387.268	499.278	0.366513
A_23_P143029	NM_021192	HOXD11	5.9719	5.77042	5.42688	4.37134	-0.00341563		5.87379	5.81182	4.88097	4.59986	-0.00292197		202.934	237.219	0.225208
A_23_P143083	NM_017727	FLJ20254	7.48453	7.71009	7.63457	7.45104	-0.000197144		7.37798	7.60138	7.46581	7.36272	-0.000171359		3515.94	4044.99	0.202225
A_23_P143089	NM_002437	MPV17	9.76787	9.88873	10.1172	9.97274	0.000435849		9.95983	10.3532	10.4165	10.6636	0.00133574		-1590.34	-518.925	-1.61574
A_23_P1431	NM_004329	BMPR1A	7.77438	7.53141	7.1386	6.54729	-0.0026073		7.19108	7.23912	6.8529	6.66955	-0.0012324		265.848	562.438	1.08109
A_23_P143102		MGC10955	5.76173	5.94167	5.8601	5.41871	-0.000840166		6.59573	6.59741	6.49985	6.34446	-0.000562469		825.012	1232.33	0.578902
A_23_P143120	NM_003183	ADAM17	7.75177	7.64601	7.55661	7.18805	-0.0011789		8.06008	8.11225	7.82775	8.06623	-7.93899e-05		587.963	8730.93	3.89234
A_23_P143127	NM_019063	EML4	11.6745	11.4149	11.3612	10.4758	-0.0024577		11.4656	11.1006	10.8368	10.2003	-0.00260032		282.031	266.562	-0.081382
A_23_P143143	NM_002166	ID2	12.4421	11.1092	9.73477	8.1848	-0.00881536		11.5338	10.1908	8.1295	7.1493	-0.0092467		78.6295	74.9615	-0.0689203
A_23_P143242	NM_005194	CEBPB	7.73001	7.55951	7.1011	6.11153	-0.00349612		9.81485	9.61746	9.32383	9.03866	-0.0016392		198.262	422.858	1.09277
A_23_P143247	NM_173485	TSHZ2	3.81285	3.40736	3.31582	3.35562	-0.000808474		7.5489	7.78343	7.65404	7.48546	-0.000278445		857.352	2489.35	1.53781
A_23_P143285			8.0047	7.29216	7.01287	6.90502	-0.00208366		8.11961	7.96551	7.65686	7.81714	-0.00064826		332.659	1069.24	1.68447
A_23_P143374	NM_025176	RP4-691N24.1	8.7227	8.33391	8.35683	7.47646	-0.00247993		9.92658	9.6525	9.50434	9.39627	-0.00104114		279.503	665.755	1.25213
A_23_P14340	NM_014672	KIAA0391	8.96059	8.97447	9.08796	8.69841	-0.000541406		7.73551	7.87771	7.3811	6.85415	-0.00207459		1280.27	334.113	-1.93804
A_23_P143414	NM_080748	C20orf52	12.944	13.0015	13.2398	12.9919	0.000132057		12.8476	13.0391	13.0686	13.2254	0.000725441		-5248.84	-955.483	-2.4577
A_23_P143446	NM_017446	MRPL39	11.656	11.4676	11.3403	10.2705	-0.0029094		10.2779	9.92482	8.78286	7.22593	-0.00664364		238.244	104.332	-1.19125
A_23_P143461		KRTAP19-1	7.59871	7.54796	7.58439	7.12748	-0.00097694		7.56716	7.568	7.52463	7.56499	-1.53778e-05		709.508	45074.5	5.98935
A_23_P143484	NM_153681	PIGP	9.49495	9.36841	9.58621	9.37367	-0.000147763		9.4672	9.48466	9.38993	9.32788	-0.000329425		4690.95	2104.11	-1.15667
A_23_P143514		C21orf122	6.2708	5.85795	5.18272	3.76031	-0.0053438		6.94926	6.84981	5.66445	5.20015	-0.00398296		129.711	174.028	0.424026
A_23_P143551	NM_001696	ATP6V1E1	10.1809	10.0357	10.4917	10.2548	0.000336024		9.67013	9.83306	9.68331	9.97264	0.000534985		-2062.79	-1295.64	-0.670933
A_23_P143569	NM_033257	DGCR6L	10.1196	10.2302	10.2496	10.3339	0.000411138		10.2436	10.7506	10.6324	10.8259	0.00097831		-1685.92	-708.515	-1.25067
A_23_P143580	NM_032775	KLHL22	6.61319	6.58079	6.17765	5.19588	-0.00311765		6.83876	6.76063	5.62386	5.14537	-0.00386216		222.33	179.472	-0.308949
A_23_P143600		LOC91316	3.91801	4.14722	4.27698	4.29674	0.000733332		4.26976	5.04725	5.22422	5.26507	0.00180471		-945.203	-384.078	-1.29923
A_23_P143643	NM_032204	ASCC2	7.43381	7.63156	7.71578	7.62944	0.000345089		6.86936	7.20198	7.03164	7.22999	0.000573833		-2008.61	-1207.92	-0.733665
A_23_P143662	NM_014338	PISD	7.18425	7.04284	6.57369	5.85588	-0.00289088		6.8739	6.32217	5.5988	5.22581	-0.00344111		239.77	201.431	-0.251367
A_23_P143676			11.0875	11.2414	11.2786	10.9589	-0.000339944		10.8093	11.1021	10.8002	10.871	-7.91571e-05		2039	8756.6	2.10251
A_23_P14369		ZNF409	8.70754	8.90087	8.93342	8.95919	0.000454944		9.14888	9.28918	9.35476	9.42908	0.000549244		-1523.59	-1262	-0.271758
A_23_P143692	NM_018957	SH3BP1	5.96276	5.78423	5.87718	5.51944	-0.000842837		6.32237	6.17232	6.22591	6.01986	-0.000564006		822.397	1228.97	0.579544
A_23_P143694	NM_006941	SOX10	4.1316	4.023	4.02086	3.88531	-0.000476554		4.97885	4.76244	4.6186	4.5234	-0.000907159		1454.5	764.086	-0.928715
A_23_P143713	NM_021822	APOBEC3G	6.75035	6.68762	6.65433	6.18195	-0.00119606		7.35227	7.47918	7.21455	7.12386	-0.000612902		579.523	1130.93	0.964567
A_23_P143748	NM_015140	TTLL12	11.2075	11.3716	11.4888	11.3149	0.000179911		9.90202	10.1554	9.9342	10.0824	0.000213097		-3852.72	-3252.74	-0.244223
A_23_P143845	NM_015508	TIPARP	12.6588	9.00533	7.45886	6.1439	-0.0125889		10.9124	5.92918	4.31627	4.3792	-0.0120108		55.06	57.7105	0.0678292
A_23_P143867	NM_007114	TMF1	8.34563	8.30752	8.06416	7.23217	-0.00242578		7.8637	7.77211	7.32128	6.04883	-0.00395273		285.742	175.359	-0.704402
A_23_P143885	NM_019555	ARHGEF3	5.89074	5.09524	4.43097	3.74717	-0.00437271		7.56836	6.87745	5.25637	5.01486	-0.00552876		158.516	125.371	-0.338427
A_23_P14389	NM_014977	ACIN1	9.00814	8.70779	8.5023	7.93364	-0.0022084		8.29252	8.49605	8.38155	7.84998	-0.00107248		313.868	646.305	1.04206
A_23_P143916	NM_014382	ATP2C1	11.2764	11.3926	11.5051	11.375	0.000182822		11.4474	11.47	11.5944	11.8047	0.0007846		-3791.39	-883.44	-2.10152
A_23_P143958	XM_001132475	RPL22L1	15.4188	15.4807	15.5147	15.3065	-0.00026199		14.4906	14.3276	14.3068	14.4113	-9.72164e-05		2645.7	7129.94	1.43024
A_23_P143994	NM_001018115	FANCD2	7.74979	7.77322	7.92337	7.14928	-0.00126222		5.65422	5.73849	5.26113	5.46556	-0.000558052		549.151	1242.08	1.17749
A_23_P144005	NM_015931	C3orf32	4.92425	4.94822	4.84974	4.48941	-0.000966656		4.75525	4.41843	4.60697	4.65081	-1.85082e-05		717.056	37450.7	5.70676
A_23_P144054	NM_006254	PRKCD	8.30229	8.44395	8.01711	7.6944	-0.00147171		7.98817	8.00948	7.47734	7.40364	-0.00138942		470.981	498.876	0.0830128
A_23_P144071	NM_000094	COL7A1	9.52781	9.94705	10.1729	9.80493	0.000447963		8.83984	9.51681	9.61397	9.69171	0.00152621		-1547.33	-454.162	-1.7685
A_23_P144134	NM_173552	C3orf58	4.86666	4.6265	4.96721	4.25422	-0.00111689		5.04388	4.96728	4.86663	4.80925	-0.00049025		620.607	1413.86	1.18789
A_23_P144145		DCUN1D1	8.98434	9.07152	9.13247	8.50558	-0.00105292		9.36549	9.06593	8.99123	8.60529	-0.00150413		658.31	460.828	-0.514538
A_23_P144151		DCUN1D1	8.14259	8.20774	8.1403	7.7741	-0.000836712		8.06408	7.95951	7.96246	7.60295	-0.000937639		828.418	739.247	-0.164303
A_23_P144165	NM_014648	DZIP3	9.14868	9.1791	9.14903	8.73155	-0.000915494		9.24172	9.13458	9.2232	8.65789	-0.00117893		757.129	587.944	-0.36486
A_23_P144179	NM_000097	CPOX	7.29264	7.26302	7.11918	6.78627	-0.00110524		7.18963	7.25374	6.95203	7.06019	-0.000379728		627.146	1825.38	1.54132
A_23_P144188	NM_004733	SLC33A1	7.94832	7.77194	7.71906	7.12953	-0.00168316		7.68143	7.63017	7.22048	6.98849	-0.001558		411.813	444.895	0.111474
A_23_P144202	NM_021937	EEFSEC	6.04097	6.1735	6.05175	5.47271	-0.0013098		5.7896	5.89852	5.51618	5.29979	-0.00119251		529.202	581.253	0.135349
A_23_P144224	NM_003262	TLOC1	8.69771	8.29752	7.82758	7.12068	-0.00330067		7.89093	7.83775	7.48152	7.56389	-0.000760295		210.002	911.682	2.11813
A_23_P144244			8.22226	8.15445	8.25662	8.02286	-0.000370671		6.12125	6.04855	5.90266	6.07638	-9.62679e-05		1869.98	7200.19	1.94501
A_23_P144264	NM_014820	TOMM70A	7.80848	7.75151	7.46855	6.55431	-0.00272774		7.19348	7.26291	6.7554	5.97766	-0.00275922		254.11	251.212	-0.0165528
A_23_P144294	NM_015200	SCC-112	11.7358	11.6342	11.7372	11.1656	-0.00114894		10.9968	10.836	10.6202	10.0396	-0.00202606		603.292	342.116	-0.818371
A_23_P144311	NM_000938	POLR2B	10.9262	10.8458	10.6884	10.2506	-0.00144698		10.3449	10.4738	10.1697	9.69602	-0.00152418		479.029	454.768	-0.0749831
A_23_P14432			10.5454	10.5371	10.4553	10.1697	-0.000820745		10.5936	10.5295	10.2909	10.0118	-0.0012728		844.534	544.583	-0.633004
A_23_P144326	NM_080874	ASB5	7.50328	7.55962	7.75579	7.56152	0.000144676		5.10979	5.01218	5.22161	5.38087	0.000677237		-4791.04	-1023.49	-2.22684
A_23_P144357	NM_172250	MMAA	7.4433	6.94125	5.7666	3.76082	-0.00793164		7.13673	6.28856	4.52258	4.26876	-0.00616224		87.3901	112.483	0.364166
A_23_P144369	NM_153757	NAP1L5	9.00535	8.99059	9.05726	8.70692	-0.000616597		8.20169	8.02139	8.07349	7.89709	-0.000554442		1124.15	1250.17	0.15329
A_23_P144378	NM_032217	ANKRD17	11.5413	11.124	10.9261	9.84934	-0.00347407		10.8938	10.898	10.0714	9.00999	-0.00423548		199.52	163.652	-0.285898
A_23_P144438	NM_017741	C4orf30	6.07703	5.90846	5.71041	4.90371	-0.00248114		5.80757	5.98451	5.29269	5.30019	-0.00133623		279.366	518.732	0.892831
A_23_P144453	NM_033296	MRFAP1	13.4382	13.617	13.8457	13.5064	0.0001154		12.898	13.2608	13.085	13.0289	6.5768e-05		-6006.45	-10539.3	0.81119
A_23_P144497	NM_001006	RPS3A	15.6803	15.8384	15.9841	15.8224	0.000263828		16.435	16.5414	16.6218	16.7061	0.000549347		-2627.27	-1261.77	-1.05812
A_23_P144531		ALPK1	14.9992	13.864	13.3369	12.9248	-0.00403014		14.9762	14.463	13.8463	13.5649	-0.00292654		171.991	236.849	0.461637
A_23_P144578	NM_138335	GNPDA2	9.70701	9.59538	9.58347	9.45431	-0.00049116		9.79971	9.74832	9.88298	9.7715	-3.91461e-06		1411.24	177067	6.97118
A_23_P14458	NM_144581	C14orf149	9.22913	9.20569	9.09901	8.47006	-0.00164081		7.92227	8.21357	7.79864	7.49174	-0.00116007		422.441	597.505	0.500202
A_23_P144622	NM_005471	GNPDA1	6.60602	6.84305	6.81489	6.78797	0.000270297		6.96051	7.25001	7.03053	7.06569	3.52717e-05		-2564.39	-19651.6	2.93796
A_23_P144627	NM_018933	PCDHB13	8.45655	8.68674	8.56053	8.40023	-0.000260353		9.32218	9.28112	9.13791	9.06705	-0.000561243		2662.34	1235.02	-1.10816
A_23_P144639	NM_018502	TMCO6	7.36567	7.46422	7.39947	7.22099	-0.000372382		7.82442	7.93702	7.59512	7.42066	-0.00100021		1861.39	692.999	-1.42545
A_23_P14464	NM_006544	EXOC5	6.84728	6.81736	6.68462	6.55681	-0.000639791		5.77723	5.97667	5.99289	5.79145	-6.06441e-05		1083.4	11429.8	3.39916
A_23_P144677		LNPEP	9.40646	9.31572	9.41918	8.99025	-0.000824041		9.66451	9.62	9.66099	9.47566	-0.000373728		841.156	1854.68	1.14073
A_23_P144684	NM_032290	ANKRD32	9.30107	8.63205	8.13149	6.87062	-0.00500871		7.66035	6.48941	5.85074	5.12414	-0.0050292		138.388	137.824	-0.00589146
A_23_P144697	NM_133377	RAD1	9.82946	9.62483	9.31268	8.50686	-0.00281101		9.41963	9.12601	8.55245	8.33247	-0.00232637		246.583	297.952	0.273006
A_23_P144726	NM_016391	HSPC111	14.1041	13.7975	13.4175	11.5482	-0.00542134		12.3413	11.7854	10.204	7.81411	-0.009813		127.855	70.6356	-0.856044
A_23_P14473	NM_005776	CNIH	12.9444	13.05	13.1236	13.0338	0.000158774		12.6874	12.6941	12.875	13.0129	0.000737479		-4365.63	-939.888	-2.21563
A_23_P144796	NM_003687	PDLIM4	10.5291	10.7008	10.6332	10.2722	-0.000648409		11.3952	11.3726	11.0592	10.5892	-0.00179082		1069	387.055	-1.46564
A_23_P144807		2015-09-08	4.57436	4.45165	4.4059	3.98923	-0.0012063		5.38567	5.39705	5.22179	5.22434	-0.000392865		574.604	1764.34	1.61849
A_23_P144827	NM_012304	FBXL7	10.0951	10.024	9.77016	8.84682	-0.0027015		11.4399	11.3733	10.7174	9.8117	-0.00361335		256.578	191.829	-0.419575
A_23_P144866	NM_000405	GM2A	4.81891	5.18678	5.12553	5.18334	0.000591154		5.45749	5.52184	5.41521	5.77142	0.000616677		-1172.53	-1124	-0.0609801
A_23_P144872	NM_000405	GM2A	4.82298	5.18916	5.3812	5.25904	0.000805756		5.03012	5.34303	5.51057	5.71907	0.0013672		-860.244	-506.982	-0.762811
A_23_P144877	NM_004045	ATOX1	11.2283	11.5142	11.8493	11.6083	0.000757995		11.1499	11.5081	11.6279	11.9248	0.00151851		-914.448	-456.465	-1.0024
A_23_P144911	NM_152403	EGFLAM	5.99993	5.82464	5.86979	4.92484	-0.00220955		5.76746	5.61824	5.38348	5.05568	-0.00151007		313.705	459.017	0.54914
A_23_P144916	NM_005110	GFPT2	7.78518	7.90224	7.78265	7.57038	-0.000544502		8.65645	8.70836	8.50137	8.68626	-1.01244e-05		1272.99	68463	5.74903
A_23_P14493	NM_018139	C14orf104	9.14931	8.4768	7.14453	4.98087	-0.00892934		9.35593	8.35583	6.19445	4.96179	-0.0094544		77.6258	73.3148	-0.0824324
A_23_P144944	NM_001001419	SMAD5	7.78605	7.5184	6.9671	6.012	-0.00380534		7.39865	7.0699	6.59063	6.76913	-0.00130654		182.151	530.522	1.54228
A_23_P144999	NM_016340	RAPGEF6	7.17996	6.68761	6.45015	5.35986	-0.00372231		8.40588	7.59218	6.72538	6.01044	-0.00495199		186.214	139.974	-0.411808
A_23_P145006	NM_054023	SCGB3A2	8.81247	9.36133	9.17357	10.6138	0.00355386		9.40965	9.4466	9.50853	9.95715	0.00117037		-195.041	-592.246	1.60242
A_23_P145016	NM_006696	BRD8	11.2823	10.6424	9.94986	8.99353	-0.00476472		11.136	10.6548	9.91204	9.8373	-0.0027307		145.475	253.835	0.803123
A_23_P145035	NM_153042	AOF1	5.3437	5.15433	5.73134	5.45861	0.000473785		4.94104	4.93798	4.9441	5.24257	0.000649051		-1463	-1067.94	-0.454099
A_23_P145053	NM_016262	TUBE1	5.60135	5.27997	5.25762	5.01963	-0.00109882		6.21655	6.05372	5.8846	5.73673	-0.000990903		630.81	699.511	0.14914
A_23_P145068	NM_012123	MTO1	9.44593	9.08281	9.21495	8.71489	-0.00136214		8.93166	8.56441	8.00793	7.36174	-0.00332173		508.866	208.67	-1.28606
A_23_P145074	NM_006813	PNRC1	9.20044	8.70075	5.74946	3.57294	-0.0125237		12.2292	11.3309	7.34401	4.773	-0.0164991		55.347	42.0113	-0.397729
A_23_P14508	XM_027236	TTC9	5.36977	5.37974	5.13002	4.68471	-0.0015322		5.27317	5.33257	4.5996	4.823	-0.00116746		452.388	593.72	0.392222
[truncated: 17,070 more rows]

## Sheet: Decay Constant & Kmeans cluster
GeneSymbol	P-1	P-2	CI7-1	CI7-2	kcluster
NFKBIA	-0.0149271	-0.0143963	-0.013659	-0.0137747	10
CYR61	-0.0142588	-0.0145933	-0.0154226	-0.014371	10
JUN	-0.0140143	-0.00998194	-0.00718422	-0.013104	10
PNRC1	-0.0137811	-0.0112662	-0.0152233	-0.0177748	10
RGS2	-0.0136034	-0.0104746	-0.0105152	-0.011606	10
TIFA	-0.0135496	-0.0112765	-0.0100113	-0.0109468	10
SERTAD1	-0.0132932	-0.0117725	-0.0126971	-0.012052	10
EGR1	-0.0132052	-0.0115036	-0.0127248	-0.0114348	10
ADM	-0.0130701	-0.0118966	-0.0116976	-0.011455	10
DDIT4	-0.0129347	-0.0125705	-0.0154948	-0.0144697	10
TIPARP	-0.012799	-0.0123789	-0.0126398	-0.0113818	10
DKK1	-0.01263	-0.0129784	-0.008331	-0.0111475	10
IER5L	-0.0125567	-0.0103604	-0.0105005	-0.0105677	10
SNAI1	-0.0124302	-0.0114322	-0.00870434	-0.00740058	10
CITED2	-0.0122807	-0.0120664	-0.0107858	-0.0128668	10
BTG1	-0.0121275	-0.0114107	-0.0135573	-0.0105425	10
LOC286044	-0.0120085	-0.010108	-0.0128842	-0.0114728	10
PPP1R3C	-0.0119507	-0.0114952	-0.0129725	-0.014741	10
NGDN	-0.0119168	-0.0103016	-0.0120458	-0.0135004	10
NFIL3	-0.0118659	-0.0106324	-0.0105102	-0.01085	10
GSG2	-0.0118609	-0.0105907	-0.0050131	-0.00857502	10
RPUSD2	-0.0117411	-0.00940551	-0.00859578	-0.0101777	10
TMEM177	-0.0115835	-0.0104128	-0.00811338	-0.00946029	10
MAD2L1BP	-0.0115746	-0.00946977	-0.00921306	-0.00894143	10
RND3	-0.0113877	-0.00766662	-0.0130029	-0.0128457	10
CDR2	-0.0112058	-0.00975354	-0.00634621	-0.00754554	10
PLEKHF2	-0.0111665	-0.00944478	-0.0100755	-0.00751419	10
MPHOSPH10	-0.011166	-0.0101625	-0.00825377	-0.0116988	10
C15orf39	-0.0111586	-0.0097514	-0.0118635	-0.0105746	10
LOC144233	-0.0111304	-0.00939761	-0.00802815	-0.00956207	10
KCNE4	-0.0111229	-0.00621748	-0.00300258	-0.00917187	3
SNAI2	-0.011112	-0.00953343	-0.0111661	-0.0109374	10
ZCCHC3	-0.0109512	-0.0100116	-0.00929043	-0.0100568	10
FASTKD5	-0.0108951	-0.00963403	-0.0114159	-0.0118023	10
CDC42EP2	-0.0108533	-0.00842775	-0.00737202	-0.00840828	10
ID1	-0.0107863	-0.0101034	-0.0122645	-0.0114836	10
EIF4ENIF1	-0.0107087	-0.00844159	-0.00903033	-0.00934893	10
OSR2	-0.010577	-0.00867412	-0.00747414	-0.00912857	10
C14orf169	-0.0105369	-0.00777682	-0.00945472	-0.00962908	10
SGK	-0.010525	-0.0100441	-0.00933378	-0.010002	10
PHF13	-0.0105228	-0.00922656	-0.00658629	-0.00430284	3
HPS6	-0.0104033	-0.00894766	-0.0140784	-0.0147542	10
BCAR3	-0.0103109	-0.00833802	-0.00822063	-0.00835601	10
NXT1	-0.01023	-0.00844967	-0.00878853	-0.00942068	10
FBXO42	-0.0102286	-0.00867972	-0.0071565	-0.00792444	10
IER2	-0.0102264	-0.00890061	-0.00840988	-0.00961047	10
OTUD1	-0.0100506	-0.00683921	-0.00948705	-0.00989598	10
TIGD2	-0.0100312	-0.00833286	-0.00897292	-0.00992717	10
ZNF217	-0.00995915	-0.00973764	-0.0101376	-0.0090813	10
PIM3	-0.00993571	-0.00569483	-0.0111098	-0.010901	10
BDKRB1	-0.00992126	-0.00765407	-0.00758534	-0.00727741	10
DKFZp761P0423	-0.0099169	-0.00792683	-0.00658115	-0.00620443	3
PITX2	-0.00981843	-0.0102622	-0.00833704	-0.00799114	10
USP42	-0.00975873	-0.00744732	-0.0037555	-0.0066325	3
FAM83D	-0.00972949	-0.00895333	-0.00868522	-0.00975234	10
HIG2	-0.00970452	-0.0095952	-0.00981301	-0.00888455	10
FLJ10213	-0.00967788	-0.00798872	-0.00676049	-0.00569004	3
IRX5	-0.00967217	-0.00762186	-0.0054016	-0.00670137	3
RASD1	-0.00962258	-0.00442077	-0.0120941	-0.00561728	10
IRF2BP2	-0.00959835	-0.00712567	-0.00580827	-0.0084614	3
C14orf104	-0.00957558	-0.00828311	-0.00939719	-0.00951161	10
ZNF503	-0.00957171	-0.00835963	-0.00728403	-0.00804109	10
CSTF1	-0.00954717	-0.00739842	-0.00883417	-0.011415	10
MKL1	-0.0095284	-0.00859522	-0.0103779	-0.0097363	10
DCP1B	-0.00945734	-0.00732063	-0.00901824	-0.00934145	10
IRX2	-0.00945271	-0.00888217	-0.00732024	-0.00774511	10
GADD45B	-0.00936679	-0.00895369	-0.00732862	-0.00830976	10
CEBPD	-0.00933486	-0.00615934	-0.00850933	-0.0107148	10
AMOTL2	-0.00932528	-0.00576221	-0.0097552	-0.00921231	10
TOPORS	-0.00931768	-0.00779438	-0.00704032	-0.00919522	10
RPP38	-0.00931376	-0.00844707	-0.00768772	-0.00774438	10
IRS1	-0.00929124	-0.00659849	-0.00832614	-0.00870116	10
RNF113A	-0.00928153	-0.00784243	-0.00468814	-0.00653424	3
C5orf30	-0.00926718	-0.00708611	-0.00847775	-0.00951735	10
FAM122A	-0.00924943	-0.00677765	-0.00917735	-0.00954701	10
IER3	-0.00924676	-0.00916147	-0.00639851	-0.00763848	10
FAM54A	-0.00923586	-0.00750324	-0.00637303	-0.00815374	3
MMAA	-0.00922307	-0.00664021	-0.00619117	-0.0061333	3
HIST1H4E	-0.00920763	-0.00908404	-0.00378434	-0.00891489	3
ZNF322B	-0.00920718	-0.00653454	-0.00520861	-0.00756053	3
KIAA1754	-0.00920691	-0.00640953	-0.00433284	-0.00678992	3
ANKRD37	-0.00915419	-0.00621507	-0.00651893	-0.00761819	3
RDH14	-0.00914495	-0.00728625	-0.00873853	-0.00845402	10
TGIF	-0.00913022	-0.00766938	-0.00653493	-0.00811667	3
ALKBH4	-0.00909754	-0.00758846	-0.0069402	-0.00834253	10
LRIG3	-0.0089942	-0.00724413	-0.00847893	-0.00669211	3
ZNRF3	-0.00898297	-0.00520572	-0.00502191	-0.00901295	3
LEMD3	-0.00897335	-0.0065106	-0.00971135	-0.00832308	10
C11orf46	-0.0089529	-0.00415729	-0.00354238	-0.00651811	3
HCG12	-0.00892205	-0.00805023	-0.00663832	-0.00603926	3
CCDC12	-0.00891862	-0.00669821	-0.00629817	-0.00673398	3
SIN3A	-0.00890743	-0.00727041	-0.00620623	-0.00702897	3
PIK3R1	-0.00890209	-0.00462113	-0.00762725	-0.00769249	3
RBM16	-0.00889117	-0.00837013	-0.00888841	-0.0086091	10
ELF2	-0.00887829	-0.00847511	-0.00351229	-0.00434062	3
ZNF694	-0.00886094	-0.00790611	-0.00797704	-0.0085083	10
SIAH2	-0.00882222	-0.00569898	-0.00738317	-0.00768703	3
GLI2	-0.00874777	-0.0081603	-0.00453402	-0.00595316	3
RNF12	-0.00874587	-0.00669613	-0.00645981	-0.00807006	3
C16orf72	-0.0087223	-0.00863662	-0.00949739	-0.00990486	10
RBM7	-0.00872151	-0.00882219	-0.00938262	-0.00929627	10
ZNF557	-0.00870473	-0.00842437	-0.00692886	-0.00632543	3
C1orf163	-0.00868536	-0.0050989	-0.00545908	-0.0074784	3
DYRK2	-0.00868013	-0.00662513	-0.0054752	-0.00688889	3
HIST1H4D	-0.00867583	-0.0073093	-0.00524352	-0.00887914	3
FLJ31818	-0.00866288	-0.00700323	-0.00738488	-0.00541505	3
ZBED5	-0.00864507	-0.00815695	-0.00551556	-0.00483644	3
ERRFI1	-0.00864276	-0.00559053	-0.00668146	-0.00737573	3
FILIP1L	-0.00862365	-0.0103038	-0.0081281	-0.00803011	10
EPC2	-0.00860749	-0.00928869	-0.00907167	-0.00863409	10
C19orf7	-0.00855723	-0.00794005	-0.00807916	-0.0081515	10
BXDC2	-0.00855289	-0.00574822	-0.0097875	-0.010157	10
DDX20	-0.00849706	-0.00768881	-0.00879313	-0.00978075	10
GAS1	-0.00849642	-0.00705227	-0.00745438	-0.0121739	10
NUP153	-0.00847569	-0.00770124	-0.00964899	-0.00704304	10
CIR	-0.00846223	-0.0070175	-0.00766225	-0.00843834	10
RG9MTD1	-0.00844865	-0.00605474	-0.0118137	-0.0109215	10
C12orf41	-0.00844336	-0.00653488	-0.00694169	-0.000919918	3
PPP1R10	-0.00843844	-0.0087775	-0.00908805	-0.007645	10
SMAD7	-0.00843732	-0.00836672	-0.00486828	-0.00581265	3
SLC25A25	-0.00842622	-0.00743486	-0.00746723	-0.00541311	3
SHROOM3	-0.00840707	-0.00524739	-0.00889254	-0.00898566	10
UTX	-0.00838628	-0.00716081	-0.0066613	-0.00647047	3
GRPEL2	-0.00837616	-0.00741575	-0.0066293	-0.00745255	3
ZNF526	-0.00835726	-0.0067555	-0.0052613	-0.00491869	3
NTF3	-0.00835594	-0.00711987	-0.00790517	-0.00751716	3
ZFP36	-0.00834334	-0.00711218	-0.00899556	-0.00789949	10
ZNF584	-0.00833709	-0.00624767	-0.00695187	-0.00549847	3
CXCL1	-0.00831672	-0.00649441	-0.0077487	-0.00538768	3
HIST1H4L	-0.0083054	-0.00643347	-0.00444735	-0.00877814	3
LOC63920	-0.00828799	-0.00745332	-0.00630179	-0.00670389	3
ZCCHC10	-0.0082826	-0.00778545	-0.00680506	-0.00947078	10
WDR53	-0.00827155	-0.00882326	-0.00837325	-0.00809309	10
RNF139	-0.00826712	-0.00624737	-0.00557729	-0.00706998	3
BUD13	-0.00825492	-0.00735645	-0.00680559	-0.00697273	3
ZNF398	-0.00824373	-0.00653031	-0.00620444	-0.00602553	3
C6orf47	-0.0082231	-0.00654629	-0.00764275	-0.00768609	3
ZCCHC8	-0.00820952	-0.0072739	-0.00663886	-0.00766288	3
CDC42EP3	-0.00818936	-0.00773531	-0.00515551	-0.0044513	3
MTF1	-0.00816277	-0.00545129	-0.00491088	-0.00830913	3
C1orf131	-0.00816021	-0.00684474	-0.00641925	-0.00480304	3
KLF9	-0.00814782	-0.00656858	-0.00805507	-0.00925483	10
E2F3	-0.00814617	-0.00709837	-0.00707428	-0.00741167	3
PPRC1	-0.00814046	-0.00795847	-0.00589269	-0.00590642	3
MKL2	-0.00813794	-0.00771329	-0.00915005	-0.00774075	10
GTF3C4	-0.00813622	-0.00699091	-0.00626128	-0.00636063	3
DDIT4L	-0.00812668	-0.00421377	-0.00799156	-0.00662945	3
TBK1	-0.00811939	-0.007665	-0.00796515	-0.00791658	10
EPHB3	-0.0081095	-0.00698261	-0.00947547	-0.00884042	10
FAM53C	-0.00810657	-0.00757292	-0.00892151	-0.00837578	10
KIAA1604	-0.00810566	-0.00578231	-0.0056712	-0.00760638	3
HIST1H4B	-0.00809062	-0.00639649	-0.00467027	-0.00858862	3
C3orf19	-0.00807801	-0.005632	-0.00154905	-0.00811265	3
EMX2	-0.00805957	-0.00736413	-0.00688114	-0.00835817	3
PHF23	-0.00804736	-0.00669858	-0.00817049	-0.00767439	3
LOC283666	-0.00804664	-0.00522884	-0.0044055	-0.00507376	3
CDKN2AIP	-0.00802492	-0.00644972	-0.00903269	-0.00910993	10
AKAP13	-0.00799936	-0.00529101	-0.00373405	-0.00568248	3
LOC145758	-0.00799882	-0.00689038	-0.00751002	-0.00613964	3
C20orf55	-0.00799032	-0.00696076	-0.00582165	-0.00612056	3
FBXO30	-0.00796273	-0.00792908	-0.00910593	-0.00857058	10
FLRT3	-0.00795898	-0.00272192	-0.00333537	-0.0081756	3
ZNF12	-0.00795193	-0.00539658	-0.00323666	-0.00487044	3
ZNF228	-0.0079444	-0.00525168	-0.00419953	-0.00538204	3
AMD1	-0.00793737	-0.00584927	-0.00444319	-0.00725528	3
PLEKHQ1	-0.00793256	-0.00688409	-0.00984153	-0.00768856	10
IFRD1	-0.00792967	-0.00749169	-0.00498835	-0.0053433	3
SEC24B	-0.00790578	-0.00611005	-0.00785401	-0.00741908	3
C17orf59	-0.00789794	-0.00583639	-0.00767065	-0.00949129	3
LDOC1L	-0.00788751	-0.00617346	-0.00775245	-0.00798011	3
BAG5	-0.00788194	-0.00624018	-0.00671441	-0.00538155	3
ARID4B	-0.00787955	-0.00604593	-0.00424134	-0.00492458	3
KIAA1826	-0.00787568	-0.00598158	-0.00687084	-0.00744824	3
TICAM1	-0.007874	-0.00670352	-0.00707118	-0.00722695	3
BCL3	-0.00786344	-0.00555709	-0.00569081	-0.00746587	3
C9orf150	-0.00786126	-0.00691631	-0.00891111	-0.00821366	10
BCL6	-0.00783299	-0.00520603	-0.00498113	-0.00648415	3
PAPOLG	-0.00782457	-0.00723978	-0.00737988	-0.00780561	3
HMG2L1	-0.00782088	-0.00700015	-0.00685195	-0.00575302	3
CDC2L5	-0.00781813	-0.00673481	-0.00497584	-0.00702565	3
DEPDC5	-0.00781237	-0.00696756	-0.00801559	-0.00677711	3
ZNF567	-0.0078018	-0.00720147	-0.00691968	-0.0069058	3
NKRF	-0.00779959	-0.00613086	-0.00725493	-0.006445	3
FZD7	-0.00779529	-0.00738305	-0.00294583	-0.00639236	3
CCDC8	-0.00779092	-0.00627654	-0.00566011	-0.00701941	3
WDR43	-0.00778836	-0.00818235	-0.00896565	-0.00731081	10
ZNF658B	-0.00778823	-0.00499534	-0.00496135	-0.00830551	3
KIAA1586	-0.00778583	-0.00683172	-0.00445952	-0.00618994	3
DNAJB1	-0.00777623	-0.00485154	-0.00611997	-0.00576789	3
NY-SAR-48	-0.00776599	-0.00760148	-0.00659362	-0.00795472	3
PLK3	-0.00774061	-0.00619019	-0.00456925	-0.00532494	3
C16orf51	-0.00771578	-0.00696142	-0.0077324	-0.00750349	3
KLF2	-0.0077041	-0.00617761	-0.0043734	-0.00575411	3
DBR1	-0.00769588	-0.00612427	-0.00528186	-0.0053626	3
BACH1	-0.00769032	-0.00642671	-0.00688943	-0.00640462	3
SPSB1	-0.00767034	-0.00665579	-0.00673203	-0.00601219	3
DUSP11	-0.00766807	-0.00691367	-0.00904084	-0.00869982	10
SCYL3	-0.00764591	-0.00582002	-0.0086038	-0.00791383	3
PPM2C	-0.00763421	-0.00504689	-0.00150526	-0.00753977	3
OXSM	-0.00762058	-0.00701369	-0.00513043	-0.00715065	3
BDKRB2	-0.00761992	-0.00644188	-0.00671804	-0.00603795	3
C1orf135	-0.00761641	-0.00690668	-0.00178932	-0.00361673	7
TFIP11	-0.00760982	-0.00637851	-0.00812862	-0.00681682	3
FLJ20294	-0.00760271	-0.00552866	-0.00944351	-0.00817931	3
KIAA0232	-0.00760191	-0.006557	-0.00616164	-0.00424003	3
PGBD3	-0.0075967	-0.00677534	-0.00601347	-0.00576371	3
EDN1	-0.00756195	-0.00808675	-0.00468227	-0.0071252	3
LOC144438	-0.00754434	-0.00666137	-0.00687158	-0.00602459	3
ANKRD50	-0.00753271	-0.00465979	-0.00291517	-0.00501543	7
C12orf35	-0.00752737	-0.00791455	-0.0046723	-0.00645996	3
KIAA1267	-0.0075245	-0.00575274	-0.00436659	-0.00454978	3
ZMIZ1	-0.0075095	-0.00627147	-0.00632348	-0.00685975	3
NHS	-0.00749393	-0.00556663	-0.0059614	-0.00470367	3
TBX15	-0.00748455	-0.00850499	-0.00678236	-0.00591256	3
RNF25	-0.00748046	-0.0077809	-0.00758324	-0.0052549	3
XKR8	-0.00747754	-0.00553994	-0.00835811	-0.00741284	3
C6orf152	-0.00747699	-0.00540861	-0.00701648	-0.0067752	3
KLF4	-0.00747516	-0.00346053	-0.00743722	-0.00625478	3
ADNP	-0.00746849	-0.00680942	-0.00709127	-0.00707194	3
ARHGAP12	-0.00746783	-0.0063918	-0.00525395	-0.00565822	3
ANKRD15	-0.00744853	-0.00689019	-0.0062019	-0.0055929	3
FAM46A	-0.00743675	-0.00582772	-0.00692423	-0.0061816	3
ZNF187	-0.00743483	-0.00637711	-0.00681201	-0.00546188	3
URG4	-0.00742087	-0.00629784	-0.00746064	-0.0065208	3
RBM12B	-0.00741759	-0.00507808	-0.0029984	-0.00597174	3
ARID2	-0.00739986	-0.00572695	-0.00572731	-0.00516427	3
E2F6	-0.00738909	-0.00715604	-0.00708735	-0.00584685	3
GPATCH3	-0.00737466	-0.005632	-0.00688017	-0.00559381	3
C7orf36	-0.00737439	-0.00561466	-0.00679146	-0.0068295	3
TUSC1	-0.00737246	-0.00584908	-0.00335665	-0.00448164	3
PTDSR	-0.00736996	-0.00555483	-0.00960423	-0.00731266	3
ZNF317	-0.00736814	-0.00569075	-0.0054572	-0.00599583	3
MGC16385	-0.00736753	-0.00646237	-0.00590246	-0.00749929	3
RIPK1	-0.00736262	-0.00577451	-0.00472771	-0.00465192	3
C3orf38	-0.00736136	-0.00565052	-0.00575823	-0.00624055	3
ZNF7	-0.0073528	-0.00823383	-0.00625232	-0.00631365	3
ZFP64	-0.00735187	-0.00621727	-0.00614286	-0.00627767	3
CDYL	-0.007336	-0.0078431	-0.00361603	-0.00412413	3
YRDC	-0.00733487	-0.00369036	-0.00702574	-0.00724232	3
CDK7	-0.0073207	-0.0054386	-0.0071993	-0.00875643	3
REV1	-0.00731707	-0.00527058	-0.00311116	-0.00402038	7
ZNF403	-0.00730283	-0.00474086	-0.00387522	-0.00495536	3
PLAGL2	-0.00729136	-0.00644039	-0.00835957	-0.00709684	3
HMOX1	-0.00728128	-0.0059056	-0.0111235	-0.0103321	10
PRR12	-0.00727921	-0.00584744	-0.00506493	-0.00386482	3
KLHL25	-0.00727919	-0.00707977	-0.007887	-0.00459109	3
FOXJ3	-0.00727004	-0.00670692	-0.0067294	-0.00514547	3
GEMIN4	-0.00726393	-0.00730126	-0.00521283	-0.00520263	3
C13orf7	-0.00725063	-0.00598832	-0.00874109	-0.00830891	3
PRICKLE2	-0.00724369	-0.00559088	-0.00723638	-0.00629668	3
HTATIP	-0.00723942	-0.00593167	-0.00770631	-0.00723686	3
TRIM11	-0.00723773	-0.00636251	-0.00589929	-0.00511937	3
IMP3	-0.00722812	-0.00456444	-0.00980252	-0.0103535	10
SMCR7	-0.0072261	-0.00767576	-0.00706911	-0.00785587	3
FOXF1	-0.00720286	-0.00705709	-0.0026151	-0.00635229	3
CNOT8	-0.00719798	-0.00590097	-0.00716064	-0.00676996	3
C22orf29	-0.0071929	-0.00571931	-0.00409192	-0.00567535	3
LOC728411	-0.0071923	-0.0060737	-0.00150356	-0.00501342	7
RNF169	-0.007189	-0.00496254	-0.00585313	-0.00474297	3
CDCA2	-0.00718637	-0.00539623	-0.00253558	-0.00656201	3
RNMTL1	-0.00718435	-0.00533134	-0.00793017	-0.00679644	3
TSC22D1	-0.00718004	-0.00436002	-0.00443447	-0.00563535	3
CDKN1B	-0.00717556	-0.00754567	-0.00652773	-0.0074958	3
ZNF581	-0.00717106	-0.00507466	-0.00137162	-0.00284971	7
KRCC1	-0.0071681	-0.00600103	-0.00667012	-0.006865	3
NCK1	-0.00715346	-0.00671131	-0.00765776	-0.00719806	3
KIAA0240	-0.00714628	-0.00551516	-0.00443886	-0.00492075	3
LMCD1	-0.00714179	-0.00486302	-0.00627611	-0.00577011	3
ZHX3	-0.00713959	-0.00545319	-0.00408269	-0.00508174	3
ZNF264	-0.00713787	-0.00405275	-0.00423479	-0.0059649	3
TIAM2	-0.00711795	-0.00481801	-0.00579399	-0.00605675	3
NR1D1	-0.00710104	-0.0053159	-0.00450401	-0.0058291	3
TWIST1	-0.00709969	-0.00432133	-0.00533088	-0.00780114	3
CEP76	-0.00709569	-0.00585534	-0.00643881	-0.00679153	3
RRS1	-0.00708176	-0.00558349	-0.00590973	-0.00832239	3
GATA2	-0.00707564	-0.0046931	-0.00136384	-0.0031344	7
LOC751071	-0.00705475	-0.00519032	-0.00545821	-0.00586906	3
TRIB3	-0.00705113	-0.00470616	-0.00681934	-0.00676701	3
DCUN1D3	-0.00704066	-0.00599592	-0.00546841	-0.00664409	3
FLJ36031	-0.00703761	-0.00644237	-0.0066701	-0.00792855	3
ZNF133	-0.00701088	-0.00629739	-0.00523134	-0.00444783	3
WDR33	-0.00700518	-0.00695881	-0.00751066	-0.00664352	3
TOB2	-0.00700108	-0.00629381	-0.00564124	-0.00723226	3
RGS3	-0.00699617	-0.00730736	-0.00343904	-0.00669031	3
ZNF394	-0.00699542	-0.00626318	-0.00714022	-0.00777007	3
CRSP9	-0.00697848	-0.00665108	-0.00647949	-0.00707773	3
GJA7	-0.00696797	-0.00259091	-0.00085631	-0.00611614	7
ELL	-0.00696348	-0.00603841	-0.00452432	-0.00350043	3
HIST1H4C	-0.00695111	-0.0058349	-0.00446124	-0.0085382	3
ND1	-0.00695091	-0.00624442	-0.0046891	-0.00407817	3
JRKL	-0.0069492	-0.0058876	-0.00594436	-0.00811445	3
C13orf34	-0.00693112	-0.00645968	-0.00505555	-0.00631485	3
RNF111	-0.00692836	-0.00584575	-0.00621463	-0.00610009	3
FASTKD3	-0.00692038	-0.0056247	-0.00416352	-0.0042402	3
BCAR1	-0.00691472	-0.00534666	-0.006553	-0.0072485	3
ZNF212	-0.0069081	-0.00630001	-0.00588775	-0.00454385	3
NDNL2	-0.00688861	-0.00558271	-0.00482593	-0.00575208	3
ZNF433	-0.00688758	-0.00559658	-0.00535115	-0.00388369	3
FLJ35779	-0.00688297	-0.00667582	-0.00432796	-0.00600403	3
ZNF295	-0.0068571	-0.00466155	-0.00687924	-0.0076948	3
CEBPB	-0.00684141	-0.00589426	-0.00594617	-0.00551208	3
KIAA0409	-0.00683913	-0.00570647	-0.00771103	-0.00651104	3
ZNF256	-0.00683786	-0.00701958	-0.00494249	-0.00452138	3
MTF2	-0.00683676	-0.00488264	-0.00185715	-0.00536041	7
MGC4268	-0.00683082	-0.00471526	-0.0076595	-0.00791217	3
RLF	-0.00682781	-0.00645646	-0.0075018	-0.00828143	3
MORC3	-0.00682313	-0.00662208	-0.00607372	-0.00550488	3
IER5	-0.00681993	-0.00606507	-0.00650823	-0.00623845	3
ZNF438	-0.00681633	-0.00507473	-0.0072305	-0.00678361	3
CRSP7	-0.00681319	-0.00579044	-0.00439253	-0.00383348	3
TSC22D2	-0.00681239	-0.00434288	-0.00625767	-0.00595432	3
TNFRSF1A	-0.00679891	-0.00451285	-0.00734642	-0.00749128	3
TRIM13	-0.00679876	-0.00586256	-0.00656161	-0.00622586	3
KIF2A	-0.006797	-0.00648835	-0.00589028	-0.00685152	3
ZNF773	-0.00679207	-0.00523398	-0.003897	-0.00564392	3
ZFAND5	-0.00677817	-0.0054757	-0.00324888	-0.00583939	3
EED	-0.00677801	-0.00570128	-0.00666217	-0.00570511	3
ZNF281	-0.00673548	-0.00572205	-0.00538496	-0.00493817	3
FBXL3	-0.00673455	-0.00616133	-0.00500917	-0.00487258	3
CITED4	-0.00673313	-0.00565659	-0.00580845	-0.00631394	3
PLEKHG3	-0.00673312	-0.00571037	-0.00494808	-0.00370817	3
TBX2	-0.0067296	-0.00524816	-0.00569653	-0.00523399	3
HIVEP2	-0.00672575	-0.00563951	-0.00701389	-0.00707189	3
LOC284454	-0.0067211	-0.00685914	-0.00518103	-0.00260602	3
USP37	-0.00671792	-0.00554386	-0.00515367	-0.00463636	3
RCL1	-0.00671283	-0.00559858	-0.00440309	-0.00485465	3
TRMT12	-0.00670658	-0.00477807	-0.00508122	-0.00552198	3
ANKRD49	-0.00670023	-0.00630679	-0.00412424	-0.00455592	3
NUDT6	-0.00668892	-0.0053289	-0.00453841	-0.0044177	3
ZCCHC7	-0.00668464	-0.00409426	-0.0022197	-0.00656626	7
ND6	-0.00667853	-0.00584211	-0.00281242	-0.00631517	3
MST101	-0.00667486	-0.00485688	-0.00343846	-0.00415277	7
TBX3	-0.00666847	-0.00544392	-0.0052446	-0.00563581	3
ELF1	-0.00665523	-0.00547756	-0.00566211	-0.00721164	3
C2orf42	-0.00665272	-0.00523222	-0.00536923	-0.00349111	3
CBLB	-0.00664731	-0.00498254	-0.00363937	-0.00368124	7
CCDC49	-0.00662596	-0.00563613	-0.00426336	-0.00537617	3
FAM46B	-0.00662376	-0.00385762	-0.00241049	-0.00460301	7
ZNF193	-0.00661312	-0.00614701	-0.0051614	-0.0043862	3
NAV3	-0.00661064	-0.00641408	-0.00386167	-0.00481657	3
POP7	-0.00660715	-0.00536686	-0.00690679	-0.00708115	3
LOC51233	-0.00660543	-0.005766	-0.00614303	-0.00678867	3
TBX5	-0.00660506	-0.00605953	-0.00736281	-0.00602971	3
FGD4	-0.00659956	-0.00357578	0.000738977	-0.00376971	7
KRTAP1-5	-0.00658649	-0.00281586	-0.0057305	-0.0071601	3
ARL4C	-0.00657198	-0.000933854	-0.00404899	-0.00550184	2
JARID1B	-0.00655316	-0.00552709	-0.00442936	-0.00617812	3
EFNA4	-0.00654359	-0.00525651	-0.00780775	-0.00604371	3
GTPBP10	-0.00654037	-0.00494368	-0.00565965	-0.00437515	3
C12orf44	-0.00653385	-0.00455292	-0.00665914	-0.00686887	3
ZNF263	-0.00653307	-0.00394902	-0.00416058	-0.00158678	7
AASDH	-0.00653209	-0.00348634	-0.00123442	-0.00468927	7
MYB	-0.00653163	-0.00564391	-0.00122138	-0.00421924	7
JUNB	-0.00652954	-0.00563377	-0.00673806	-0.00765196	3
THAP11	-0.00652246	-0.00440884	-0.00667393	-0.00397902	3
FLI1	-0.00651841	-0.00516312	-0.00755397	-0.00718965	3
FBXO33	-0.00651203	-0.00313064	-0.00599773	-0.00567605	3
LOC400506	-0.00651198	-0.00467387	-0.00890547	-0.00861223	3
C20orf111	-0.00650457	-0.0040485	-0.00567327	-0.00525009	3
DKFZp762E1312	-0.00650265	-0.00792467	-0.001796	-0.00638939	3
SESN2	-0.00649794	-0.00677479	-0.00477327	-0.00724766	3
KIAA1542	-0.00649636	-0.00560976	-0.00554337	-0.00547234	3
NR2F2	-0.00648513	-0.00537941	-0.00496893	-0.0055864	3
SFRS4	-0.0064763	-0.00310903	-0.00161124	-0.00480038	7
LOC642005	-0.0064651	-0.00532687	-0.00197649	-0.00405913	7
DNMBP	-0.00646252	-0.00609576	-0.0078933	-0.00586097	3
ASXL2	-0.00645532	-0.00404644	-0.00483791	-0.0053815	3
RIOK2	-0.00645318	-0.00656033	-0.0101265	-0.0081792	10
SPRY4	-0.00645115	-0.00758723	-0.00410954	-0.00373396	3
BCDIN3	-0.00642933	-0.00523767	-0.00717576	-0.00608892	3
GEM	-0.00642455	-0.00616111	-0.00818075	-0.00698334	3
DEPDC7	-0.00642228	-0.00592963	-0.00681189	-0.00560379	3
TSHZ3	-0.00641983	-0.00596398	-0.00380578	-0.00370033	7
AXIN1	-0.00640845	-0.00607799	-0.00440619	-0.00520253	3
TRPS1	-0.00640255	-0.00467831	-0.0076228	-0.00559824	3
ZNF3	-0.00640166	-0.00432313	-0.0029627	-0.00406858	7
TNRC15	-0.00639889	-0.00471928	-0.0048286	-0.00753241	3
C1orf176	-0.00639675	-0.00577654	-0.00484903	-0.00547188	3
JMJD2A	-0.0063966	-0.00251593	-0.00171039	-0.0062866	7
LOC58489	-0.00639649	-0.00519363	-0.0065458	-0.00812195	3
ARID5A	-0.00639309	-0.00424683	-0.00726562	-0.00727276	3
PEX11B	-0.00639264	-0.00362439	-0.00542731	-0.00580195	3
KIAA1652	-0.00639247	-0.00251059	0.00260999	-0.00302963	8
C1orf190	-0.00638667	-0.00479485	-0.00387777	-0.00543379	3
HOXA13	-0.00638524	-0.00512602	-0.00287813	-0.00547732	7
KIAA0133	-0.00638456	-0.00469598	-0.00630477	-0.00585855	3
C21orf122	-0.00636674	-0.00432086	-0.00402571	-0.0039402	7
ZFX	-0.00636062	-0.00486802	-0.0030119	-0.0048946	7
ZNF92	-0.00635958	-0.00520232	-0.00326104	-0.00463999	7
ZNF469	-0.00635933	-0.00638885	-0.00374303	-0.00404119	3
ZNF777	-0.00635821	-0.00505996	-0.00778609	-0.00735385	3
COIL	-0.00634822	-0.00510129	-0.00287487	-0.00345735	7
SLC38A2	-0.00633913	-0.00591961	-0.00515158	-0.00683937	3
HS3ST3B1	-0.00633835	-0.0048663	-0.00521141	-0.00597054	3
ARRDC4	-0.00633632	-0.00553487	-0.00586486	-0.00603781	3
TRIM27	-0.00633048	-0.00573695	-0.00571068	-0.00408665	3
NET1	-0.00631843	-0.00571253	-0.00690868	-0.00757872	3
C19orf52	-0.00631535	-0.00600487	-0.00979542	-0.0113882	10
C15orf5	-0.00629905	-0.00537897	-0.00503015	-0.00309398	7
ETAA1	-0.00629479	-0.00662559	-0.00414143	-0.00366708	3
CHIC2	-0.0062943	-0.00385187	-0.00610438	-0.00477354	3
BCORL1	-0.00628593	-0.00369525	-0.00428595	-0.00543573	3
KIAA1731	-0.00627354	-0.00399842	-0.00379252	-0.00351835	7
FLJ11021	-0.00627256	-0.005174	-0.00538803	-0.00581943	3
KLHL9	-0.00627149	-0.00430062	-0.00954935	-0.00975472	3
C12orf22	-0.00627058	-0.00558892	-0.00452175	-0.00397232	3
LOC342979	-0.00626843	0.00056814	0.00139755	-0.00252224	8
TUFT1	-0.00625797	-0.00384285	-0.00544679	-0.00461205	3
ETS2	-0.006255	-0.00531666	-0.00424318	-0.00451274	3
C11orf57	-0.00625035	-0.00511194	-0.00175571	-0.00415637	7
ST3GAL1	-0.00624812	-0.00406217	-0.00566574	-0.00543028	3
SCHIP1	-0.00624749	-0.00595303	-0.00381335	-0.00436697	3
RIOK1	-0.00624655	-0.00247375	-0.00164541	-0.00373436	7
TRAF3IP2	-0.0062414	-0.00426184	-0.00314414	-0.00410875	7
SEMA6D	-0.00623729	-0.00437069	-0.00474852	-0.00273813	7
ZNF800	-0.00623169	-0.0036393	-0.00016257	-0.00505603	7
MGC24103	-0.00622953	-0.0055817	-0.00297461	-0.00333613	7
DBF4	-0.00622462	-0.00621574	-0.00648183	-0.00689532	3
PTCD1	-0.00622041	-0.00438826	-0.00586925	-0.00457766	3
ZNF350	-0.00621979	-0.00483478	-0.00817572	-0.00883397	3
MTMR3	-0.00621643	-0.00548647	-0.00562319	-0.00450096	3
NRBF2	-0.00621218	-0.00615722	-0.00614246	-0.00657612	3
TLE4	-0.00621053	-0.00512634	-0.00650027	-0.00603276	3
FBXO45	-0.00620892	-0.00372548	-0.00650106	-0.00543225	3
C6orf166	-0.00620757	-0.00471486	-0.00445594	-0.00536753	3
C8orf76	-0.00620106	-0.00376787	-0.00625121	-0.00625363	3
FLJ23556	-0.00619895	-0.0053932	-0.00459665	-0.00389539	7
C17orf48	-0.00619852	-0.0043018	-0.000940492	-0.00284893	7
C18orf19	-0.00619762	-0.00553029	-0.00781289	-0.00766473	3
ZNF644	-0.00619323	-0.00455605	-0.00177282	-0.004767	7
IPPK	-0.00619077	-0.00663424	-0.00385256	-0.00190585	7
CCDC96	-0.00619004	-0.0057508	-0.00516739	-0.00522179	3
LOC400566	-0.00618879	-0.00366159	-0.00514133	-0.00410085	2
ARMC7	-0.00618648	-0.00589497	-0.00561987	-0.00417704	3
C8orf58	-0.00618463	-0.00560078	-0.00472938	-0.00465452	3
CASP8AP2	-0.0061794	-0.0067775	-0.00419769	-0.00609225	3
MYC	-0.00617762	-0.00639714	-0.00516627	-0.00560912	3
ZNF616	-0.00616049	-0.00306683	-0.00474676	-0.00395598	7
SH3PX3	-0.00614813	-0.00302477	-0.00670891	-0.00642776	3
RNF4	-0.00613988	-0.00577405	-0.00652577	-0.00520375	3
SCO2	-0.00613883	-0.00428428	-0.0072724	-0.00748453	3
OBFC2A	-0.00613164	-0.00551132	-0.00181265	-0.0035547	7
SMEK1	-0.00612193	-0.0046706	-0.00690669	-0.00638106	3
GENX-3414	-0.00611988	-0.00438364	-0.00613833	-0.00576365	3
DISP1	-0.00610969	-0.00412274	-0.00737894	-0.00538153	3
PRKCE	-0.00610781	-0.00392746	-0.00522225	-0.0048894	3
FLJ11171	-0.00610544	-0.0052601	-0.00818012	-0.00796617	3
HSPC111	-0.00610056	-0.00474212	-0.009413	-0.010213	3
ZNF791	-0.0060991	-0.00439559	-0.00370296	-0.00293857	7
ASB13	-0.00609814	-0.00430883	-0.00610575	-0.00566584	3
CSNK1G1	-0.00609425	-0.00311676	-0.00173919	-0.00476391	7
LNX2	-0.00609119	-0.00559334	-0.00510856	-0.00543999	3
MEIS1	-0.0060894	-0.00509013	-0.00641896	-0.00514459	3
USP1	-0.00608765	-0.00478774	-0.00617329	-0.00554635	3
HERPUD1	-0.00608595	-0.00393075	-0.00686248	-0.00758259	3
RFXDC2	-0.00608396	-0.00443015	-0.00230575	-0.00481687	7
SETX	-0.00608316	-0.00471994	-0.00512467	-0.00593657	3
ISG20L1	-0.00607954	-0.00575547	-0.00547802	-0.00352906	3
LOC401825	-0.00607684	-0.00435521	-0.0029632	-0.0052625	7
RCOR1	-0.0060744	-0.00506255	-0.00697543	-0.00596217	3
PCDH18	-0.00606745	-0.00446505	-0.0054737	-0.00634437	3
TNFAIP8	-0.00606121	-0.00508696	-0.00588633	-0.00615777	3
ZNF709	-0.00605387	-0.00531	-0.00291362	-0.00399033	7
SFRS8	-0.00605335	-0.00351981	0.00019521	-0.00265799	7
C11orf77	-0.00605276	-0.00406827	-0.00358836	-0.00538453	7
KIAA0947	-0.00605136	-0.00525182	-0.0068057	-0.0063776	3
SIX1	-0.00604904	-0.00470794	-0.00552455	-0.00663514	3
WEE1	-0.00604885	-0.00520354	-0.00507839	-0.00500728	3
C8orf53	-0.00604759	-0.00398119	-0.00168989	-0.00552693	7
C17orf80	-0.00603629	-0.00578779	-0.00513645	-0.00445314	3
WAPAL	-0.00603021	-0.00560561	-0.00912509	-0.00744718	3
STK40	-0.0060294	-0.00477319	-0.00394969	-0.0034035	7
PPAN	-0.0060271	-0.00482076	-0.00443972	-0.00448673	7
RFWD3	-0.00602388	-0.00257317	-0.0041813	-0.00672998	2
IRF1	-0.00601782	-0.00517325	-0.00509979	-0.00566691	3
NPAT	-0.00600392	-0.00438749	-0.000972239	-0.00434321	7
C10orf47	-0.00600391	-0.0037987	-0.00404749	-0.00234016	7
DISC1	-0.00599956	-0.00389965	-0.00391146	-0.00365645	7
PCGF1	-0.00599711	-0.00314986	-0.00417269	-0.00472871	7
LOC92312	-0.0059948	-0.0050048	-0.00484395	-0.00444815	3
ZNF639	-0.00598197	-0.00600784	-0.00350865	-0.00348935	7
SETD2	-0.00598128	-0.00552321	-0.00197011	-0.00571509	7
ZBTB5	-0.00598122	-0.00491962	-0.004893	-0.00411187	3
SEPHS2	-0.00597492	-0.00439667	-0.00670861	-0.00675469	3
ZSWIM6	-0.00596285	-0.00485542	-0.00416103	-0.00431851	7
VPS37C	-0.00596046	-0.00365404	-0.00667136	-0.00541717	3
CSRP2BP	-0.00595794	-0.0044622	-0.00903548	-0.00832035	3
KIAA0355	-0.00595382	-0.00326208	-0.00396026	-0.00317603	7
TRERF1	-0.00594722	-0.00336361	-0.00269783	-0.00416378	7
CCDC51	-0.00594498	-0.00358376	-0.00535693	-0.00517396	2
HIVEP1	-0.00594407	-0.00537453	-0.00380646	-0.0042496	7
POLD3	-0.00593467	-0.00387917	-0.00185748	-0.00366114	7
TACC2	-0.00592972	-0.00461767	-0.00589171	-0.00621776	3
ZNF429	-0.00592804	-0.00497774	-0.00327304	-0.00385882	7
CXXC5	-0.00590903	-0.00513432	-0.00426276	-0.00673194	3
CCDC102A	-0.00590649	-0.0030563	-0.00573827	-0.0061898	2
SRGAP1	-0.00590627	-0.00459673	-0.00244679	-0.00393625	7
ZNF330	-0.00590514	-0.00314654	-0.00544605	-0.00612073	2
YOD1	-0.00590268	-0.00519014	-0.00492444	-0.00423378	3
CKS2	-0.00590014	-0.00329859	-0.0058428	-0.00895488	3
C7orf49	-0.00589929	-0.00464661	-0.00693897	-0.00664996	3
MIS12	-0.00589084	-0.00482255	-0.00536259	-0.00494558	3
GMEB1	-0.00589004	-0.00403362	-0.0047867	-0.00505307	2
C17orf63	-0.00588787	-0.00449117	-0.00360831	-0.00384159	7
RHOBTB1	-0.00588602	-0.00292487	-0.000834015	-0.00440816	7
ERCC6	-0.00588558	-0.0049505	-0.0049391	-0.00633732	3
C21orf91	-0.00588045	-0.00396341	-0.00472543	-0.00491736	2
SMAD1	-0.00587915	-0.00507997	-0.0055015	-0.00556823	3
HRH1	-0.00587774	-0.00325751	-0.00143186	-0.00518516	7
SPSB2	-0.00587246	-0.00590215	-0.00365134	-0.00608727	3
CDC7	-0.00587154	-0.00523784	-0.00472253	-0.00347317	7
PLAG1	-0.00586436	-0.00458274	-0.00321865	-0.0038816	7
RGMB	-0.00585598	-0.0048411	-0.00365431	-0.00420508	7
CCDC127	-0.00585035	-0.0036141	-0.00631288	-0.00711252	3
LOC153546	-0.00584776	-0.00231622	-0.00369774	-0.00433128	7
ZNF622	-0.00584681	-0.0033564	-0.0103285	-0.00948477	3
C4orf15	-0.00583358	-0.00636978	-0.00377957	-0.00277682	7
GTF2B	-0.00583338	-0.00498599	-0.0114766	-0.0111571	10
PGBD2	-0.00582986	-0.00542683	-0.00429576	-0.00536198	3
ZNF672	-0.00582935	-0.00392137	-0.00741412	-0.00777244	3
ATPBD3	-0.0058261	-0.00507009	-0.00206679	-0.00340353	7
PNRC2	-0.00582206	-0.0051609	-0.00689102	-0.00828233	3
KIAA1432	-0.00581834	-0.00449255	-0.00678548	-0.00510897	3
BRD1	-0.00581307	-0.00684546	-0.00615946	-0.00361435	3
FLJ23569	-0.0058037	-0.00410076	-0.00437031	-0.00353359	7
TRIM24	-0.00580293	-0.00453449	-0.00962682	-0.00872322	3
RSF1	-0.005802	-0.00359581	-0.00161666	-0.00352392	7
ZNF671	-0.00579459	-0.00475019	-0.00614121	-0.00408607	3
SLC30A1	-0.00579128	-0.00393564	-0.00452695	-0.00490348	2
SCYL1BP1	-0.00579048	-0.00572996	-0.00461301	-0.00436528	3
FBXL5	-0.00577792	-0.00574581	-0.00732293	-0.00734709	3
CTGF	-0.00577429	-0.00459071	-0.000925243	-0.00215478	7
ZNF746	-0.00576325	-0.00468622	-0.00185135	-0.00391166	7
SMAD3	-0.00575944	-0.00502109	-0.0041392	-0.00387428	7
TOB1	-0.00575714	-0.00339427	-0.00284926	-0.00566924	7
ND2	-0.00575187	-0.00385133	-0.00446546	-0.003795	7
MGC16121	-0.00575139	-0.00635225	-0.00698751	-0.00523572	3
VPS18	-0.00575135	-0.00441582	-0.00760405	-0.00509183	3
PUM1	-0.00574825	-0.00461933	-0.00366823	-0.00485932	7
C1orf79	-0.00574687	-0.00544614	-0.00211926	-0.00280279	7
ZNF675	-0.00574624	-0.0052244	-0.00263224	-0.0033954	7
DKFZp779O175	-0.00574191	-0.00444453	-0.007013	-0.00714495	3
ZNF132	-0.0057335	-0.00319559	-0.0036165	-0.00322268	7
C6orf145	-0.00573106	-0.00511367	-0.00578324	-0.00438906	3
RWDD2	-0.005728	-0.00478658	-0.00391326	-0.0048734	7
NOL1	-0.00572799	-0.0040766	-0.00395971	-0.00372997	7
ZNF681	-0.00572782	-0.0054169	-0.00279282	-0.00374417	7
RNF146	-0.00572756	-0.00726208	-0.00481527	-0.00284969	3
UTP15	-0.005726	-0.00500239	-0.00544371	-0.00419686	3
TAF7	-0.00572312	-0.00378193	-0.00540632	-0.00629019	3
STARD8	-0.00572225	-0.00480445	-0.00198959	-0.00262622	7
TSSC4	-0.00572033	-0.00431613	-0.00678729	-0.0064142	3
ZNF66	-0.00571733	-0.00424478	-0.00233982	-0.00188956	7
C16orf70	-0.00571315	-0.00459116	-0.00408318	-0.00496881	7
DHX32	-0.00570456	-0.00394391	-0.00518403	-0.00403552	2
TBP	-0.00570217	-0.00484347	-0.00354255	-0.00339183	7
ZNF561	-0.00570202	-0.00483443	-0.00293759	-0.00488195	7
TIGD6	-0.00570072	-0.00472136	-0.00475539	-0.00624535	3
SEMA4C	-0.00569511	-0.00476862	-0.00468287	-0.00409726	7
CEP350	-0.00569485	-0.00494186	-0.00536376	-0.00646365	3
SMA4	-0.00569284	-0.00476016	-0.000496142	-0.00334444	7
ZNF680	-0.00569175	-0.00458827	-0.0023845	-0.00337108	7
CXorf15	-0.00568976	-0.0035515	0.000255879	-0.00479781	7
ZNF629	-0.00567708	-0.0049651	-0.00612483	-0.00563562	3
KIAA0754	-0.00567698	-0.00361931	-0.00132488	-0.0016308	7
FAM126B	-0.00567572	-0.00456683	-0.00130572	-0.00370359	7
CXorf6	-0.00567439	-0.00306917	-0.00223527	-0.00356946	7
MST150	-0.00566529	-0.00328086	-0.00600188	-0.00505252	2
ZNF696	-0.00566335	-0.00401632	-0.0013564	-0.00560835	7
ASXL1	-0.00565354	-0.00472945	-0.00383834	-0.0035529	7
WAC	-0.00564736	-0.00473408	-0.00455071	-0.00634726	3
NCOA6	-0.00564631	-0.00490694	-0.00560034	-0.00500097	3
RNMT	-0.00564627	-0.00454807	-0.00434432	-0.00513787	7
MRPL44	-0.00564427	-0.0039301	-0.00905632	-0.00990372	3
ZNF430	-0.00563804	-0.00492457	-0.00257716	-0.00361841	7
GALNAC4S-6ST	-0.00563487	-0.0024845	-0.00539207	-0.00486836	2
SIP1	-0.00563229	-0.00451162	-0.00631942	-0.00514775	3
ABL2	-0.00562853	-0.00449826	-0.00355102	-0.00379561	7
PRCC	-0.00561642	-0.00473421	-0.00579112	-0.005478	3
HEXIM2	-0.00560635	-0.00317185	-0.00248279	-0.0043792	7
ZC3H5	-0.0056044	-0.00475773	-0.00386512	-0.00271842	7
ZNF431	-0.0056036	-0.00506709	-0.0023412	-0.003684	7
GOPC	-0.00560259	-0.00405195	-0.00292041	-0.00234211	7
ZNF710	-0.00560048	-0.00365782	-0.0051401	-0.00418847	2
ZNF100	-0.00559593	-0.0043465	-0.00249635	-0.00395084	7
BIN3	-0.00559492	-0.00440078	-0.00461508	-0.00411336	7
ZNF85	-0.00559459	-0.00530809	-0.0018904	-0.00378228	7
NSUN3	-0.00559208	-0.00475295	-0.00592922	-0.00474043	3
TMEM57	-0.00558157	-0.00367088	-0.0027124	-0.00324884	7
ING2	-0.00556947	-0.00507831	-0.00268094	-0.00352163	7
PLK1	-0.00556815	-0.00347373	-0.00324652	-0.00667452	2
TMEM23	-0.00556558	-0.0037008	-0.00355324	-0.00356581	7
RPP14	-0.00556127	-0.00450211	-0.00466387	-0.00447114	7
LSM8	-0.00556057	-0.00415279	-0.00344535	-0.00461293	7
RUNX2	-0.00555793	-0.00532629	-0.00510152	-0.00422815	3
ZNF565	-0.00555719	-0.00459488	-0.00354746	-0.00510666	7
MFSD5	-0.00555548	-0.00357011	-0.00887581	-0.00954596	3
FLJ16542	-0.00555466	-0.00472296	-0.00450651	-0.00361743	7
C17orf42	-0.00555192	-0.00422351	-0.00646425	-0.00625676	3
FOXJ2	-0.00555164	-0.00397358	-0.00425715	-0.00325179	7
TGS1	-0.00554918	-0.00479993	-0.00234432	-0.00293429	7
WDR37	-0.00554777	-0.00462471	-0.00591333	-0.00514802	3
FLJ44894	-0.00554668	-0.00456335	-0.00267238	-0.00354496	7
FLJ27365	-0.00554236	-0.00564744	-0.00700399	-0.00666491	3
TMEM55B	-0.00554051	-0.00416153	-0.00413141	-0.00285531	7
TTK	-0.00553921	-0.0050916	-0.00482096	-0.00692292	3
LOC650828	-0.0055382	-0.00489321	-0.00549809	-0.00483861	3
SUHW3	-0.00553354	-0.00470639	-0.00394105	-0.0033372	7
LOC400657	-0.00553112	-0.00358331	-0.00260825	-0.00236276	7
SOCS5	-0.00553046	-0.00479999	-0.00426732	-0.00574727	3
ARHGEF7	-0.00552519	-0.00502185	-0.00286743	-0.00356965	7
DENND2C	-0.00552508	-0.00338323	-0.00503763	-0.00360651	2
ZZZ3	-0.00552507	-0.00413042	-0.00479463	-0.00437122	2
CHD8	-0.00551289	-0.00382577	-0.00634416	-0.0058623	3
GRASP	-0.00551288	-0.00306673	-0.00529301	-0.00390925	2
MEIS2	-0.00551007	-0.00433227	-0.00296546	-0.00428204	7
MBD4	-0.00550802	-0.00410589	-0.00575907	-0.00408629	2
GTF2E1	-0.0055052	-0.00557566	-0.00925504	-0.00722236	3
MAP1S	-0.00550406	-0.00440307	-0.0057172	-0.00642538	3
TBC1D10A	-0.00550388	-0.00427974	-0.00500141	-0.00428308	2
GLI3	-0.00550197	-0.00453145	-0.000245276	-0.00353738	7
ZNF687	-0.00549697	-0.00484152	-0.0053509	-0.00286818	7
ZFYVE1	-0.00549386	-0.00378305	-0.00636844	-0.00487477	2
BLM	-0.00548925	-0.00489489	-0.0025015	-0.00552619	7
USPL1	-0.0054803	-0.00523163	-0.0030172	-0.00306726	7
NR0B1	-0.0054777	-0.00401515	-0.00677057	-0.00471526	2
AURKA	-0.00547752	-0.0041429	-0.00529096	-0.00673427	3
C3orf33	-0.00547692	-0.00381385	-0.00505689	-0.00355578	7
FLJ32745	-0.00546961	-0.00292634	-0.00187508	-0.00195873	7
LOC146909	-0.00546755	-0.00499795	-0.00438931	-0.00483068	7
AVPI1	-0.00546515	-0.00279972	-0.00801186	-0.00672843	3
IRF2BP1	-0.00545803	-0.00496112	-0.00575097	-0.00736616	3
CYTB	-0.0054561	-0.00321962	-0.00370075	-0.00215776	7
MIZF	-0.0054541	-0.00535266	-0.00517448	-0.00404116	3
ZNF254	-0.00544888	-0.00456031	-0.00256326	-0.00377193	7
ZNF234	-0.00544857	-0.00344725	-0.000501961	-0.00359675	7
FZD4	-0.00543948	-0.00358633	-0.00480717	-0.00593427	2
CEBPZ	-0.00543617	-0.00421634	-0.00825137	-0.00777164	3
CHSY1	-0.00543563	-0.00419163	-0.00502417	-0.00474823	2
PPP1R8	-0.00543256	-0.00449161	-0.00566696	-0.00526754	3
ZNF99	-0.00542464	-0.00396743	-0.00250635	-0.00437977	7
POLH	-0.00541651	-0.00396762	-0.00541133	-0.00593359	3
TANC1	-0.00541387	-0.00378058	-0.00557184	-0.00485373	2
ZNF502	-0.00540802	-0.00392954	-0.00316134	-0.00398319	7
PRDM2	-0.00540227	-0.00442147	-0.0042507	-0.00355125	7
LOC342892	-0.00539573	-0.00454272	-0.0039612	-0.0028376	7
IL6	-0.00539451	-0.00330782	-0.00428825	-0.00342947	7
ACBD3	-0.00539417	-0.00441479	-0.00869788	-0.00669116	3
JUB	-0.00538974	-0.00441707	-0.00534031	-0.00444048	2
MBIP	-0.00538755	-0.00520281	-0.00466068	-0.0041167	7
PHF3	-0.00538664	-0.00461863	-0.0074607	-0.00811748	3
PIAS1	-0.00538542	-0.00426037	-0.0017118	-0.00388927	7
KBTBD7	-0.00538393	-0.00462038	-0.00584118	-0.00686473	3
MGC12966	-0.00538109	-0.00381886	-0.00541803	-0.00589558	2
SAMD8	-0.00537722	-0.00489838	-0.0044433	-0.00469033	7
FLJ40142	-0.00537429	-0.00329802	-0.00302384	-0.00356435	7
LOC552889	-0.00537054	-0.00356421	-0.00374058	-0.00353192	7
SMAD5	-0.00537039	-0.00224029	0.000926751	-0.00353983	8
RAI1	-0.0053627	-0.00477974	-0.00387557	-0.00316696	7
SOX11	-0.00536142	-0.00385544	-0.00591292	-0.00611677	3
MRPL46	-0.00535631	-0.00404103	-0.00776228	-0.00655303	3
PTRH2	-0.00535548	-0.0033569	-0.00815432	-0.00902453	3
ATXN7	-0.00535492	-0.00409559	-0.00188056	-0.00331593	7
PTGFR	-0.00535384	-0.00304749	-0.0014812	-0.00309306	7
IRS2	-0.0053513	-0.00374071	-0.00370885	-0.00534389	7
LOC442319	-0.00534987	-0.00423503	-0.0022418	-0.00318959	7
ABHD13	-0.00534946	-0.00376658	-0.00387184	-0.00361414	7
E2F7	-0.00534852	-0.00404629	-0.00277407	-0.00445869	7
FLJ12529	-0.00534544	-0.00509434	-0.00317476	-0.00193966	7
GKAP1	-0.00534348	-0.00510369	-0.00377938	-0.00521482	7
ASPM	-0.00534072	-0.00476853	-0.00189906	-0.00725241	7
INCENP	-0.0053347	-0.00547162	-0.00771911	-0.00815169	3
CREB3L2	-0.0053318	-0.00459476	-0.00691051	-0.00606351	3
TESC	-0.00532655	-0.000506692	-0.00439487	-0.000321589	4
ZNF562	-0.00532008	-0.00336112	-0.00287029	-0.00404765	7
ZNF324	-0.00531967	-0.00433242	-0.00228318	-0.00210695	7
RCHY1	-0.00531675	-0.00360902	-0.00669678	-0.0052756	2
C14orf106	-0.00531538	-0.00357519	-0.00224458	-0.00490541	7
LOC387787	-0.00531536	-0.00390384	-0.00399673	-0.00439168	7
FLJ36840	-0.00531337	-0.00440756	-0.00242751	-0.00342502	7
ADPRHL2	-0.00531102	-0.00331494	-0.00893228	-0.00783661	3
C4orf8	-0.00530855	-0.00412538	-0.00121907	-0.00397616	7
PIM1	-0.00530609	-0.00260625	-0.00985051	-0.00839327	3
FBXL10	-0.00530265	-0.00566153	-0.00340752	-0.00333864	7
LEO1	-0.00529702	-0.00443419	-0.007765	-0.00715069	3
ANKRD12	-0.00529287	-0.00344637	-0.00237283	-0.00475966	7
ARMC5	-0.00529127	-0.00479522	-0.00532351	-0.00409382	2
KCTD11	-0.00528518	-0.00399013	-0.00520483	-0.00593561	2
C1orf164	-0.00528342	-0.00417887	-0.00362049	-0.00445115	7
BLCAP	-0.00528245	-0.00187388	-0.00372103	-0.00212619	7
DUSP5P	-0.00527963	-0.00341839	-0.00139408	-0.00218574	7
CASP3	-0.00527497	-0.00484124	-0.00576426	-0.00557761	3
ESCO1	-0.00527308	-0.00297517	-0.00500716	-0.00467186	2
PDZRN3	-0.00527295	-0.00509569	-0.00323902	-0.00406862	7
SALL1	-0.00525969	-0.00327014	-0.00559947	-0.00537312	2
CNOT6L	-0.00525946	-0.00340571	-0.00246403	-0.0049966	7
SLC19A2	-0.00525865	-0.00361234	-0.00569689	-0.00418768	2
SPEN	-0.00525742	-0.00407817	-0.00414084	-0.00481366	7
FOXC1	-0.00525706	-0.00320211	-0.00471948	-0.0057227	2
C17orf51	-0.00525184	-0.00281919	-0.00426771	-0.00336037	7
ZNF277P	-0.00524552	-0.0032824	-0.00215611	-0.0031313	7
SLC25A29	-0.00524511	-0.00463105	-0.00448267	-0.00299535	7
LOC441191	-0.00524489	-0.00446225	-0.00422505	-0.00520998	7
FAM72A	-0.00524301	-0.00374299	-0.000952966	-0.00379425	7
ABC1	-0.00524298	-0.0042311	-0.00358221	-0.00376047	7
ZNF521	-0.00523676	-0.00344836	-0.00400706	-0.00318444	7
ZNF91	-0.00522434	-0.00334092	-0.00164983	-0.00332527	7
TNFAIP3	-0.00522141	-0.00372957	-0.00278874	-0.00152218	7
MTERFD3	-0.00521789	-0.00457803	-0.00421982	-0.00308287	7
BRD2	-0.00521645	-0.00503713	-0.00539201	-0.00453103	3
SH3RF1	-0.0052073	-0.00336385	-0.00464447	-0.00404974	2
FRMD6	-0.00520474	-0.0031649	-0.00244449	-0.00348232	7
STX3	-0.00519222	-0.00327097	-0.00487735	-0.00205035	7
ZBTB11	-0.00519187	-0.00420379	-0.00432075	-0.00322071	7
DCP1A	-0.00519135	-0.00403757	-0.00421115	-0.00361584	7
MYNN	-0.00519019	-0.00507811	-0.00605362	-0.00498137	3
ZNF26	-0.00518118	-0.00558338	-0.00413742	-0.00409377	7
ZNF43	-0.00517794	-0.00433648	-0.00177688	-0.0036083	7
ALG11	-0.00517602	-0.00250958	-0.00392136	-0.00430805	7
LOC644096	-0.00517462	-0.00522261	-0.00428243	-0.006088	3
C13orf23	-0.00517447	-0.00329353	-0.00444679	-0.00345641	7
TXNIP	-0.00517397	-0.00432326	-0.0036944	-0.00461762	7
LOC153222	-0.00517368	-0.000256622	-7.7026e-05	-0.00331201	8
ATOH8	-0.00517253	-0.0046906	-0.00576213	-0.00393293	2
GRAMD1B	-0.00517133	-0.00452506	-0.00326648	-0.000645621	7
ZNF137	-0.00516628	-0.00388983	-0.00340811	-0.00292036	7
HMGCR	-0.00516608	-0.00334623	-0.00650251	-0.0069749	3
C19orf39	-0.00516595	-0.00323905	-0.00307473	-0.00408611	7
LARP6	-0.00516261	-0.00318394	-0.00450062	-0.00665971	2
BTBD12	-0.00515963	-0.00387169	-0.00436405	-0.00334035	7
ADRA2A	-0.00515614	-0.00401453	-0.00276223	-0.0039827	7
CLDN23	-0.00515212	-0.00373059	-0.00228401	-0.00242487	7
AKAP8	-0.00515199	-0.00446338	-0.00402876	-0.0030798	7
SESN1	-0.00515184	-0.00325318	-0.00528981	-0.0049268	2
MAML1	-0.00514965	-0.00424113	-0.0053896	-0.00425824	2
AHRR	-0.00514689	-0.00514518	-0.00380459	-0.00385697	7
TTF1	-0.00514597	-0.00401555	-0.00816565	-0.0069885	3
YTHDF1	-0.0051442	-0.00508705	-0.00524075	-0.00487024	3
WHSC2	-0.00514059	-0.00342571	-0.00397921	-0.0043687	7
BOLA1	-0.00514034	-0.00360106	-0.00557234	-0.00606575	2
TLE1	-0.00513992	-0.00482189	-0.00321569	-0.00476309	7
WDR67	-0.00513686	-0.00575609	-0.00514161	-0.00424074	3
SALL2	-0.00513535	-0.00376976	-0.00586629	-0.00643474	2
NGFB	-0.00513139	-0.00495239	-0.00216301	-0.00248932	7
C14orf128	-0.00512837	-0.00320497	-0.00256747	-0.00293225	7
ZMYND19	-0.00512389	-0.0054848	-0.00454451	-0.00549139	3
ZNF266	-0.00512261	-0.00482314	-0.0041593	-0.00313169	7
IFIT5	-0.00512239	-0.00283299	-0.00516389	-0.00541283	2
TMEM15	-0.00512032	-0.00269793	-0.00927234	-0.0112837	3
PHLPPL	-0.00511865	-0.00450218	-0.00484299	-0.0030847	7
SQLE	-0.00511669	-0.00205981	-0.00476262	-0.0051501	2
LOC201164	-0.00511487	-0.00124535	-0.00383184	-0.00125651	4
ARHGEF10L	-0.00511401	-0.00460877	-0.00397706	-0.00361856	7
ZNF18	-0.00511246	-0.00432547	-0.00665584	-0.0038807	2
C20orf94	-0.00511097	-0.00167602	0.00184997	-0.00252673	8
ZNF248	-0.00510889	-0.00242677	-0.00416135	-0.0016854	7
ZNF585A	-0.00510852	-0.00538394	-0.00411702	-0.00264303	7
CCNA2	-0.00510681	-0.00460504	-0.00323044	-0.00783428	3
ZNF721	-0.00510632	-0.00477121	-0.004714	-0.00405847	7
KIF26B	-0.00510302	-0.00448056	-0.00611554	-0.00624301	3
TMEM11	-0.00510209	-0.00412169	-0.00549194	-0.00518751	2
WDR74	-0.00509804	-0.00433269	-0.00338892	-0.00356896	7
NBPF20	-0.00509686	-0.00203218	0.00184842	-0.00400082	8
ESF1	-0.00509167	-0.00250288	-0.00482561	-0.0044865	2
CBR3	-0.00508759	-0.00433354	-0.00611829	-0.00800303	3
FOXO1A	-0.00508667	-0.00299451	-0.00389828	-0.00487736	2
ZNF117	-0.00508448	-0.00444513	-0.00302968	-0.00388998	7
LOC90826	-0.00508224	-0.00510451	-0.00475498	-0.0035363	7
ZRF1	-0.00507587	-0.00412611	-0.00441655	-0.00432406	7
HIST1H2BD	-0.0050758	-0.00362893	-0.00200556	-0.00312794	7
PDCD7	-0.00506767	-0.00354599	-0.000224533	-0.00243325	8
FBXO28	-0.0050674	-0.00438376	-0.00510377	-0.00422655	2
STK17A	-0.00506725	-0.0036188	-0.00670271	-0.00611752	2
DKFZp547C195	-0.00506421	-0.00370014	-0.0049894	-0.00441687	2
ZFHX4	-0.00506307	-0.00246424	-0.00213529	-0.00372488	7
SATB2	-0.00506282	-0.00430756	-0.00218451	-0.00295291	7
POLS	-0.00506079	-0.00393081	-0.00359384	-0.00375815	7
GOSR1	-0.00506058	-0.00256366	-0.00216817	-0.00278353	7
ZNF425	-0.00505766	-0.00491415	-0.00460467	-0.00578415	3
TIMM9	-0.00505367	-0.00309423	-0.00144096	-0.00301847	7
KIAA0999	-0.0050528	-0.00301912	-0.0045974	-0.00527576	2
ZNF141	-0.0050405	-0.00565671	-0.00245874	-0.00370274	7
NDEL1	-0.00503741	-0.00376941	-0.00510788	-0.00380735	2
HCFC2	-0.00503418	-0.003593	-0.00494468	-0.00562154	2
KIF21A	-0.00503416	-0.00167968	0.000833031	-0.00269836	8
HIST3H2BB	-0.00503292	-0.00319912	-0.00130316	-0.003106	7
DLC1	-0.00502963	-0.00400802	-0.00471513	-0.00432246	2
GCLC	-0.00502923	-0.00495696	-0.00514784	-0.00513763	3
FOXO3A	-0.00502436	-0.00329708	-0.00267795	-0.00346744	7
TFAP2C	-0.00502076	-0.00505383	-0.00424367	-0.00304196	7
GLCCI1	-0.00502069	-0.0036783	-0.00512414	-0.00447641	2
SHB	-0.00501516	-0.00361926	-0.00234858	-0.00240243	7
C1orf103	-0.00501334	-0.00498282	-0.00446013	-0.0057379	3
INE1	-0.00501204	-0.00225472	-0.00202854	-0.00368651	7
TRIM68	-0.00501094	-0.00281919	-0.00599364	-0.00447028	2
RAB35	-0.0050078	-0.00382174	-0.00673232	-0.00567539	2
HSPA1L	-0.00500531	-0.00335239	-0.00479527	-0.00195171	7
SNHG7	-0.00500286	-0.00518316	-0.000790288	-0.00321294	7
MAT2A	-0.00499771	-0.00445496	-0.00295932	-0.00199256	7
RFC4	-0.00499652	-0.00390673	-0.00589077	-0.00523851	2
LOC339047	-0.00499559	-0.00516943	-0.00097899	-0.00307551	7
LOC440288	-0.00499462	-0.00336459	0.00185457	-0.00291282	8
SMAD6	-0.00499306	-0.00337713	-0.00511524	-0.00458613	2
ZNF572	-0.00499032	-0.00353653	-0.00425518	-0.00534573	2
MID1IP1	-0.00499016	-0.00289458	-0.00354559	-0.0039846	7
ND3	-0.00498875	-0.00361647	-0.00401424	-0.0026885	7
BAT4	-0.00498515	-0.00330851	-0.00578757	-0.00727303	2
GPBP1	-0.00497583	-0.00402277	-0.00567518	-0.00445693	2
IBRDC1	-0.00497424	-0.00352003	-0.00255991	-0.00315428	7
TP53BP2	-0.00496195	-0.00404925	-0.0055237	-0.00513857	2
ANKRD54	-0.00495854	-0.0046974	-0.00436912	-0.00348079	7
MAGEL2	-0.00495782	-0.00325242	-0.00521531	-0.0059332	2
ALKBH2	-0.00495137	-0.00309304	-0.00328472	-0.00353587	7
CLK3	-0.00493692	-0.00264667	-0.00555027	-0.00598894	2
NFKBIL1	-0.004936	-0.00441413	-0.00355393	-0.00385037	7
LCOR	-0.00493321	-0.00302903	-0.00354288	-0.00256293	7
LOC387763	-0.00493181	-0.00245653	-0.00342956	-0.00222313	7
MGC11102	-0.00493081	-0.00397606	-0.00492806	-0.00406011	2
NR2F1	-0.00492964	-0.00251456	0.000934281	-0.00257691	8
CARD6	-0.0049291	-0.00220745	-0.00649628	-0.00573768	2
C14orf80	-0.00492585	-0.00430541	-0.00383851	-0.00492337	7
PUS1	-0.00492535	-0.00371669	-0.00367815	-0.00258724	7
UBOX5	-0.00491867	-0.00440068	-0.00373745	-0.00334398	7
LRIG2	-0.00491153	-0.00386394	-0.00540307	-0.00265988	7
PHC3	-0.00491035	-0.00401354	-0.00152026	-0.00420877	7
LARP5	-0.00491024	-0.00498855	-0.00392781	-0.00388522	7
KCNJ8	-0.00490862	-0.00309696	-0.0047517	-0.00551227	2
MGA	-0.00490814	-0.00340632	-0.00359658	-0.00505473	7
ZNF690	-0.00490791	-0.00341099	-0.00366164	-0.00295762	7
THAP6	-0.00490471	-0.00106665	-0.003761	-0.00534174	2
LAX1	-0.00490424	-0.00316968	-0.001572	-0.00491328	7
PAPD1	-0.00490196	-0.00394389	-0.00184658	-0.00429705	7
LYSMD1	-0.00490117	-0.00274003	-0.00643419	-0.00441521	2
ZC3H12C	-0.00490023	-0.00214592	-0.00423778	-0.00463893	2
CRTC3	-0.00489833	-0.00465324	-0.00310537	-0.00288736	7
THAP1	-0.00489403	-0.00224238	-0.0036168	-0.00275952	7
NOL8	-0.00489342	-0.00290831	-0.00151914	-0.00431473	7
AMIGO2	-0.00489191	-0.00207959	-0.00149589	-0.00396245	7
FLJ14327	-0.00488847	-0.00314229	-0.00221891	-0.00400363	7
ID4	-0.00488441	-0.0066912	-0.00377609	-0.00603056	3
BNIP1	-0.00488048	-0.00346573	-0.00448746	-0.00593777	2
PPWD1	-0.00488048	-0.00402338	-0.00440258	-0.00385451	7
VPS37B	-0.00487927	-0.0035998	-0.00528632	-0.00539131	2
ZFP36L1	-0.00487689	-0.00145536	-0.00443438	-0.00466754	2
ZNF554	-0.00487582	-0.00416964	-0.00345186	-0.00352888	7
GNL3	-0.00487043	-0.00483844	-0.00507364	-0.00458841	2
ANKRD32	-0.00486947	-0.00398403	-0.0029677	-0.00504545	7
IL4R	-0.00486687	-0.00359073	-0.00418303	-0.00392505	7
CYP2R1	-0.00486525	-0.00361146	-0.00282622	-0.00232057	7
CCDC55	-0.00486342	-0.00330192	-0.00412461	-0.00507609	2
DUSP2	-0.00486101	-0.00674251	-0.00115314	-0.00129033	7
SH3BP4	-0.00486056	-0.00365366	-0.00364147	-0.0045435	7
PEX13	-0.0048548	-0.00486148	-0.00522782	-0.00566026	3
TRPC4	-0.00485191	-0.00368958	-0.00484962	-0.00391242	2
ZNF215	-0.00484242	-0.00421738	-0.00378522	-0.00252233	7
BAK1	-0.00483398	-0.00393015	-0.00431761	-0.00462206	2
ALS2	-0.00482677	-0.00421838	-0.00386857	-0.00398283	7
PUM2	-0.00482557	-0.00506139	-0.00325473	-0.00467016	7
KIAA1958	-0.00482163	-0.00275095	-0.00476694	-0.00530773	2
GPATCH2	-0.00482158	-0.00362676	-0.00230527	-0.00154452	7
CCDC97	-0.00482055	-0.0030941	-0.00527653	-0.00432501	2
DKFZp586C0721	-0.00481895	-0.00702398	-0.0021741	-0.00518887	7
TMEM166	-0.00481843	-0.0040687	-0.00496379	-0.00579428	2
ARHGEF3	-0.00481637	-0.00392906	-0.00551887	-0.00553865	2
C6orf113	-0.0048146	-0.0051386	-0.00409182	-0.00458235	7
GLIS3	-0.00481456	-0.00289306	-0.00172658	-0.00286352	7
EXO1	-0.0048051	-0.00352383	-0.00345135	-0.00543374	7
ZNF530	-0.00480333	-0.00329745	-0.000313841	-0.00157817	8
MAP3K7IP1	-0.00480192	-0.00278452	-0.00501693	-0.00434386	2
DGCR14	-0.00480121	-0.00367897	-0.00447406	-0.00581017	2
LOC346887	-0.00479672	-0.00321968	-0.00234931	-0.00209977	7
FAM105B	-0.00479569	-0.00375065	-0.00352972	-0.00365451	7
MRPS31	-0.00479546	-0.0032713	-0.00554844	-0.00658463	2
PHF17	-0.00479507	-0.00406266	-0.00505221	-0.0038677	2
C11orf68	-0.00479354	-0.00318949	-0.0047783	-0.00497594	2
WDR89	-0.00478705	-0.00333878	-0.00283099	-0.00451092	7
REV3L	-0.00478622	-0.00349998	-0.00370125	-0.00471657	7
ASB8	-0.00478282	-0.00347858	-0.00471189	-0.00441472	2
PRDM10	-0.00478001	-0.00326797	-0.00461987	-0.00334189	7
PLEKHH3	-0.00477905	-0.00268204	-0.00360194	-0.00362163	7
KIAA1549	-0.0047775	-0.00224572	-0.00124697	-0.00334303	7
BRD8	-0.00477684	-0.00475261	-0.00350689	-0.0019545	7
LOC401317	-0.00477552	-0.0019842	-0.00357787	-0.00361649	7
C14orf93	-0.00477139	-0.00369437	-0.00237128	-0.0028073	7
ZBTB1	-0.00476899	-0.00481187	-0.00272536	-0.00296737	7
FHOD3	-0.00476561	-0.00204789	-0.00472023	-0.00485341	2
CNOT2	-0.0047648	-0.00367485	-0.00506453	-0.00451144	2
TSPYL5	-0.00476466	-0.00346166	-0.00588012	-0.00516622	2
KIAA0831	-0.00476444	-0.00340915	-0.00334619	-0.000180008	7
MGC5370	-0.00476416	-0.0045474	-0.00426103	-0.00434599	7
POGZ	-0.00476068	-0.00432848	-0.00253823	-0.00369314	7
AP4B1	-0.00475874	-0.00473365	-0.0043277	-0.00288999	7
MED8	-0.00475742	-0.0036834	-0.00548319	-0.00402192	2
C10orf22	-0.00475606	-0.00300253	-0.0043646	-0.00308268	7
BANP	-0.00475533	-0.00405303	-0.00347631	-0.00339858	7
NUAK1	-0.004753	-0.00328365	-0.00307162	-0.00427	7
LOC649551	-0.00475112	-0.00403777	-0.00329878	-0.00421756	7
PRAC	-0.00474962	-0.00342648	-0.0020587	-0.00373313	7
ISG20L2	-0.00474755	-0.00437533	-0.00327829	-0.00442783	7
DNMT3B	-0.00474289	-0.00422379	-0.00273524	-0.00193672	7
LTV1	-0.00474251	-0.00455318	-0.00616419	-0.0042949	2
ZCCHC11	-0.00474147	-0.00249321	-0.00448	-0.00447827	2
SLFN5	-0.00473778	-0.00189754	0.000374984	-0.0034899	8
MLL5	-0.00473505	-0.00231675	-0.00132935	-0.00357954	7
POP1	-0.00473393	-0.00300077	-0.00277968	-0.00486395	7
FLJ13305	-0.00473389	-0.00251135	-0.00103761	-0.00314824	7
SPATA13	-0.00472893	-0.00244748	-0.00173359	-0.00400888	7
LOC647580	-0.00472844	-0.00211497	0.00174365	-0.00369893	8
SETDB1	-0.00472626	-0.00391858	-0.00462647	-0.00446711	2
SAC3D1	-0.00472438	-0.00348599	-0.0061714	-0.00656952	2
PLEKHF1	-0.00472133	-0.00301714	-0.00565735	-0.0060103	2
2015-03-07	-0.00471961	-0.00414134	-0.00444104	-0.00474701	2
ASH1L	-0.00471837	-0.000202504	0.00125342	-0.0038568	8
KIAA1737	-0.00471543	-0.00357146	-0.00631352	-0.00507702	2
ELAC1	-0.00471492	-0.00458688	-0.00419164	-0.00281016	7
MGC3196	-0.00471446	-0.00246065	-0.00384832	-0.00535295	2
TCHP	-0.00470697	-0.00400497	-0.00518352	-0.00389517	2
PPP1R3D	-0.00470546	-0.00366205	-0.00141358	-0.00148592	7
PSRC1	-0.00470388	-0.00339499	-0.00335229	-0.00406996	7
ZNF24	-0.00470223	-0.00311168	-0.00268947	-0.00376309	7
MAP3K14	-0.0047002	-0.00477641	-0.00396736	-0.00392181	7
SASH1	-0.00469858	-0.00374325	-0.00471968	-0.00451949	2
KIAA0265	-0.00469422	-0.00236129	-0.00280039	-0.00455162	7
THAP10	-0.00468798	-0.00361779	-0.00544512	-0.00545548	2
BAG2	-0.00468738	-0.00310299	-0.00512089	-0.00477052	2
CCDC9	-0.00468702	-0.00401647	-0.00202169	-0.00226127	7
HSPBAP1	-0.00468033	-0.00436902	-0.00379046	-0.00383485	7
SYNJ2	-0.00467624	-0.00346758	-0.00131819	-0.00224621	7
MGC26597	-0.00467578	-0.00303041	-0.00357192	-0.00370035	7
POLR3B	-0.00467028	-0.00383679	-0.0074369	-0.00788189	3
UBC	-0.00466987	-0.0038136	-0.00542377	-0.00547652	2
BICD1	-0.00466775	-0.00237987	-0.000808923	-0.00253285	8
ZNF410	-0.00466521	-0.00348961	-0.0045499	-0.00323731	7
FLJ38973	-0.00466301	-0.00423333	-0.00288519	-0.00301652	7
ZFP95	-0.00466245	-0.00292443	-0.00512693	-0.00345054	2
GFOD2	-0.00466025	-0.00387598	-0.00795197	-0.00810925	3
FOXF2	-0.00465841	-0.00376142	-0.00209345	-0.00306282	7
FLJ11783	-0.0046565	-0.00518906	-0.00273174	-0.00346886	7
C19orf48	-0.0046545	-0.00425114	-0.00142607	-0.0031361	7
TRAF4	-0.0046538	-0.0047718	-0.00269319	-0.00267129	7
KATNA1	-0.00464748	-0.00402354	-0.00414369	-0.00380139	7
CCIN	-0.00464074	-0.00291159	-0.00228062	-0.00259439	7
ABTB2	-0.00463768	-0.00321951	-0.00256023	-0.00263078	7
CXorf39	-0.00463679	-0.00320712	-0.00383211	-0.0031443	7
ZNF177	-0.00463413	-0.00314891	-0.00339257	-0.00295763	7
KIAA0802	-0.00463319	-0.005522	-0.00549033	-0.00474689	3
FLJ20366	-0.00463255	-0.00227876	-0.00509378	-0.00424663	2
OFD1	-0.00463006	-0.00443849	-0.00268756	-0.00406078	7
CKAP2L	-0.0046281	-0.00418949	-0.00238839	-0.00487986	7
SMARCAD1	-0.00462802	-0.00409842	-0.0062073	-0.00516178	2
ZH2C2	-0.00462743	-0.00448042	-0.00591125	-0.00499821	2
ALPK1	-0.0046265	-0.00346586	-0.00401171	-0.00361834	7
RGL1	-0.00462635	-0.00266764	-0.00315819	-0.00485318	7
CUL1	-0.00462598	-0.00351556	-0.00780922	-0.00746016	3
KIAA0892	-0.00462221	-0.00276641	-0.00136526	-0.00354035	7
ZNF274	-0.00461942	-0.00246931	-0.000340036	-0.00239514	8
LOC162073	-0.00461767	-0.00103854	0.00262189	-0.00336906	8
GEMIN5	-0.00461674	-0.00238246	-0.00264127	-0.00432752	7
PUS3	-0.0046153	-0.00384525	-0.00147874	-0.00429985	7
CCDC15	-0.00461397	-0.00249186	0.000481309	-0.00215353	8
KIAA0323	-0.00460947	-0.0031749	-0.00366486	-0.00262288	7
EXOSC3	-0.00460824	-0.00355378	-0.0054281	-0.00498845	2
SEDLP	-0.00460438	-0.00381673	-0.00672607	-0.00787281	3
KIAA1407	-0.00460375	-0.00166131	-0.000464623	-0.00335278	8
ZNF283	-0.00460211	-0.00375948	-0.00377648	-0.00259311	7
HCCA2	-0.00460172	-0.00377091	-0.0059205	-0.00483007	2
ZNF182	-0.0045978	-0.00439208	-0.00471106	-0.0026855	7
C4orf14	-0.00459321	-0.00390141	-0.00261309	-0.00386679	7
ZNF148	-0.00459033	-0.00238704	-0.000872896	-0.00239427	8
C1orf166	-0.00458862	-0.00230806	-0.00580526	-0.00572847	2
BAZ1A	-0.00458726	-0.00376516	-0.00461198	-0.0052272	2
ZC3H12A	-0.00458623	-0.00473229	-0.00518629	-0.00446096	2
DAGLBETA	-0.00457817	-0.001817	-0.00520721	-0.00349391	2
AKAP1	-0.00457771	-0.00333406	-0.00349026	-0.00392257	7
C14orf131	-0.00457756	-0.00461201	-0.00360888	-0.00292892	7
FLJ11292	-0.00457122	-0.00251963	-0.000468205	-0.00244677	8
TMEM70	-0.00456544	-0.00332812	-0.00472205	-0.00443378	2
VDR	-0.00456541	-0.00325153	-0.00710798	-0.00631475	2
C1orf52	-0.00455916	-0.00406336	-0.00116632	-0.00237954	7
RTP4	-0.00455791	-0.00460599	-0.00836123	-0.00952308	3
ZNF45	-0.00455665	-0.00384395	-0.00607122	-0.00497518	2
LOC148413	-0.00455658	-0.00339511	-0.00597539	-0.00632008	2
WDR75	-0.00455637	-0.00450514	-0.00603048	-0.00549712	2
C7orf40	-0.00455093	-0.00166769	-0.00488132	-0.00246774	2
JAK2	-0.0045477	-0.00248354	-0.00324031	-0.0032525	7
ZNF707	-0.00454544	-0.0034373	-0.00381158	-0.00206591	7
CNO	-0.00454521	-0.00308276	-0.00522447	-0.0058157	2
RORA	-0.00453894	-0.00179332	0.00169724	-0.00426009	8
PDGFA	-0.00453874	-0.00306473	-0.00242339	-0.00294669	7
DOT1L	-0.0045378	-0.00419082	-0.00179241	-0.00363065	7
MYST2	-0.00453742	-0.00287597	-0.00550929	-0.00393552	2
CABYR	-0.00452663	-0.00301781	-0.00454851	-0.00514439	2
TMEM51	-0.00452629	-0.00236977	-0.00455294	-0.00506196	2
CDC37L1	-0.00452338	-0.00421537	-0.00706079	-0.00475436	2
N4BP3	-0.00452013	-0.00321454	-0.00123156	-0.00228851	8
PHC2	-0.00452009	-0.00407315	-0.00392103	-0.00468918	7
ZNHIT2	-0.0045185	-0.00449617	-0.00254438	-0.00252907	7
FRAT2	-0.00451847	-0.00493148	-0.00563465	-0.00510205	2
ZNF160	-0.00451793	-0.00371238	-0.00218396	-0.00327607	7
UBE2G1	-0.00451637	-0.00401217	-0.00291263	-0.00382625	7
ILDR1	-0.00451274	-0.00435663	-0.00260302	-0.00381433	7
B3GNT8	-0.00451249	-0.00228158	-0.00574537	-0.00563487	2
HSPC049	-0.00450776	-0.00389226	-0.00255942	-0.000523742	7
EGLN2	-0.00450591	-0.00300985	-0.00738401	-0.00612984	2
BHLHB3	-0.00450396	-0.00361454	-0.00411987	-0.00427009	7
LOC286334	-0.00450151	-0.0029956	-0.00291425	-0.00251978	7
CROP	-0.00450143	-0.00325609	-0.000952555	-0.00159207	8
LOC647131	-0.00449912	-0.00431934	-0.00544126	-0.00641871	2
TRAF5	-0.00449601	-0.00410337	-0.0030837	-0.00170311	7
DCLRE1C	-0.00449233	-0.00313976	-0.00249131	-0.00224988	7
TSKU	-0.00448834	-0.00261475	-0.00475985	-0.00475709	2
PARP2	-0.00448772	-0.00395319	-0.00411842	-0.00364806	7
MAGI2	-0.00448748	-0.00142128	-0.00306215	-0.00375629	7
ZNF354B	-0.00448737	-0.00377367	-0.00236029	-0.00334007	7
RAB33A	-0.004483	-0.00214675	-0.00506909	-0.00504323	2
TMEM60	-0.00448268	-0.00252248	-0.00412055	-0.00618083	2
IL11	-0.00447635	-0.00233581	0.000940624	0.000821508	8
WTAP	-0.00447597	-0.0040536	-0.00417444	-0.00329246	7
LOC731085	-0.0044751	-0.00165989	0.00345615	-0.00248532	5
LOC653866	-0.00447238	-0.00387919	-0.00399765	-0.00517172	2
BARD1	-0.00447216	-0.00458114	-0.00234032	-0.00258145	7
SKP2	-0.00447194	-0.00349992	-0.000816654	-0.000779696	8
C6orf203	-0.00447087	-0.00297996	-0.00711397	-0.00635484	2
PIAS4	-0.00447052	-0.00322506	-0.00620147	-0.00400849	2
ZNF419	-0.00447025	-0.00410258	-0.00361104	-0.0026348	7
ANKRD11	-0.0044698	-0.00230537	-0.00112118	-0.00324	8
ZNF195	-0.00446173	-0.00270558	-0.00167369	-0.00321643	7
FBXO11	-0.0044611	-0.0046856	-0.00198299	-0.00333842	7
DTWD1	-0.00446081	-0.00366014	-0.00442138	-0.00382106	7
YTHDC1	-0.00446042	-0.00418389	-0.00486576	-0.00443953	2
CENPA	-0.00445931	-0.0037972	-0.00345904	-0.00621655	2
CREBZF	-0.00445749	-0.0043211	-0.0019681	-0.00222789	7
C6orf111	-0.00445417	-0.00196717	-0.000481163	-0.00141714	8
CEBPG	-0.00445297	-0.00386084	-0.00275737	-0.00408004	7
U1SNRNPBP	-0.00444959	-0.00177495	-0.00687491	-0.00672165	2
EFNA5	-0.00444754	-0.00119062	9.52639e-05	-0.0009989	8
RNF103	-0.00444687	-0.00224838	-0.00565464	-0.00479617	2
LYPD6	-0.00444261	-0.0039276	-0.00229199	-0.00457104	7
TMEM113	-0.00444214	-0.00147083	-0.000880159	-0.00184222	8
KLF12	-0.00443329	-0.00310713	-0.0028354	-0.00223429	7
LPAAT-THETA	-0.00443168	-0.00242846	0.000579962	-0.00122164	8
UMPS	-0.00443011	-0.00269422	-0.009614	-0.00747877	2
ABCA11	-0.0044272	-0.00211629	0.000162448	-0.00329912	8
MED4	-0.00442193	-0.00496275	-0.0030889	-0.00314973	7
ZNF77	-0.00442056	-0.00440098	-0.00444904	-0.00380307	7
RBM4B	-0.00442034	-0.00268688	-0.00447655	-0.00349754	2
FAM102A	-0.0044198	-0.00159855	-0.00500605	-0.0045313	2
ZFP36L2	-0.00441841	-0.00241529	-0.00645574	-0.00647359	2
MKI67IP	-0.00441746	-0.00422912	-0.00358393	-0.00377075	7
ATAD2B	-0.00441684	-0.00570494	-0.00412216	-0.00278028	7
ZC3H10	-0.00441455	-0.003121	-0.00324929	-0.00371249	7
ZNF8	-0.0044116	-0.00417426	-0.0029692	-0.00319318	7
ZNF143	-0.00441057	-0.00276325	-0.00416787	-0.004326	2
PPP3CC	-0.00440469	-0.00244198	-0.00615761	-0.00521111	2
NDE1	-0.00440412	-0.00356197	-0.00216927	-0.00311719	7
GEMIN7	-0.00440385	-0.00275582	-0.00632166	-0.00680442	2
SMURF1	-0.00440195	-0.00193861	-0.00392849	-0.00414742	2
ANKRD57	-0.00440071	-0.00275211	0.000205137	-0.00158711	8
DDX26B	-0.00440004	-0.00452701	-0.00211699	-0.00168939	7
C8orf70	-0.00439911	-0.00246847	2.60349e-05	-0.00182883	8
DZIP1L	-0.00439844	-0.00293618	-0.00177101	-0.000611189	8
CCDC131	-0.00439505	-0.00297452	-0.00114357	-0.00335911	7
ZNF84	-0.0043924	-0.00537365	-0.00363855	-0.00431268	7
TRAF2	-0.00439065	-0.00317668	-0.00437433	-0.00418198	2
C10orf118	-0.00439043	-0.00243079	-0.00193433	-0.00367752	7
NUP62	-0.00438877	-0.00288713	-0.00573265	-0.00580307	2
CDCA8	-0.00438723	-0.00358074	-0.00306812	-0.00670795	2
ZBTB40	-0.00438299	-0.00340209	-0.00324759	-0.00311185	7
FGF9	-0.0043819	-0.00103341	-0.00107351	-0.00458765	8
YTHDF2	-0.00438	-0.0040321	-0.00465846	-0.00422909	2
PNPLA8	-0.00437833	-0.00154533	-0.00141307	-0.00395673	8
TMEM115	-0.00437724	-0.00121481	-0.00483172	-0.00579539	2
EPHA4	-0.004375	-0.00248277	0.000393687	-0.00213858	8
PRPF38B	-0.00437158	-0.00387644	-0.00489437	-0.00360223	2
PDCD2L	-0.00437028	-0.00242221	-0.00606863	-0.00471672	2
C20orf19	-0.00437026	-0.00311221	-0.00354771	-0.00353728	7
ZNF670	-0.00436917	-0.000847792	-9.9159e-05	-0.0020357	8
ARRDC2	-0.00436865	-0.00314546	-0.00357496	-0.0025416	7
ZNF439	-0.00436348	-0.00481105	-0.00348769	-0.00341885	7
YARS2	-0.00436218	-0.00309646	-0.00472484	-0.00512209	2
EHMT1	-0.00436064	-0.00210924	-0.00383628	-0.00374504	2
USP53	-0.00435784	-0.0016081	-0.00426854	-0.00450018	2
PPP4R2	-0.00435746	-0.00367907	-0.0014943	-0.00387648	7
CEP68	-0.00435331	-0.00281442	-0.00240166	-0.00375119	7
ALS2CR13	-0.00435008	-0.00281976	-0.00659737	-0.00633601	2
CCDC59	-0.00434958	-0.00301275	-0.0049818	-0.00522424	2
ZMYM5	-0.0043455	-0.00271705	-0.00195805	-0.00199967	8
ZGPAT	-0.00434281	-0.00240732	-0.00605029	-0.00531454	2
STAM	-0.00434	-0.0030095	-0.00726112	-0.00620754	2
HEL308	-0.00433952	-0.00362052	-0.00278156	-0.00285499	7
TDG	-0.00432965	-0.00253552	-0.00283799	-0.00298139	7
FLJ25476	-0.00432908	-0.00252185	-0.00205153	-0.00307305	7
ZFP90	-0.00432234	-0.00205326	-0.000775575	-0.00236203	8
GLIS1	-0.00431825	-0.00382274	-0.00336965	-0.00354647	7
ANKRD17	-0.00431707	-0.0022614	-0.00333014	-0.00461894	7
ZNF211	-0.00431687	-0.00367008	-0.00450124	-0.00121343	7
MAPK7	-0.00431572	-0.00398999	-0.00508096	-0.00493932	2
RAPGEF6	-0.00431491	-0.00312971	-0.00507498	-0.00482899	2
ZFYVE26	-0.00431265	-0.00251393	-0.00409854	-0.00314955	7
RBM39	-0.00431094	-0.00311141	-0.00256639	-0.00317416	7
FAM76B	-0.00430962	-0.00355612	-0.00106204	-0.00199113	8
GADD45A	-0.0043078	-0.00330474	-0.0074023	-0.00617291	2
ZNF318	-0.00430706	-0.00375959	-0.00449012	-0.00442811	2
FBXL11	-0.00430553	-0.0042659	-0.00315982	-0.00256774	7
G0S2	-0.00430449	-0.00238156	-0.0053881	-0.00431789	2
KIT	-0.00430394	-0.00365413	-0.00319514	-0.00402601	7
CCDC121	-0.0042999	-0.00351226	-0.00354984	-0.00425069	7
ZNF619	-0.00429951	-0.00320446	-0.00193242	-0.00267546	7
CDCA7	-0.00429809	-0.00373237	-0.00221167	-0.00183228	7
ZNF440	-0.00429642	-0.00292257	-0.00254079	-0.00223743	7
HBP1	-0.00429295	-0.00423901	-0.00464389	-0.00458461	2
LOC55565	-0.00429294	-0.00413502	-0.00328253	-0.00297352	7
TYW1	-0.00429167	-0.00130396	-0.000986937	-0.00389589	8
TMEM170	-0.00429077	-0.00332828	-0.00214099	-0.00208318	7
LOC647502	-0.00428865	-0.00115957	0.00103068	-0.00177978	8
ATXN1	-0.00428811	-0.00444812	-0.00302999	-0.00275321	7
CCDC89	-0.00428707	-0.0026047	-0.00462783	-0.0027344	2
ZFP1	-0.00428543	-0.0033495	-0.00431065	-0.00294898	7
SMCR7L	-0.00428542	-0.00300213	-0.00496191	-0.00471028	2
NIPBL	-0.00428468	-0.00302032	-0.00302566	-0.00450921	7
TROAP	-0.00428385	-0.00386801	-0.00107693	-0.0031574	7
PITPNB	-0.00428258	-0.00271397	-0.00147281	-0.00367523	7
GOLPH3	-0.00428002	-0.00306448	-0.0016762	-0.00334271	7
TRAIP	-0.00427404	-0.00340601	-0.00323723	-0.00536592	7
CDC42SE1	-0.00427396	-0.0024285	-0.00419639	-0.00218851	7
THAP7	-0.00427384	-0.00281998	-0.00365133	-0.00311254	7
MTERFD1	-0.00427292	-0.00352169	-0.00543279	-0.00409313	2
LOC402191	-0.00427023	-0.00273323	-0.00239651	-0.0026905	7
FAM50B	-0.00427021	-0.00231782	-0.00442335	-0.00325036	2
ZNF550	-0.00426279	-0.00327082	-0.0031037	-0.0027847	7
GLI1	-0.00426269	-0.00381107	-0.00421867	-0.00235742	7
LOC222699	-0.00426198	-0.00256074	-0.00202353	-0.00169327	8
LOC90379	-0.00426176	-0.00409633	-0.00233139	-0.0031669	7
LRRC1	-0.0042592	-0.00390936	-0.00544476	-0.0051432	2
ZSCAN22	-0.00425909	-0.00174036	-0.000762061	-0.00104569	8
ZXDC	-0.00425738	-0.00294624	-0.00289095	-0.00274367	7
HEXIM1	-0.00425653	-0.00312195	-0.00692827	-0.00687451	2
EPS8	-0.00425466	-0.000210853	0.00206176	-0.0029157	5
BAZ2A	-0.00425025	-0.0031098	-0.00310946	-0.00171083	7
DCBLD1	-0.0042375	-0.00130962	1.22803e-05	-0.0021421	8
QTRTD1	-0.00423729	-0.00277228	-0.00588912	-0.00536243	2
ZNF585B	-0.00423677	-0.00407754	-0.00463659	-0.00342446	7
PAG1	-0.00423628	-0.00210859	-0.00395706	-0.00280627	7
KIFC1	-0.00423625	-0.00393419	-0.00402973	-0.00423063	7
GOLGA5	-0.00423461	-0.00242281	-0.00292603	-0.00361018	7
ARNT2	-0.00423232	-0.0034074	-0.00467118	-0.0045321	2
C9orf85	-0.00423165	-0.00328435	-0.000125518	-0.00259943	8
C19orf18	-0.00423143	-0.00146164	-0.0022503	-0.00265348	8
FAM117A	-0.00422818	-0.00184065	-0.00594605	-0.00578273	2
C1orf82	-0.00422319	-0.00361307	-0.00328244	-0.00207024	7
FLJ45248	-0.00422179	-0.00309904	-0.0013054	-0.00335774	7
FAM119A	-0.00421461	-0.00323437	-0.00280047	-0.00257638	7
BRWD1	-0.00421365	-0.00305661	-0.00185562	-0.00232951	7
STAMBPL1	-0.00421064	-0.00256111	-0.00562889	-0.00479316	2
FMN1	-0.00420702	-0.00190046	-0.00486241	-0.00509493	2
GEMIN6	-0.00420466	-0.00298455	-0.00629901	-0.00750261	2
MAFB	-0.00419349	-0.00319738	-0.00546881	-0.00489491	2
TCF8	-0.00419267	-0.00154754	0.00238108	-0.00252173	8
KIAA0859	-0.00419131	-0.00215292	-0.00766556	-0.00620893	2
KIAA1600	-0.00418936	-0.00353324	-0.00209211	-0.00287529	7
SLITRK2	-0.00418878	-0.00244189	-0.000987913	-0.00268218	8
FAM26B	-0.00418767	-0.00282187	-0.00321386	-0.00357879	7
MESDC1	-0.00418372	-0.0030612	-0.00839067	-0.00744737	2
TTC4	-0.00418152	-0.00225542	-0.00445758	-0.00307373	2
DDX59	-0.00418141	-0.00401955	-0.00212124	-0.00481731	7
NR4A3	-0.00417914	-0.00300288	-0.00305502	-0.00251498	7
ZNF451	-0.00417689	-0.00422691	-0.00420294	-0.00325336	7
NOD1	-0.00417688	-0.00286052	-0.00272867	-0.00218867	7
ZNF232	-0.0041696	-0.00336147	-0.00575418	-0.00445762	2
ZRANB1	-0.00416959	-0.00271945	-0.00286425	-0.00341836	7
ADFP	-0.00416881	-0.00206385	-0.0063341	-0.0036212	2
NBPF10	-0.00416879	-0.00184408	0.00164138	-0.00256174	8
TMEM171	-0.00416636	-0.00187139	-0.00180224	-0.00195644	8
UIMC1	-0.00416575	-0.00372564	-0.00356899	-0.00250565	7
SMAD4	-0.00416473	-0.00321493	-0.00403305	-0.00448524	2
NFKBIZ	-0.00416417	-0.00475666	-0.0019416	-0.00117668	7
NSUN4	-0.00416064	-0.00303652	-0.00354428	-0.00388627	7
TTC23	-0.00416007	-0.00244052	-0.00393596	-0.0039448	2
LOC732215	-0.00415959	-0.00215857	-0.00324989	-0.00356922	7
TP53INP1	-0.00415894	-0.00192917	-0.00386108	-0.00224483	4
LOC388272	-0.00415853	-0.00212352	-0.00276588	-0.00366228	7
RHEBL1	-0.00415369	-0.00206541	-0.000746853	-0.00190233	8
ZNF30	-0.00415242	-0.00346543	-0.00546437	-0.00318943	2
FLRT2	-0.00415232	-0.00307003	-0.00300783	-0.00339137	7
ERF	-0.00415163	-0.00499097	-0.00552888	-0.00392588	2
ADORA2B	-0.00414502	-0.00228055	-0.00302547	-0.00474501	7
LOC152217	-0.0041444	-0.00322352	-0.00766848	-0.00739412	2
TRIM52	-0.00414262	-0.00233964	-0.00120923	-0.00275514	8
C8orf60	-0.0041357	-0.00199177	0.000310706	-5.69396e-05	8
FANCE	-0.00413038	-0.00238793	-0.00386209	-0.00420839	2
ZNF397	-0.00413004	-0.00342163	-0.00265697	-0.00238861	7
PMM2	-0.00412976	-0.00323261	-0.00754349	-0.00729823	2
CENPF	-0.00412944	-0.00387969	-0.00160486	-0.00536968	7
MAFG	-0.00412812	-0.00294507	-0.0025244	-0.00239962	7
MSH6	-0.00412759	-0.0034654	-0.0083199	-0.00645467	2
RELB	-0.00412715	-0.00395407	-0.00416462	-0.00400233	7
FAM103A1	-0.00412507	-0.00259176	-0.00354182	-0.00424657	7
HS3ST3A1	-0.00411902	-0.00298863	-0.00281736	-0.00376493	7
KLHL21	-0.00411459	-0.00300836	-0.0031021	-0.00256326	7
METT10D	-0.00410809	-0.00178023	-0.00371195	-0.00216023	4
CGRRF1	-0.004108	-0.00393963	-0.00473216	-0.00418502	2
CENPE	-0.00410617	-0.00378703	-0.00327915	-0.00627816	2
PPP2R3A	-0.00410204	-0.00272666	-0.00380736	-0.0036565	7
RASSF3	-0.00409751	-0.00317789	-0.00380204	-0.00421519	7
ZNF668	-0.00409595	-0.00264841	-0.0038927	-0.00414928	2
MUS81	-0.00409473	-0.00250385	-0.00359904	-0.00289331	7
PFAAP5	-0.00409251	-0.00294157	-0.00294196	-0.00215559	7
ZNF714	-0.004092	-0.00341895	-0.00179349	-0.002657	7
ARFGEF1	-0.00409054	-0.00326193	-0.00689208	-0.00665691	2
KRAS	-0.00408899	-0.00246239	-0.00191938	-0.00257303	8
HBLD1	-0.00408702	-0.00280997	-0.00510236	-0.00622723	2
STK10	-0.00408446	-0.00280136	-0.00455066	-0.00386771	2
C1orf142	-0.00407987	-0.00107518	-0.00301885	-0.00276116	4
RHOB	-0.00407499	-0.00331782	0.000714888	-0.00286726	8
VEZF1	-0.004074	-0.00304373	-0.00119863	-0.00264786	8
TCF20	-0.00407398	-0.00405107	-0.00332839	-0.00356056	7
CTAGEP	-0.00407341	-0.00190494	-0.00362388	-0.0029249	7
CCNJ	-0.00407236	-0.00292645	-0.00675877	-0.00459049	2
RP9	-0.00407118	-0.00265354	-0.00233312	-0.00319988	7
LOC389286	-0.00407113	-0.00409664	0.000294413	-0.0023007	8
FAM100A	-0.00407064	-0.00275032	-0.00378834	-0.003002	7
JRK	-0.00407024	-0.00323486	-0.00231805	-0.00250147	7
NBPF11	-0.00406649	-0.00172114	9.38359e-05	-0.00204043	8
ZC3H14	-0.00406615	-0.00270583	-0.00333885	-0.0034699	7
SLC20A1	-0.00406505	-0.0027349	-0.00452665	-0.00270375	7
ETV6	-0.00406343	-0.00250941	-0.00198028	-0.00338589	7
ZNF787	-0.00406331	-0.00309301	-0.00544733	-0.00487136	2
MND1	-0.00406252	-0.00398348	-0.00213248	-0.00407891	7
RAB9P1	-0.0040564	-0.00298474	-0.00519323	-0.00504087	2
INTS12	-0.0040494	-0.00353832	-0.00414653	-0.00359881	7
C7orf30	-0.00404933	-0.00318033	-0.00792538	-0.00624461	2
PIGA	-0.00404773	-0.00280333	-0.00459613	-0.00327172	2
DUSP14	-0.00404721	-0.00296101	-0.00381963	-0.00340056	7
FBXO38	-0.00404538	-0.00277759	-0.00350633	-0.00496869	2
ZNF236	-0.0040445	-0.00230207	-0.000496714	-0.00164079	8
MYST3	-0.00404047	-0.00338419	-0.0035419	-0.00373847	7
LRRC27	-0.00404003	0.000197215	-0.00415126	-0.00239553	4
AHDC1	-0.00403437	-0.00407151	-0.00190295	-0.00497399	7
ZMYM1	-0.00402777	-0.00273547	-0.0037174	-0.00341155	7
KIAA1414	-0.004027	-0.00182582	-0.00327372	-0.0022087	4
POGK	-0.00402682	-0.0028752	-0.0035911	-0.00221781	7
LOC401504	-0.00402608	-0.000909906	0.00198116	-0.00237407	5
CLCF1	-0.00402435	-0.0019569	-0.00301197	-0.00329637	7
SLFN11	-0.00402417	-0.00400645	-0.00468448	-0.00431103	2
MGC14376	-0.00401745	-0.00304822	-0.00146371	-0.00349708	7
GGTA1	-0.00401668	-0.0022823	-0.000184459	0.000111036	8
MGC16597	-0.00401329	-0.00189485	-0.00227825	-0.00356583	7
KCTD1	-0.00401153	-0.00243122	-0.00309262	-0.0037555	7
C17orf58	-0.00401009	-0.00139496	-0.00148978	-0.0010293	8
C17orf76	-0.00400924	-0.00303722	-0.00302376	-0.00350495	7
HOXD11	-0.004009	-0.00282226	-0.00324347	-0.00260047	7
MPP5	-0.00400866	-0.00169273	-0.00065535	-0.00332174	8
ZNF302	-0.00400624	-0.0033348	-0.00230484	-0.00259156	7
IRAK3	-0.00399937	-0.00301236	-0.00397238	-0.0025783	7
LRRC42	-0.0039979	-0.00398949	-0.00486905	-0.00404044	2
LOC731597	-0.00399565	-0.0023456	-0.00344015	-0.00322356	7
FAM123B	-0.00398812	-0.00235408	-0.0047928	-0.00370129	2
RMI1	-0.00398427	-0.00417203	-0.00465994	-0.00450778	2
JAGN1	-0.00398424	-0.00235415	-0.00492371	-0.00569359	2
UBE2J2	-0.00398105	-0.0032894	-0.00520223	-0.00413692	2
TBCCD1	-0.00397775	-0.00349949	-0.00484891	-0.00328597	2
TOX	-0.00397572	-0.00328298	-0.00240695	-0.00240492	7
EID2	-0.00397531	-0.00325167	-0.00805536	-0.00657876	2
RPS6KC1	-0.00397224	-0.00246488	-0.00506535	-0.0039074	2
MLL4	-0.00397187	-0.00385038	-0.00126435	-0.00118336	8
BAT2D1	-0.00396935	-0.00215138	-0.000872911	-0.0035112	8
HELB	-0.00396906	-0.00156617	0.000154249	-0.0025653	8
HIST1H1D	-0.00396722	-0.0042609	-0.00162876	-0.00443624	7
RAB42	-0.00396719	-0.00196625	-0.00163673	-0.00296515	8
ZNF426	-0.00396598	-0.00256753	-0.00157803	-0.00301253	8
DTL	-0.00396168	-0.00240055	-0.00127324	-0.00263727	8
PRKRIP1	-0.00395717	-0.00265144	-0.00211181	-0.00150708	8
ORC5L	-0.0039571	-0.0030437	-0.0059566	-0.00481829	2
SPATA5L1	-0.00395341	-0.00263923	-0.00669627	-0.00648306	2
TADA2L	-0.00395179	-0.00250639	-0.00267612	-0.00253686	7
SS18L2	-0.00394669	-0.00316561	-0.00369843	-0.00388058	7
KIAA1370	-0.00394614	-0.00281044	-0.00358519	-0.00360571	7
SP5	-0.00394416	-0.00576244	-0.00376851	-0.00435159	7
SUPV3L1	-0.0039383	-0.00426411	-0.00352526	-0.00318687	7
EPOR	-0.00393788	-0.00320975	-0.00178327	-0.00219474	8
RBM28	-0.00393448	-0.00259895	-0.00356541	-0.003924	7
GOLGA2L1	-0.00393424	-0.00110813	-0.00137383	-0.00495108	8
SUHW4	-0.00393237	-0.00540989	-0.00513351	-0.00393411	2
HECA	-0.00393176	-0.00300611	-0.00208782	-0.00328808	7
ZFYVE28	-0.0039301	-0.00265209	-0.00319494	-0.00236273	7
DNAJB5	-0.00392661	-0.00346096	-0.00291843	-0.00311027	7
TMEM121	-0.00392648	-0.00294063	-0.00456385	-0.00556075	2
C12orf45	-0.00392543	-0.00306835	-0.00155255	-0.0026474	8
ZNF34	-0.00392229	-0.00331016	-0.00434614	-0.00342068	7
ZNF529	-0.00391914	-0.00458246	-0.0052206	-0.00406765	2
ABHD6	-0.00391644	-0.00136352	-0.00375237	-0.00428827	2
LOC150383	-0.00391602	-0.00288712	-0.00405756	-0.00392265	2
BFAR	-0.00391561	-0.00174761	-0.000761449	-0.00252362	8
WHDC1L1	-0.00391476	-0.000654027	0.00284311	-0.00295803	5
PIM2	-0.00391455	-0.00302112	-0.0056175	-0.00406609	2
PFKFB4	-0.00390686	-0.00156382	-0.00250038	-0.00165827	8
NCAPG	-0.00390649	-0.00336134	-0.00306799	-0.00459056	7
PYGO2	-0.00390648	-0.00292224	-0.00469791	-0.00369617	2
GM632	-0.00390629	-0.00212731	-0.00217572	-0.00154082	8
TOP3A	-0.00390629	-0.00122367	-0.00430064	-0.00585428	2
BYSL	-0.00390515	-0.00210122	-0.00748073	-0.00653213	2
BPTF	-0.00390445	-0.00213928	-0.00356378	-0.005053	2
PDZD7	-0.00390383	-0.00253703	-0.00195757	-0.00337428	7
SLFN12	-0.00390377	-0.00362498	-0.00363805	-0.00332237	7
CDC25B	-0.00390261	-0.00123912	-0.00456429	-0.00375934	2
LINS1	-0.00389982	-0.00359674	-0.00189489	-0.00124934	8
TTC32	-0.00389974	-0.00276626	-0.00114505	-0.000455398	8
JTV1	-0.00389841	-0.00243995	-0.00603188	-0.00488455	2
ZC3H6	-0.003898	-0.0021307	-0.00208735	-0.00394477	7
CDKN2B	-0.00389733	-0.00112696	-0.00394505	-0.00192099	4
C10orf18	-0.00389498	-0.00297687	-0.00451455	-0.00477488	2
WDR60	-0.00389489	-0.00302284	-0.00340006	-0.00198905	7
DAPK3	-0.00389033	-0.00290877	-0.00398384	-0.00355891	7
LRP5L	-0.00389015	-0.00251542	-0.00273534	-0.00247581	7
CRKRS	-0.00388986	-0.00373617	-0.00284472	-0.00253103	7
WARS2	-0.00388778	-0.00222459	-0.00211162	-0.00419858	7
GGA3	-0.0038871	-0.00241148	-0.00476848	-0.00407564	2
TOPBP1	-0.003886	-0.00298118	-0.00129137	-0.00442901	7
MARK1	-0.00388561	-0.00507069	-0.00332243	-0.00387736	7
TWISTNB	-0.0038856	-0.00188619	-0.00316863	-0.0032197	4
LOC375748	-0.00388391	-0.0029999	0.000753408	-0.00317427	8
RDH13	-0.00388093	-0.00240906	-0.00243243	-0.00132337	8
LOC144097	-0.00388057	-0.00230392	-0.00623694	-0.00300284	2
TFB1M	-0.00388011	-0.00206796	-0.00463696	-0.00597091	2
ARHGEF2	-0.00387741	-0.00354978	-0.00567567	-0.00316424	2
PPAPDC3	-0.00387716	-0.00239876	-0.00551812	-0.0047138	2
POLR1C	-0.00387631	-0.00397039	-0.00284107	-0.00353764	7
PMP22	-0.00387612	-0.00253478	-0.00240707	-0.00293007	7
TIGD1	-0.00387485	-0.00262112	-0.00259932	-0.00347091	7
FAM40A	-0.00387311	-0.00296887	-0.00339339	-0.00198661	7
FBXL12	-0.00387284	-0.00357734	-0.00249531	-0.00269233	7
RARA	-0.0038722	-0.00425718	-0.00511671	-0.0042321	2
C21orf88	-0.00387042	-0.00237404	2.57714e-05	-0.00312751	8
WIBG	-0.00386788	-0.00320275	-0.00278056	-0.0028816	7
BRIP1	-0.00386721	-0.00400192	-0.00157065	-0.00156511	8
MKRN2	-0.00386471	-0.00286279	-0.00480521	-0.00348709	2
SAP30	-0.00386449	-0.00298567	-0.0077455	-0.00527289	2
MAFF	-0.0038642	-0.00168659	-0.00272723	-0.00225107	4
LSM11	-0.00386178	-0.00338529	-0.00125565	-0.00247164	8
ZNF776	-0.00385867	-0.00272759	-0.002709	-0.00158946	8
LOC652549	-0.00385821	-0.00270146	-0.00400906	-0.00359165	2
ZC3H13	-0.00385782	-0.000734939	-0.000317334	-0.00175306	8
RIN1	-0.00385557	-0.00312584	-0.00306727	-0.00386047	7
EIF5	-0.00385457	-0.00314897	-0.00250537	-0.000833998	8
C20orf72	-0.00385452	-0.00231721	-0.000491808	-0.00273496	8
TSHZ1	-0.00385319	-0.00232957	-0.000950766	-0.00385201	8
SETDB2	-0.00385241	-0.00238807	-0.00442925	-0.00457977	2
TNFAIP1	-0.00384538	-0.00254715	-0.00490645	-0.00411907	2
THUMPD1	-0.0038447	-0.00277353	-0.00309336	-0.00350691	7
CXYorf3	-0.00384468	-0.00417109	-0.00134886	-0.00110704	8
SNAPC4	-0.00384416	-0.00359867	-0.003216	-0.00211296	7
SPATA7	-0.00384345	-0.00417778	-0.00221466	-0.00277651	7
SCLT1	-0.00384335	-0.000974543	0.00209783	-0.00319378	8
ZNF761	-0.00383948	-0.0033679	-0.00288681	-0.00313269	7
ZNF142	-0.00383733	-0.00268733	-0.00166341	-0.00234189	8
KIF23	-0.00383679	-0.00388135	-0.00244263	-0.00417128	7
C18orf21	-0.00383642	-0.00309764	-0.00381457	-0.00424511	2
C6orf136	-0.00383343	-0.00271503	-0.00290036	-0.00275907	7
AKAP10	-0.00383167	-0.0026794	-0.00263921	-0.00271823	7
DDX50	-0.0038288	-0.00289258	-0.00302356	-0.00261368	7
DKFZp547G183	-0.00382599	-0.00390158	0.000392994	-0.003852	8
C20orf4	-0.00382149	-0.0026855	-0.00542032	-0.00561439	2
DNAJB4	-0.00381939	-0.00372413	-0.00215693	-0.00278392	7
AXIIR	-0.00381386	-0.00295546	-0.0015936	-0.00302465	7
FLJ12949	-0.00381113	-0.00320937	-0.00367718	-0.00361059	7
ZNF808	-0.00381044	-0.00186245	-0.00295803	-0.00202326	4
IGHMBP2	-0.00380755	-0.00383449	-0.00213582	-0.000964997	8
HSMPP8	-0.0038075	0.000502358	-0.000345046	-0.00263184	8
KIAA1949	-0.00380724	-0.00181902	-0.00237036	-0.00268787	8
IFNGR1	-0.003804	-0.00184772	-0.00217487	-0.00227199	8
GPATCH8	-0.00380045	-0.00269119	-0.00394636	-0.00340988	7
GARNL1	-0.00379585	-0.00281383	-0.00349372	-0.00303446	7
CDCA5	-0.00379497	-0.00357164	-0.00344686	-0.00536665	2
ZNF587	-0.00379461	-0.002643	-0.00196344	-0.00247553	8
CCNE1	-0.00379305	-0.00249711	-0.00317906	-0.00447501	7
INPP1	-0.00379278	-0.00324166	-0.00365459	-0.00287123	7
TULP3	-0.00379181	-0.00240901	0.000367351	-0.00174421	8
METTL2A	-0.00378903	-0.0018237	-0.00157948	-0.00237098	8
LOC728649	-0.00378464	-0.00265065	-0.0012859	0.000401352	8
UBN1	-0.0037844	-0.00241232	-0.00509477	-0.0040333	2
C10orf26	-0.00378429	-0.00242835	-0.00281542	-0.00241824	7
ZNF775	-0.00378422	-0.00379138	-0.00442407	-0.00417752	2
ZNF284	-0.00378406	-0.00286223	-0.00362009	-0.00268372	7
GABPB2	-0.00378405	-0.00310075	-0.00291258	-0.00326291	7
SNORA70	-0.00378341	-0.00490534	-0.000775897	0.000135382	8
LOC730211	-0.00378166	-0.000893526	0.00278165	-0.00181427	5
RAB9	-0.00378079	-0.00296585	-0.0050981	-0.00454869	2
LOC728555	-0.00377984	-0.00332657	-0.00225621	-0.00196647	7
PPFIBP2	-0.00377877	-0.00202319	-0.00357214	-0.00452347	2
RTKN	-0.00377849	-0.00191059	-0.00394195	-0.0038476	2
CCDC75	-0.00377715	-0.00297676	-0.000731241	-0.00459924	7
LOC441016	-0.00377314	-0.00227759	-0.00567745	-0.00490791	2
KIAA1688	-0.0037723	-0.00322472	-0.00301508	-0.00149524	7
EGFR	-0.00377006	-0.0016701	-0.00155702	-0.00104235	8
COMMD5	-0.00376745	-0.00306683	-0.00588568	-0.00487483	2
CPT2	-0.00376459	-0.00117285	-0.00679056	-0.00593474	2
YPEL2	-0.00376423	-0.00249979	-0.00501771	-0.00426296	2
RBM13	-0.003763	-0.00267364	-0.00258256	-0.00190318	8
MRPL10	-0.00376283	-0.00250738	-0.0043341	-0.00479916	2
CAMLG	-0.00376282	-0.00191147	-0.00118817	-0.00153481	8
DPF2	-0.00376124	-0.00315863	-0.0051693	-0.00446616	2
MGC26963	-0.00376116	-0.000735867	-0.00263058	-0.00293112	4
FLJ38359	-0.00375936	-0.00218569	-0.00334183	-0.0025751	4
FOXN2	-0.00375814	-0.00169093	0.000950047	-0.00338101	8
SRFBP1	-0.00375801	-0.00305805	-0.00385522	-0.00373548	7
ZC3HC1	-0.00375737	-0.00246135	-0.00465674	-0.00341239	2
TUBD1	-0.00375577	-0.00248493	-0.00217361	-0.00253013	8
TAOK1	-0.00375544	-0.00157301	0.00108999	-0.0034707	8
ZNF646	-0.00375457	-0.00316412	-0.00334663	-0.00363473	7
A4GALT	-0.00375352	-0.00280894	-0.00544585	-0.00356754	2
MAP3K4	-0.00374971	-0.00284453	-0.00549801	-0.00396605	2
NFE2L2	-0.00374774	-0.00201043	-0.00251554	-0.0037387	7
LDLR	-0.00374634	-0.00179276	-0.00333608	-0.00531448	2
POM121	-0.00374596	-0.002546	-0.00272348	-0.00282205	7
INSIG2	-0.00374418	-0.00243294	-0.00372662	-0.00299717	7
LOC399959	-0.00374416	-0.0029434	-0.00321224	-0.00236452	7
SYVN1	-0.00374358	-0.0027775	-0.00426478	-0.00397572	2
FXC1	-0.00374319	-0.00143075	-0.00743811	-0.00645169	2
C11orf56	-0.00374206	-0.00358219	-0.00149523	0.000123505	8
CLDN14	-0.00373997	-0.00263375	-0.00177491	-0.000583653	8
NUDT18	-0.0037355	-0.00308842	-0.00404615	-0.00446177	2
PPP1R15A	-0.00373467	-0.00230639	-0.0048809	-0.00349013	2
ZFP161	-0.00373008	-0.00326435	-0.00219757	-0.00145331	8
ZNF291	-0.00372713	-0.00199191	-0.00357179	-0.0033164	4
LOC442075	-0.0037249	-0.00328444	-0.000792237	-0.000120218	8
PARP16	-0.00372484	-0.00286309	-0.00272067	-0.00265621	7
LOC642826	-0.00372271	-0.00159718	0.000743387	-0.00149897	8
ZNF334	-0.00372183	-0.00222038	-0.00156907	-0.00154572	8
MCM10	-0.00372178	-0.00401504	-0.000217747	-0.00244886	8
SART3	-0.00372162	-0.00270772	-0.00335088	-0.00375868	7
DCLRE1A	-0.0037194	-0.00186766	-0.00286455	-0.00288568	4
SLC5A3	-0.00371892	-0.000160828	0.000692179	-0.000997049	5
FAM113B	-0.00371679	-0.0013571	-0.00130111	-0.00398057	8
NR2C1	-0.00371512	-0.00249608	-0.00184884	-0.00323721	8
CCDC122	-0.00371511	-0.00243328	0.00100236	-0.00192355	8
FHL3	-0.00371255	-0.00160797	-0.000573431	-0.00308199	8
C9orf102	-0.0037116	-0.00311577	-0.00438331	-0.00557091	2
KIAA1450	-0.00370859	-0.00218683	-0.00302326	-0.00348135	7
MYST4	-0.00370852	-0.00248962	-0.00233771	-0.00575553	7
GTPBP5	-0.0037077	-0.00276538	-0.0016383	-0.00288971	8
ARNTL	-0.00370731	-0.00261044	-0.00647508	-0.00398443	2
RBM34	-0.00370661	-0.00309497	-0.00291478	-0.00207095	7
TBC1D14	-0.00370543	-0.0034864	-0.00344206	-0.00510591	2
C6orf66	-0.00370369	-0.00274224	-0.00651271	-0.0047986	2
PLCXD1	-0.00370072	-0.0028171	-0.0035178	-0.00327873	7
ZNF414	-0.00369998	-0.00213988	-0.00261376	-0.00219384	8
ZNF354A	-0.00369951	-0.00387942	-0.00376814	-0.00325202	7
LOC91461	-0.003697	-0.00343788	-0.00461552	-0.00298512	2
SLC25A44	-0.00369593	-0.00295342	-0.00626295	-0.00492687	2
HOXD10	-0.00369458	-0.00227107	-0.00160649	-0.0033701	8
COMMD2	-0.0036943	-0.00190838	0.000787999	-0.00267811	8
ZFP62	-0.00369294	-0.00329666	-0.00276048	-0.00264098	7
C9orf64	-0.00369232	-0.00143725	-0.00203497	-0.00352662	4
DAXX	-0.00369143	-0.00236989	-0.00287215	-0.00267777	7
KLHL15	-0.00369119	-0.00265069	-0.00724606	-0.00673961	2
ZNF615	-0.0036859	-0.0021936	-0.000606962	-0.00239641	8
NRIP2	-0.00368582	-0.00132216	-0.000463118	-0.00485402	8
NOG	-0.00368502	-0.00221172	0.000375658	-0.0001475	8
TBPL1	-0.00368366	-0.00206045	-0.00647638	-0.00533311	2
ZNF202	-0.00368359	-0.00421452	-0.00461294	-0.00295777	7
ZNF239	-0.0036803	-0.00452832	-0.00495308	-0.00245469	7
GPR137B	-0.00367952	-0.00217778	-0.00118732	-0.00111821	8
NR3C1	-0.00367809	-0.00343553	-0.00268835	-0.00282916	7
LOC732411	-0.00367717	-0.000205259	0.00293798	-0.0018953	5
MAGEF1	-0.00367571	-0.0019239	-0.00434064	-0.0046714	2
DGKD	-0.00367481	-0.00279388	-0.002825	-0.00304465	7
WSB1	-0.00367416	-0.00173529	0.00110015	-0.000975259	8
UBXD7	-0.0036741	-0.00142232	-0.00107518	-0.000983364	8
DNTTIP2	-0.00367287	-0.00308859	-0.00808645	-0.00619934	2
NR4A1	-0.00367253	-0.00352929	-0.00320359	-0.00328727	7
DEDD2	-0.00367093	-0.0026118	-0.00348301	-0.00296553	7
RPL32P3	-0.0036706	-0.00342118	-0.000391421	-0.00161299	8
C9orf100	-0.00366937	-0.00233977	-0.000885756	-0.00125594	8
SH3BP5L	-0.00366721	-0.00248403	-0.00443896	-0.00377688	2
DPF3	-0.00366661	-0.00270681	-0.00194603	-0.00243678	8
OSGIN2	-0.00366504	-0.00250402	-0.00511485	-0.00507262	2
SLC25A28	-0.00366496	-0.00372842	-0.00318117	-0.00169504	7
C7orf48	-0.00366126	-0.00239585	-0.00612159	-0.00512761	2
MGC4093	-0.00366027	-0.00301572	-0.00628695	-0.00556416	2
MLLT3	-0.00365911	-0.00219945	-0.00319262	-0.00507047	2
FOXD1	-0.00365855	-0.00309121	-0.00245378	-0.00384237	7
NOC3L	-0.00365807	-0.00254796	-0.00386057	-0.00368203	2
TRIM26	-0.00365794	-0.00250362	-0.00511784	-0.00528718	2
MIER2	-0.00365792	-0.00286773	-0.0038261	-0.00440618	2
GUSBP1	-0.00365676	-0.00242021	0.000639548	-0.00134286	8
LOC729391	-0.00365603	-0.00230444	-0.0044591	-0.00384621	2
CBFA2T2	-0.00365426	-0.00283355	-0.00300076	-0.00304813	7
UBE2O	-0.00365324	-0.00236229	-0.00263075	-0.00465915	7
RMND1	-0.00365028	-0.0020406	-0.00201801	-0.0031238	8
CYP1A2	-0.00364787	-0.00219973	-0.00130196	-0.00394871	8
SLC25A36	-0.00364772	-0.00215949	-0.000495616	-0.00167269	8
USP47	-0.00364712	-0.0021438	-0.0051991	-0.00434743	2
NOB1	-0.00364569	-0.00324974	-0.0024458	-0.00379588	7
KIAA0350	-0.0036456	-0.00180998	-0.0042254	-0.00456545	2
RAE1	-0.00364398	-0.00227281	-0.00542018	-0.00397415	2
GPR30	-0.00364205	-0.00121545	-0.00255432	-0.00240845	4
GNB1L	-0.00364094	-0.002326	-0.00410839	-0.00363141	2
KIF11	-0.00363875	-0.00362619	-0.00265895	-0.0047748	7
C15orf23	-0.00363832	-0.00285372	-0.00435953	-0.00593775	2
PISD	-0.00363604	-0.00214572	-0.00289847	-0.00398376	7
OSBP	-0.0036355	-0.00244087	-0.00267503	-0.0021203	8
CCDC94	-0.0036345	-0.00221219	-0.00465662	-0.00593089	2
TMEM1	-0.00363427	-0.00315601	-0.00433808	-0.00432969	2
C20orf117	-0.00363423	-0.00328626	-0.00292746	-0.00318242	7
ATPBD1B	-0.00363364	-0.00210106	-0.00459681	-0.00657591	2
CCDC45	-0.00363239	-0.00291782	-0.000650657	-0.00163857	8
KIAA1641	-0.00363018	-0.001257	0.00216629	-0.000307966	5
LOC440345	-0.00362786	-0.00217986	0.00142408	-0.00203633	8
ZBTB45	-0.00362764	-0.00266563	-0.00372755	-0.00231077	7
BRPF3	-0.0036275	-0.00245455	-0.00237612	-0.00191043	8
ZNF124	-0.00362664	-0.00318406	0.000988957	-0.000427296	8
TSC22D4	-0.00362573	-0.00215327	-0.00389388	-0.00312937	4
FAM91A2	-0.0036255	-0.00333687	-0.00220741	-0.00313451	7
THUMPD3	-0.00362249	-0.00236543	-0.0052763	-0.00493969	2
WDR44	-0.00362087	-0.00274336	-0.00478417	-0.00378603	2
SR140	-0.00361922	-0.00358254	-0.00243308	-0.00303254	7
TSC1	-0.00361436	-0.0017632	-0.00357816	-0.00223811	4
TAF1A	-0.003612	-0.00269754	-0.00400354	-0.00357307	2
DYNC2H1	-0.00361145	-0.00300477	-0.00261706	-0.002521	7
IGF2BP3	-0.00361053	-0.00104978	0.00147379	-0.00254278	8
ERBB2IP	-0.00361051	-0.0026731	-0.00408583	-0.00343199	2
C8orf47	-0.00360855	-0.00186232	-0.00437073	-0.00405186	2
SFRS5	-0.00360718	-0.0036226	-0.00272833	-0.00267658	7
ZNF189	-0.00360582	-0.00380275	-0.00545172	-0.00342367	2
BTAF1	-0.00360437	-0.00367095	-0.0032133	-0.00208056	7
HKR1	-0.00360427	-0.00325339	-0.00319373	-0.00217995	7
POLG2	-0.00360405	-0.00298516	-0.00246179	-0.00118689	8
PPP1R12A	-0.00360323	-0.00214732	-0.00325842	-0.00489905	2
CTB-1048E9.5	-0.00360189	-0.00249461	-0.00580907	-0.00433929	2
PRDM4	-0.00359685	-0.00262616	-0.00306299	-0.00375553	7
PNPLA3	-0.00359548	-0.000951169	0.000505899	-0.00200259	8
FLAD1	-0.00359336	-0.00209803	-0.0044677	-0.0036998	2
PLEKHA5	-0.0035932	-0.00217087	-0.00129237	-0.00284033	8
STK24	-0.00359174	-0.00283313	-0.00369447	-0.00358942	7
SNCAIP	-0.00359159	-0.00307631	-0.00245898	-0.00305262	7
ZNF74	-0.0035915	-0.00244435	-0.00327121	-0.00292193	7
S100PBP	-0.00359137	-0.00277365	-0.0035574	-0.00290338	7
LOC145853	-0.00358965	-0.00173528	-0.00261645	-0.00351285	4
UGCG	-0.00358884	-0.000475433	0.000642329	-0.00260884	8
SETBP1	-0.00358862	-0.00276412	-0.00191522	-0.00192228	8
ARHGAP22	-0.00358537	-0.00233588	-0.00379322	-0.00416576	2
ITPKC	-0.00358471	-0.0026591	-0.00363481	-0.00406047	2
GSPT2	-0.00358351	-0.00320097	-0.00696434	-0.0052902	2
PDE8B	-0.00358287	-0.00215822	0.00156555	-0.0018066	8
WDR21A	-0.00357929	-0.00224636	-0.00428336	-0.0042961	2
BMP2K	-0.00357929	-0.00241926	-0.000907574	-0.00293172	8
DNAJC14	-0.00357853	-0.00216417	-0.00482373	-0.00494316	2
RASA2	-0.00357842	-0.00252032	0.000390337	-0.00286771	8
NCAPH	-0.0035758	-0.0041086	-0.00297879	-0.00485845	7
ANKZF1	-0.00357567	-0.00274394	-0.00237202	-0.00141301	8
RAD54L2	-0.00357519	-0.00235764	-0.00321276	-0.00252476	4
MAK10	-0.0035741	-0.00122279	0.0007736	-0.00161442	8
KLHL22	-0.00357244	-0.00246156	-0.00427059	-0.003296	2
HOXA9	-0.0035716	-0.00200795	-0.00410286	-0.00397572	2
C1orf102	-0.00357143	-0.00145791	-0.00436064	-0.00472667	2
ARHGEF19	-0.0035704	-0.00276857	-0.00327415	-0.00297516	7
ASB6	-0.00356994	-0.00208088	-0.00475211	-0.00334166	2
MRPL39	-0.00356899	-0.00224981	-0.0076952	-0.00559207	2
APEX2	-0.0035654	-0.00249413	-0.00335656	-0.00401524	7
HDAC7A	-0.00356509	-0.00252054	-0.00245598	-0.0026373	8
FNBP4	-0.00356498	-0.00307507	-0.0013608	-0.000736767	8
KIAA0753	-0.00356153	-0.00320674	-0.00222303	-0.00206496	8
BTRC	-0.0035611	-0.00223273	-0.0041887	-0.00304941	2
APRIN	-0.00355978	-0.002618	-0.00302224	-0.0040358	7
RANBP10	-0.00355898	-0.00248541	-0.00419821	-0.00360902	2
ABCF3	-0.00355793	-0.00223505	-0.00502816	-0.00434235	2
ZBTB16	-0.00355762	-0.00365778	-0.00268509	-0.00208462	7
FAM44A	-0.00355745	-0.00159676	-0.000400509	-0.00377148	8
ZNF10	-0.00355669	-0.00293166	-0.00190238	-0.00115818	8
EXOC6	-0.00355576	-0.00248941	-0.00499322	-0.00485375	2
LOC645251	-0.00355547	-0.000833317	0.00322921	-0.0017063	5
RP11-535K18.3	-0.00355241	-0.00103855	0.000229241	-0.00287781	8
TMEM138	-0.00355001	-0.00237131	-0.00338571	-0.00291141	4
KIF3A	-0.0035498	-0.000628246	0.00124955	-0.00199456	5
PRKAB1	-0.00354906	-0.00155254	-0.00473633	-0.00355548	2
KCNK6	-0.00354403	-0.00191655	-0.00207252	-0.00162546	8
ODF2L	-0.00354356	-0.00204495	0.00113098	-0.00295873	8
FLJ90709	-0.00354348	-0.00237983	-0.00408247	-0.00245666	4
ZNF229	-0.00354188	-0.00344516	-0.00497571	-0.00392738	2
LUC7L	-0.00354033	-0.00260995	-0.000806339	-0.00191459	8
KIAA0460	-0.00353924	-0.00209984	-0.00248756	-0.0024434	8
BBC3	-0.00353891	-0.00314314	-0.00401017	-0.00463276	2
FLJ10154	-0.00353744	-0.00190878	0.00095404	-0.00191762	8
SLC5A11	-0.00353702	-0.00220677	-0.00172734	-0.00089648	8
GPR120	-0.003531	-0.00329287	-0.00181671	-0.00278304	7
BCL9L	-0.00353019	-0.00273217	-0.00314789	-0.00285761	7
INTS6	-0.00352909	-0.00298582	-0.00343929	-0.00237907	7
ZC3H11A	-0.00352862	-0.00232675	-0.000836663	-0.00137008	8
PHOSPHO2	-0.00352816	-0.0021124	-0.00549889	-0.00517435	2
ZCCHC2	-0.00352814	-0.00315256	-0.00578731	-0.00602968	2
CARD10	-0.00352545	-0.00295499	-0.00307059	-0.00339711	7
ACTR5	-0.0035251	-0.00358048	-0.00229086	-0.00132255	8
SON	-0.00352114	-0.00283261	-0.00296824	-0.00222766	7
WBSCR18	-0.00352012	-0.0021956	-0.00178764	-0.00286528	8
MGC5457	-0.0035197	-0.0023589	-0.00197779	-0.00245315	8
FLJ37453	-0.00351855	-0.00255632	-0.00304858	-0.00353508	7
CXorf26	-0.0035117	-0.00148984	-0.00276678	-0.00353643	4
GFOD1	-0.00351158	-0.00257889	-0.00405359	-0.00202515	4
ZCCHC14	-0.00351032	-0.0031478	-0.00371496	-0.00545006	2
C14orf44	-0.00351011	-0.000316578	-0.0017676	-0.00210789	8
IREB2	-0.00351007	-0.00262554	-0.0010771	-0.0010575	8
TMEM142A	-0.00350973	-0.00135603	-0.00258492	-0.00257469	4
FLJ10324	-0.00350926	-0.00268351	-0.00581834	-0.00503822	2
ATG16L1	-0.00350844	-0.00292384	-0.00405327	-0.00274718	7
FLJ39575	-0.00350808	-0.000857264	-0.00204553	-0.000539811	8
LIMS1	-0.0035071	-0.000396812	0.00259447	-0.00110418	5
SMG1	-0.00350685	-0.00157379	0.000655028	-0.00188785	8
USP6NL	-0.00350461	-0.00238809	-0.00236248	-0.00181725	8
C6orf59	-0.00350423	-0.00266905	-0.00203182	-0.00104954	8
LOC729608	-0.00350367	-0.00250333	-0.0044196	-0.0036814	2
SBNO2	-0.0035033	-0.00338868	-0.0031253	-0.00307258	7
RUSC2	-0.00350188	-0.00202707	-0.00286395	-0.00232094	4
CHCHD4	-0.00350166	-0.00244243	-0.00528164	-0.0034949	2
C16orf30	-0.00350049	-0.00229597	-0.00285511	-0.00311136	4
THUMPD2	-0.00349889	-0.00415909	-0.00381701	-0.00284283	7
ZNF96	-0.00349861	-0.00231205	-0.000616435	-0.00116757	8
MTBP	-0.00349791	-0.00220463	-0.000789753	-0.00266243	8
CD3EAP	-0.00349771	-0.00225554	-0.00101277	-0.00246704	8
SRP72	-0.00349696	-0.000431061	0.0028913	-0.00253759	5
CCDC101	-0.00349694	-0.00199921	-0.00237103	-0.00220482	8
RGPD5	-0.00349587	-0.00285061	-0.00285866	-0.00284574	7
ZCCHC9	-0.00349198	-0.00284607	-0.00396556	-0.00330012	7
KEAP1	-0.00349162	-0.00201477	-0.00428291	-0.0047741	2
PPP2R2A	-0.00348864	-0.00275251	-0.00602319	-0.00403792	2
SPATA5	-0.00348736	-0.00322252	-0.00252142	-0.00101422	8
SCAND2	-0.00348594	-0.00195568	-0.00158551	-0.00240179	8
DKFZp762P2111	-0.00348588	-0.00352899	-0.003354	-0.00151942	7
FLJ44060	-0.00348506	0.000200162	0.000555024	-0.00143936	5
TFEB	-0.00348354	-0.00148082	-0.00280366	-0.00411069	4
MRVI1	-0.00348348	-0.00212078	0.000902344	-0.00176207	8
TITF1	-0.00348272	-0.00243972	-0.000497782	-0.00467215	8
DSN1	-0.00347658	-0.00143853	-0.00154463	-0.00291673	8
IL17RA	-0.00347507	-0.00182771	-0.000771905	-0.00282138	8
C10orf30	-0.00347454	-0.00248011	-0.00177643	-0.00321713	8
MFHAS1	-0.00347302	-0.00259507	-0.000838149	-0.000306631	8
PSCD1	-0.00347159	-0.00377559	-0.00471338	-0.00309864	2
MID2	-0.00347103	-0.00115165	-0.0027256	-0.00228933	4
LBA1	-0.0034686	-0.000665968	-0.00439412	-0.00257767	4
ZNF131	-0.00346265	-0.00226099	-0.00215157	-0.0019823	8
C1orf26	-0.00346128	-0.00215142	-0.00531319	-0.0047345	2
DICER1	-0.00346107	-0.00106334	0.000223295	-0.00305342	8
TNFAIP8L1	-0.00345673	-0.000565869	-0.00181304	-0.00368202	4
CCDC44	-0.00345478	-0.00156516	-0.00645874	-0.00503483	2
AKAP9	-0.00345399	-0.00239835	-0.00337949	-0.00312672	4
RASL11A	-0.00345037	-0.0011236	-0.00196884	-0.00285752	8
ACTR8	-0.00345029	-0.00288028	-0.00406461	-0.0035242	2
SNW1	-0.00344961	-0.00323056	-0.00466529	-0.00475343	2
FEN1	-0.00344781	-0.00332693	-0.00362262	-0.00400747	7
KIAA1456	-0.00344728	-0.00256375	-0.000852517	0.000731245	8
SLC25A12	-0.00344537	-0.00225477	-0.00230259	-0.00202383	8
LOC727891	-0.00344528	-0.000785172	0.00296326	-0.00194702	5
RNF182	-0.00344505	-0.00165467	-0.00251143	-0.00295959	4
RNF8	-0.00344504	-0.00254429	-0.00534276	-0.00430285	2
ITPKA	-0.00344295	-0.00230573	-0.00336237	-0.00315295	4
FLJ14082	-0.0034382	-0.00120779	-0.00184977	-0.00264704	8
NKX3-1	-0.00343815	-0.0016642	-0.00165404	-0.00192991	8
SACS	-0.00343532	-0.00330029	-0.00528705	-0.00543392	2
PPM1B	-0.00343422	-0.00243337	-0.00289508	-0.00193048	4
ZMYM2	-0.00343341	-0.00285586	-0.00319241	-0.00272319	7
FBXL4	-0.00342982	-0.00239974	-0.00180169	-0.00309636	8
APOLD1	-0.00342947	-0.00243503	-0.00477387	-0.00316734	2
POLR3F	-0.00342857	-0.00211205	-0.00391762	-0.00240994	4
ZNF577	-0.0034285	-0.000822349	-0.000703844	0.000645709	5
GOLGA2LY1	-0.00342725	-0.00142358	0.00179138	-1.50355e-05	5
RP11-114G1.1	-0.00342447	-0.00318379	0.000884909	-0.00274622	8
MINA	-0.0034237	-0.0020704	-0.0023311	-0.00244876	8
LOC286025	-0.00342344	-0.00152744	-0.00147162	-0.00243487	8
SMURF2	-0.00342163	-0.00250073	-0.00163627	-0.0018063	8
LOC649007	-0.00341871	1.95051e-05	0.00280655	-0.00315752	5
UBR2	-0.00341565	-0.00238551	-0.00402925	-0.00372102	2
FLJ41747	-0.0034153	-0.00187139	0.0010198	0.00109966	5
C1orf108	-0.00341502	-0.000748338	-0.0013052	-0.00194189	8
PTPN1	-0.00341014	-0.00145194	-0.00276353	-0.00400001	4
RP11-93B10.1	-0.00340951	-0.00212613	-0.0017767	-0.0027795	8
ZNF516	-0.00340711	-0.0036	-0.00186329	-0.00254396	7
NARG1L	-0.00340621	-0.00228726	-0.00131719	-0.00294955	8
IL15	-0.00340506	-0.00277493	-0.00243239	-0.00240045	8
REST	-0.003405	-0.00169763	0.000173385	-0.00360199	8
ABL1	-0.00340389	-0.00313523	-0.00270947	-0.00376233	7
EPHB4	-0.00340321	-0.0022268	-0.00142015	-0.000232066	8
MASK-BP3	-0.003403	-0.00234202	-0.000946915	-0.00162094	8
PAN3	-0.00340217	-0.00253134	-0.00281879	-0.00259506	4
PER1	-0.00339945	-0.00357864	-0.00282998	-0.00327909	7
LOC729806	-0.00339926	-0.00158976	0.00119399	-0.000880819	5
CDK8	-0.00339841	-0.00232585	-0.00350687	-0.00622018	2
NFYA	-0.00339768	-0.003833	-0.00464698	-0.0035783	2
RKHD3	-0.00339737	-0.00428976	-0.002452	-0.00254379	7
USP35	-0.00339368	-0.00352726	-0.00379577	-0.00191584	7
KIF27	-0.00339286	-0.00141377	0.000676351	-0.00238154	8
LOC649514	-0.00339264	-0.00250399	-0.00202638	-0.000592742	8
SMARCAL1	-0.00339082	-0.00147006	-0.00499269	-0.00443289	2
KIAA1553	-0.00338979	-0.00350717	-0.00429668	-0.00172847	7
YTHDF3	-0.00338821	-0.00261224	-0.00244532	-0.00290556	7
PPM1K	-0.00338763	-0.00149689	0.000997448	-0.00310666	8
C11orf61	-0.00338728	-0.00336771	-0.000979306	-0.00074845	8
NIF3L1	-0.00338409	-0.00275949	-0.00604745	-0.00641604	2
NKTR	-0.00338306	-0.00183886	0.000142048	-0.00137543	8
SHOX	-0.00338029	-0.00146226	-0.00165665	-0.00212864	8
KIAA2026	-0.00337895	-0.00323786	-0.00247601	-0.00157993	8
STXBP3	-0.00337885	-0.00252814	-0.00487494	-0.00420776	2
C2orf12	-0.00337696	-0.00129508	-0.00246147	-0.00233544	4
UMODL1	-0.00337684	-0.00100344	-0.000482376	-0.000697675	8
FLJ14154	-0.00337572	-0.00208376	-0.00332049	-0.00254724	4
BIRC4BP	-0.00337555	-0.00174559	0.000793112	0.000124347	5
E2F2	-0.00337449	-0.00326938	-0.00260728	-0.00216717	7
CCDC28B	-0.00337323	-0.00212446	-0.00413718	-0.00201785	4
TPR	-0.00336992	-0.00297748	-0.00117104	-0.00256471	8
DHX8	-0.00336784	-0.00172451	-0.00579636	-0.00539204	2
HSD17B7	-0.00336714	-0.00138588	-0.00348174	-0.00353064	4
RND2	-0.00336713	-0.00243116	-0.000692389	-0.00171239	8
WBSCR23	-0.00336696	-0.00183028	-0.00045325	-0.00262914	8
PAFAH1B1	-0.00336672	-0.00224315	-0.00460214	-0.00330883	2
U2AF1L1	-0.0033652	-0.00322009	-0.00283701	-0.00170732	7
FAM100B	-0.00336444	-0.0025706	-0.00543052	-0.00453829	2
LOC254128	-0.00336421	-0.00133599	-0.00101353	-0.00311865	8
KLHDC5	-0.00336245	-0.00235803	-0.00153678	-0.00290167	8
RUNDC2C	-0.00336203	-0.00186288	-0.00142401	-0.00173465	8
R3HCC1	-0.00336166	-0.00237978	-0.00319428	-0.00359393	7
C13orf31	-0.00335871	-0.00166897	-0.000570476	-0.00126116	8
VANGL1	-0.00335523	-0.00251346	-0.00148755	-0.0031131	8
SRPK2	-0.00335396	-0.00198503	-0.00268386	-0.0035217	4
KLHL26	-0.00335095	-0.0023715	-0.00175393	-0.00256569	8
EBAG9	-0.00334986	-0.00131421	-0.00204925	-0.00373353	4
SHC3	-0.00334708	-0.00117788	2.78973e-05	-0.000767593	8
LZTS2	-0.00334656	-0.00210902	-0.00175944	-0.00315676	8
NDUFV3	-0.00334333	-0.00212183	-0.00318948	-0.00319486	4
MKLN1	-0.00334315	-0.00197101	-0.00238358	-0.00233517	8
HOXA4	-0.00334308	-0.00158438	-0.00211552	-0.00224935	8
FASTKD1	-0.00334294	-0.00155405	-0.00176301	-0.00221774	8
PRIM1	-0.00333855	-0.00269269	-0.00234676	-0.00331174	7
BXDC1	-0.00333849	-0.00220267	-0.003249	-0.00349338	4
PCM1	-0.00333728	-0.000847638	-0.000443819	-0.00319729	8
RNUXA	-0.00333421	-0.00268699	-0.00245925	-0.0022088	8
KIAA1219	-0.00333402	-0.00232202	-0.00498377	-0.00392261	2
ZC3H3	-0.00333233	-0.0011506	0.000656328	-0.00184986	8
RAD1	-0.00333229	-0.00228972	-0.00239442	-0.00225832	8
SH2D4A	-0.00333086	-0.00196805	-0.00416631	-0.00578327	2
LIPE	-0.00332985	-0.0026562	-0.00377833	-0.00385623	2
RBM25	-0.00332909	-0.00285584	-0.00039183	-0.00236118	8
LATS2	-0.00332853	-0.00149135	-0.000188669	-0.00249422	8
C4orf30	-0.00332798	-0.0016343	0.00159797	-0.00427044	8
POLR3C	-0.00332443	-0.000928227	-0.00459774	-0.00378007	2
STON1	-0.00332403	-0.00261136	-0.00271875	-0.00269533	4
C1orf56	-0.00331941	-0.00144055	-0.00266577	-0.00220535	4
HIST1H3F	-0.00331771	-0.00269518	0.000383408	0.0003021	8
MID1	-0.00331765	-0.00149856	-0.00353729	-0.00181835	4
TWIST2	-0.003316	-0.00130605	-0.00244021	-0.00322251	4
RIPK2	-0.0033156	-0.00261071	-0.00270226	-0.00275063	4
FLJ38984	-0.00331463	-0.00165906	-0.00490872	-0.00379975	2
TGDS	-0.00331421	-0.00198981	-0.00253813	-0.0023783	4
CCDC91	-0.00331363	-0.000355246	0.00124078	-0.00107837	5
PAFAH1B2	-0.00331263	-0.00225244	-0.00437555	-0.00381013	2
TNRC6C	-0.00331059	-0.00243839	-0.00273188	-0.0025264	4
EDD1	-0.00330921	-0.00388488	-0.00274577	-0.0028488	7
GOLPH3L	-0.00330517	-0.00230474	-0.00464752	-0.00419607	2
FZD2	-0.00330387	-0.00185878	-0.00383438	-0.0052859	2
DNTTIP1	-0.00330316	-0.0027649	-0.00609305	-0.00488836	2
FLJ38723	-0.00330282	-0.00164914	-0.00262061	-0.00428755	4
SETD6	-0.00330073	-0.00172694	-0.000633918	-0.00197457	8
ZBTB8	-0.00330053	-0.00227222	-0.000112234	-0.00170253	8
OR2A9P	-0.00329876	-0.00128209	-0.0013005	-0.0014452	8
PELI1	-0.00329753	-0.00339183	-0.00284277	-0.0031424	7
TRIM39	-0.00329559	-0.00196972	-0.00448505	-0.00280361	4
C14orf119	-0.00329305	-0.00105682	-0.00515843	-0.00520165	2
PHACTR4	-0.00329303	-0.00280573	-0.00266591	-0.0024681	7
PHLDB2	-0.00329249	-0.00158951	-0.00253736	-0.00392118	4
RAB40C	-0.00329158	-0.00383918	-0.00253839	-0.00279267	7
BXDC5	-0.00329156	-0.00220234	-0.00566724	-0.00384037	2
LOC133874	-0.00329124	-0.00597723	-0.00226388	-0.00391087	7
ANKK1	-0.003291	-0.00233099	-0.00138516	-0.00303374	8
C13orf3	-0.00329071	-0.00237341	-0.00110506	-0.00312996	8
GNE	-0.00329057	-0.00150064	-0.00523382	-0.00487327	2
THSD1	-0.00328938	-0.00351277	-0.00111134	-0.00176833	8
CSNK1D	-0.00328901	-0.00261428	-0.00397387	-0.00357026	2
JMJD5	-0.00328615	-0.00211342	-0.001584	-0.00181128	8
EFNB1	-0.00328603	-0.00139101	-0.00289728	-0.00212485	4
AHR	-0.00328559	-0.00252961	-0.00606006	-0.00462613	2
PAK1IP1	-0.00328535	-0.001734	-0.000733453	-0.00310168	8
KIAA0319L	-0.00328526	-0.00055357	0.000573552	-0.00194181	8
PLEKHG2	-0.00328352	-0.00288426	-0.00229636	-0.00220805	8
C1orf183	-0.00328097	-0.0024581	-0.00242044	-0.00245792	8
RAB36	-0.0032807	-0.00310847	-0.00255607	-0.00261345	7
GOLGA2	-0.00327821	-0.00107278	-0.00245317	-0.00348876	4
NR2C2	-0.0032762	-0.00323772	-0.00116407	-0.00276867	8
RFWD2	-0.00327502	-0.00233792	-0.00506763	-0.00420494	2
MIDN	-0.00327474	-0.0032933	-0.00095007	-0.00440217	7
ZBTB38	-0.00327344	-0.0013816	-0.00130149	-0.00290177	8
RP4-691N24.1	-0.00327308	-0.00168678	-0.00127056	-0.000811725	8
SIM1	-0.0032715	-0.0024084	-0.00146223	-0.00351888	8
BTN2A2	-0.00327137	-0.0018547	-0.00123109	-0.00233262	8
HES5	-0.00327075	-0.00370802	-0.00145506	-0.00374585	7
AEBP2	-0.00327072	-0.0022328	-0.00289857	-0.00364472	4
LOC339778	-0.00326832	-0.00148622	-0.000619165	-0.00224055	8
UTP18	-0.00326783	-0.00175311	-0.00531014	-0.00357185	2
GRB10	-0.0032667	-0.0017736	-0.00233991	-0.00219991	8
NAB2	-0.00326604	-0.00365918	-0.00198919	-0.00281205	7
MSH3	-0.00326579	-0.00114365	0.000691119	-0.00211687	8
WNT3	-0.00326505	-0.00155202	0.00186125	-0.00248441	5
NXF1	-0.00326313	-0.00196606	-0.00146348	-0.000321494	8
EZH2	-0.00326272	-0.00335398	-0.0030202	-0.00281671	7
C9orf97	-0.00326222	-0.00178497	-0.00410698	-0.00255783	4
USP36	-0.00326177	-0.00233219	-0.00114871	-0.00137495	8
DDX52	-0.00326145	-0.00165253	-0.00311713	-0.00323663	4
NHN1	-0.00326011	-0.00192439	-0.00425715	-0.0036549	2
ZNF493	-0.00326009	-0.00293034	-0.0014396	-0.0021082	8
WHSC1L1	-0.00326003	-0.00217443	-7.75976e-05	-0.00112568	8
DDX55	-0.00325953	-0.00333283	-0.00259372	-0.00232996	7
C20orf74	-0.00325912	-0.000588743	-0.000313743	-0.00397953	8
DLGAP4	-0.00325865	-0.00180257	-0.000352967	-0.0035457	8
SYNC1	-0.0032585	-0.00126881	-0.0017441	-0.00236447	8
TMEM39A	-0.00325823	-0.00171369	-0.00342242	-0.00191779	4
NAV1	-0.00325779	-0.00251716	-0.000303713	-0.00270622	8
C5orf28	-0.00325713	-0.00155101	-0.00128327	-0.00179529	8
ZNF462	-0.00325587	-0.00186532	-0.00290433	-0.000957384	4
TRIM33	-0.00325552	-0.00215457	-0.00238847	-0.00182099	8
ZNF558	-0.00325548	-0.00328108	-0.00309668	-0.00228087	7
COG8	-0.00325509	-0.00216794	-0.00466725	-0.00357791	2
PELI2	-0.00325509	-0.0028579	-0.00277003	-0.00313233	7
KIAA1530	-0.0032541	-0.00126954	-0.000682925	0.000923747	5
NUP50	-0.00325361	-0.00248345	-0.00382421	-0.00299879	4
HIST1H3B	-0.00325329	-0.00335111	-0.00198388	-0.0039626	7
COX19	-0.0032513	-0.00241108	-0.00176677	-0.00116607	8
KIAA1718	-0.00325128	-0.00319586	-0.00446058	-0.0036176	2
C8orf13	-0.00324905	-0.00318632	-0.00323018	-0.00193492	7
PDCD10	-0.00324544	-0.00270979	-0.00494521	-0.00452585	2
E2F5	-0.00324402	-0.00301987	-0.00489407	-0.00273701	2
KIAA0179	-0.00324381	-0.00276923	-0.00333626	-0.00376817	7
KCTD3	-0.00324092	-0.00226615	-0.0040036	-0.0038403	2
TNRC6A	-0.00324006	-0.00286116	-0.00231054	-0.00226871	8
UTP14A	-0.00323741	-0.00175102	-0.000601062	-0.00300576	8
STX18	-0.00323674	-0.00277486	-0.00352298	-0.00281621	7
C21orf25	-0.00323661	-0.00177271	-0.00207812	-0.00177052	8
LRRC44	-0.00323428	-5.78216e-05	0.00168854	-0.00232527	5
SLC5A12	-0.00323345	-0.00107066	-0.000880947	-0.00303476	8
BAHD1	-0.00323294	-0.00245177	-0.00431182	-0.00288128	4
CAMSAP1L1	-0.00323291	-0.00174565	-0.00482411	-0.00308225	2
BAHCC1	-0.00323262	-0.00367072	-0.00212085	-0.00236591	7
MTHFSD	-0.00323231	-0.00297941	-0.00262215	-0.00153748	8
JARID1A	-0.0032321	-0.00192317	-0.00225869	-0.00310797	4
KIAA1026	-0.00323031	-0.00281267	0.000499198	-0.00377295	8
SAV1	-0.00322914	-0.00227298	-0.000552738	-0.0020032	8
APPL	-0.00322861	-0.000661379	0.00140702	-0.003145	8
MRPL36	-0.00322828	-0.00214249	-0.004556	-0.00475131	2
LOC554248	-0.00322733	-0.00292696	-0.001831	-0.00268323	8
LOC595101	-0.0032268	-0.00295472	0.0033817	-0.0036722	8
RNF168	-0.00322545	-0.000948036	-0.00021209	-0.00317417	8
PYGO1	-0.00322391	-0.00192999	0.00162195	-0.000967798	5
SPTLC2	-0.00322223	-0.00200888	-0.00131347	-0.00279913	8
PRPF3	-0.00322016	-0.00168563	-0.00248447	-0.000244375	8
FAM120B	-0.00321974	-0.00178251	-0.00470692	-0.00432319	2
RFC1	-0.00321926	-0.00210488	-0.00212585	-0.00325106	8
SUOX	-0.00321834	-0.00282862	-0.00622455	-0.00448311	2
RANBP2	-0.00321423	-0.00267409	-0.00363901	-0.00439954	2
LARP7	-0.00321016	-0.00115689	-0.00135396	-0.00253948	8
EIF3S10	-0.00320911	-0.00160952	0.00024474	-0.00182047	8
UBTF	-0.00320863	-0.00255535	-0.00157281	-0.00174678	8
AFTPH	-0.00320722	-0.00177061	-0.00363413	-0.00280664	4
PPIF	-0.00320401	-0.00222134	-0.005658	-0.00445174	2
RCE1	-0.00320358	-0.00245104	-0.00217737	-0.00185527	8
KLHDC3	-0.00320246	-0.00194434	-0.00345857	-0.0026487	4
QRICH1	-0.00320195	-0.00264394	-0.00439435	-0.00477304	2
TRIM2	-0.00319914	-0.00175978	-0.000596785	-0.000870555	8
THBD	-0.00319833	-0.00190104	-0.000126724	-0.00100934	8
IL7	-0.00319804	-0.000115311	-0.000359444	-0.0022502	8
ISGF3G	-0.00319749	-0.0010646	-0.000950344	-0.00115141	8
C10orf6	-0.00319694	-0.00242391	-0.00182326	-0.00377675	8
SFRS12	-0.00319614	-0.00278921	-0.000850322	-0.00130414	8
MOBKL2A	-0.00319511	-0.00162698	-0.00409278	-0.0047567	2
GCC2	-0.0031951	-0.00228939	-0.00193245	-0.00242529	8
LOC283345	-0.00319335	-0.000482398	0.00119832	-0.00208887	5
LRRC37A2	-0.00319257	-0.00194852	0.000670896	-0.00196898	8
UACA	-0.00319026	-0.00143853	-0.00036283	-0.001654	8
PSD3	-0.00318963	-0.00186617	-8.13766e-05	-0.00103434	8
INTS7	-0.00318847	-0.00172419	-0.00498483	-0.00461989	2
F25965	-0.00318756	-0.00214073	-0.00224892	-0.00281569	8
NFATC1	-0.00318726	-0.0032677	-0.0024744	-0.00279816	7
SETD5	-0.00318579	-0.00237346	-0.00149664	-0.00220344	8
SNPH	-0.00318432	-0.00081836	-0.0033437	-0.0029547	4
ERMAP	-0.00318423	-0.00229889	-0.000976947	-0.000420752	8
PNN	-0.00318379	-0.0024789	-0.000795175	-0.000152578	8
SMC3	-0.00318359	-0.00312906	-0.00394254	-0.00410807	2
ANKRD13D	-0.00318067	-0.00115524	0.000102466	-0.00112592	8
WHDC1	-0.00317653	-0.00224853	-0.0046405	-0.00407131	2
AFG3L1	-0.00317475	-0.00347165	-0.00155065	-0.00039051	8
UBIAD1	-0.00317337	-0.00147658	-0.00559073	-0.00542584	2
ZBTB7A	-0.00317308	-0.00201634	-0.00176137	-0.00315451	8
C9orf39	-0.00317142	-0.00190484	-0.00140453	-0.00240505	8
TINF2	-0.00317142	-0.00149771	-0.00442406	-0.00408342	2
ATG4D	-0.00317061	-0.00190207	-0.00574609	-0.00360093	2
LSG1	-0.0031697	-0.00145667	-0.00169172	-0.00253184	8
UTP20	-0.00316905	-0.00139407	0.000545019	-0.00352555	8
SP1	-0.00316644	-0.0025973	-0.00180241	-0.00287804	8
EXOSC9	-0.00316507	-0.00224712	-0.00407686	-0.00416866	2
JMJD2C	-0.00316449	-0.00187397	-0.00318737	-0.00162405	4
NFATC3	-0.00316394	-0.0029463	-0.00270122	-0.00154367	8
GPR175	-0.00316372	-0.00162512	-0.00250396	-0.00256991	4
ZBTB33	-0.00316314	-0.00182667	-0.004858	-0.00495674	2
SRP19	-0.00316309	-0.00173556	-0.00404678	-0.00327443	4
HMBOX1	-0.00316306	-0.00216203	-0.000409279	-0.00544049	8
NOL5A	-0.00316283	-0.00291421	-0.00315626	-0.00312927	7
FAM104A	-0.00316197	-0.00227256	-0.00355919	-0.00396902	2
PTPDC1	-0.00316104	-0.00240563	-0.00168424	-0.00164765	8
UHRF2	-0.00316017	-0.00303646	-0.00527793	-0.00362298	2
COVA1	-0.00315962	-0.000826036	0.000909834	-0.00202911	5
TBC1D23	-0.00315663	-0.00134272	-0.00148022	-0.00328802	8
ZBTB20	-0.00315646	-0.00187468	-0.00192462	-0.00200843	8
LOC399851	-0.00315525	0.00226586	-0.00320249	-0.00592325	4
RUNX1	-0.00315486	-0.00323591	-0.00353995	-0.00423552	7
NR1D2	-0.00315354	-0.00208428	0.000915602	-0.00159277	8
WDR8	-0.00315322	-0.00279254	-0.00301723	-0.00291824	7
TAF11	-0.00315228	-0.0021025	-0.00228922	-0.00108675	8
AURKB	-0.0031514	-0.00204035	-0.000985716	-0.00345492	8
FJX1	-0.00315099	-0.00328944	-0.00307288	-0.0060166	2
TMEM41A	-0.00315065	-0.00132606	-0.00104571	-0.00124234	8
KIAA0247	-0.00314819	-0.00190659	-0.00334884	-0.00280197	4
TRIAD3	-0.00314783	-0.00265067	-0.00103766	-0.00301445	8
DKFZP761M1511	-0.00314573	-0.00270098	-0.0023676	-0.00483481	7
TEAD4	-0.00314534	-0.00167411	-0.00394134	-0.0041408	2
TFB2M	-0.00314473	-0.00278187	-0.00636725	-0.00491609	2
ACPL2	-0.0031446	-0.00196528	-0.00177376	-0.00153399	8
PPIL5	-0.00314439	-0.00251018	-0.000765124	-0.00158955	8
POLR3D	-0.00314301	-0.00188625	-0.00331649	-0.00440277	4
RAB11FIP2	-0.00314178	-0.000750508	0.00178814	-0.00129912	5
IKZF4	-0.00314101	-0.00225671	-0.00310324	-0.00319114	4
C2orf29	-0.00313883	-0.00202143	-0.00348606	-0.00294938	4
TMEM22	-0.00313882	-0.00184974	-0.00383258	-0.00274709	4
LOC374920	-0.00313749	-0.00312955	-0.00357821	-0.00289757	7
KIAA0182	-0.00313645	-0.00257212	-0.00226752	-0.00198889	8
CXorf12	-0.0031359	-0.0010785	-0.00372475	-0.00448561	4
NAG8	-0.00313447	-0.0019339	4.69175e-05	-0.00077347	8
RBM15B	-0.00313416	-0.00174581	-0.00168934	-0.00152893	8
MADD	-0.00313301	-0.00157257	-0.00363724	-0.00380826	4
RUNDC2A	-0.00313299	-0.000863952	0.00208351	-0.00221038	5
IKZF5	-0.00312867	-0.00145489	-0.00398217	-0.00317578	4
EVI2A	-0.00312809	-0.00240252	-0.000563566	-0.00145254	8
[truncated: 11,076 more rows]

## Sheet: Decay Significance Tests
#Flourescent intensities over 8 hour timcourse (0, 120, 240, and 480 minutes), p values and q values from ANOVA F-test (see Methods), and local FDR (lfdr) (shrinkage factor = 1-lfdr) of p values from P vs. CI7 fibroblasts
[truncated: 14,213 more rows]
