# Supplementary material for: Widespread changes in mRNA stability contribute to quiescence-specific gene expression patterns in a fibroblast model of quiescence
Source: BMC Genomics. 2017 Feb 1;18:123. doi: 10.1186/s12864-017-3521-0 (PMC5286691; doi:10.1186/s12864-017-3521-0)
Supplement: Additional file 5: — Microarray determined gene expression values for proliferating versus 7-day contact inhibited or 14-day contact inhibited fibroblasts. (XLSX 1119 kb) [file 12864_2017_3521_MOESM5_ESM.xlsx]

## Sheet: C17 and C14 Gene Expression
#Log2 flourescent intesities comparing 7day contact inbibited (CI7) or 14day contact inhibited fibroblasts to proliferating fibroblasts. Values are log2(quiescent/proliferating)
ProbeID	EntrezGeneID	GeneSymbol	CI7A	CI14
A_23_P100001	400451	LOC400451	0.422008	0.304979
A_23_P100074	57099	AVEN	-0.584721	-0.947763
A_23_P100092	146050	ZNF690	-0.51409	-1.28069
A_23_P100103	23339	VPS39	0.103022	-0.457127
A_23_P100111	11261	CHP	0.0519267	-0.527912
A_23_P100141	65259	C16orf28	0.213169	1.06433
A_23_P100156	55654	TMEM127	0.187713	0.214585
A_23_P100196	9100	USP10	-0.250712	-0.331764
A_23_P100203	3281	HSBP1	0.601828	0.20404
A_23_P100263	80790	CMIP	-0.706382	-1.56997
A_23_P100292	90850	ZNF598	-0.105916	0.108045
A_23_P100315	26063	DECR2	0.341759	0.340023
A_23_P100326	8131	C16orf35	-0.0889749	0.0196148
A_23_P100341	23594	ORC6L	-0.789174	-0.0810737
A_23_P100344	23594	ORC6L	-1.43896	-1.70008
A_23_P100355	5531	PPP4C	0.0761413	0.0666206
A_23_P100392	6923	TCEB2	0.275887	0.305501
A_23_P100413	118460	EXOSC6	-0.445805	0.144841
A_23_P100420	23174	ZCCHC14	0.517727	0.375366
A_23_P100441	80011	NIP30	0.0729235	0.0695512
A_23_P100455	64779	MTHFSD	0.30128	-0.136239
A_23_P100469	54957	TXNL4B	-0.601837	-1.36311
A_23_P100478	84148	MYST1	0.695654	1.23631
A_23_P100486	79001	VKORC1	0.277961	0.583043
A_23_P100501	3163	HMOX2	-0.421162	-0.241176
A_23_P100517	124491	TMEM170	-0.632078	-1.01009
A_23_P100522	NA		0.0633445	0.978937
A_23_P100556	23265	EXOC7	0.166451	0.147476
A_23_P100576	5691	PSMB3	-0.000477129	-0.427081
A_23_P100602	6904	TBCD	-0.0430878	0.102247
A_23_P100632	51155	HN1	-0.0549443	-0.407724
A_23_P100654	57659	ZBTB4	0.691542	0.932413
A_23_P100660	5176	SERPINF1	2.41385	2.70583
A_23_P100676	23293	SMG6	0.351012	0.394244
A_23_P100693	9931	HELZ	0.283961	0.161933
A_23_P100704	5598	MAPK7	0.131572	0.0540677
A_23_P100711	5376	PMP22	0.698001	1.12612
A_23_P100754	64750	SMURF2	-1.06163	-0.743081
A_23_P100764	51629	SLC25A39	-0.107907	-0.0414179
A_23_P10077	57104	PNPLA2	0.391578	-0.00675773
A_23_P100779	7343	UBTF	0.0369562	0.567798
A_23_P100795	6774	STAT3	0.770283	0.752947
A_23_P100802	28958	CCDC56	-0.333969	-0.366968
A_23_P10081	200894	ARL13B	-0.722811	-0.792636
A_23_P100868	80179	MYOHD1	-1.00915	-1.12085
A_23_P100883	23512	SUZ12	-0.359068	-0.21875
A_23_P101054	3885	KRT34	-2.61479	0.597894
A_23_P101093	51226	COPZ2	0.466979	0.564567
A_23_P101111	9150	CTDP1	0.367516	0.746938
A_23_P101121	NA		1.0468	0.627701
A_23_P101185	4677	NARS	0.104086	-0.270034
A_23_P101208	1528	CYB5A	0.336763	0.164884
A_23_P10121	6422	SFRP1	1.30833	-0.240808
A_23_P101237	83608	C18orf21	-0.0922492	-0.628625
A_23_P101240	NA		-0.218	-0.0334169
A_23_P101246	147645	LOC147645	0.116623	0.0552319
A_23_P10127	6422	SFRP1	1.13508	-0.0135571
A_23_P101272	55663	ZNF446	0.658054	0.735523
A_23_P101281	84914	ZNF587	-0.0435424	0.0935131
A_23_P101297	24139	EML2	-0.312847	0.0635361
A_23_P101303	NA		-0.0373713	0.238997
A_23_P101308	NA		0.111118	0.419103
A_23_P101321	9138	ARHGEF1	-0.0868901	-0.384656
A_23_P101332	65095	FLJ12949	-0.428755	0.030873
A_23_P10135	28511	NKIRAS2	-0.289855	0.363657
A_23_P101351	79088	ZNF426	0.52417	0.74149
A_23_P101380	374907	B3GNT8	0.770208	0.931552
A_23_P1014	NA		0.179095	-0.697201
A_23_P101407	718	C3	1.34712	1.48301
A_23_P101427	115704	EVI5L	0.289493	-0.0148429
A_23_P101461	81576	CCDC130	-0.238939	0.669249
A_23_P101480	22983	MAST1	-0.645539	-1.94398
A_23_P101516	3748	KCNC3	-0.0500257	-0.220779
A_23_P101532	6205	RPS11	0.473236	0.69115
A_23_P101551	587	BCAT2	0.294675	-0.218342
A_23_P10156	79643	CHMP6	-0.319951	-0.387774
A_23_P101615	147929	ZNF565	0.254681	0.144293
A_23_P101655	81	ACTN4	-0.3716	-0.774325
A_23_P101699	84717	HDGF2	0.358752	0.548053
A_23_P101707	10226	M6PRBP1	0.360152	0.123518
A_23_P101742	116541	MRPL54	-0.242086	-0.678575
A_23_P101761	84634	KISS1R	-0.524328	-1.46863
A_23_P101796	85360	SYDE1	-0.221597	-0.291678
A_23_P101811	7561	ZNF14	0.461427	0.499359
A_23_P10182	8309	ACOX2	1.72815	1.96834
A_23_P101871	115290	FBXO17	0.175688	0.493554
A_23_P101893	84467	FBN3	-0.178221	-0.375286
A_23_P10194	26470	SEZ6L2	0.761329	0.410853
A_23_P101943	26225	ARL5A	-0.371815	-0.800794
A_23_P101950	4190	MDH1	0.339557	-0.119131
A_23_P101960	678	ZFP36L2	0.975142	1.34731
A_23_P102037	80219	COQ10B	-0.868564	-0.092036
A_23_P102060	6744	SSFA2	-0.223788	-0.68194
A_23_P102071	NA		0.338396	-0.0860122
A_23_P102109	7277	TUBA1	-0.525141	-0.883551
A_23_P10211	114134	SLC2A13	0.019116	0.612735
A_23_P102122	10109	ARPC2	-0.169256	0.0438587
A_23_P102160	151393	FAM82A	0.988595	2.2841
A_23_P102183	NA		-1.33906	-1.04082
A_23_P102192	9448	MAP4K4	0.336248	0.729407
A_23_P102202	2956	MSH6	-0.394744	-0.393854
A_23_P102235	6637	SNRPG	-0.682718	-1.18183
A_23_P102242	64844	2016-03-07	-0.137912	-0.3386
A_23_P102258	116540	MRPL53	-0.323732	-0.707241
A_23_P102262	9801	MRPL19	-0.150125	-0.735321
A_23_P102320	129401	NUP35	-1.69727	-1.49041
A_23_P102404	10574	CCT7	-0.466203	-0.727228
A_23_P102412	65977	PLEKHA3	-0.21965	-0.0728992
A_23_P102420	10575	CCT4	0.470023	0.315435
A_23_P102454	51141	INSIG2	0.138724	-0.121223
A_23_P102462	129804	FLJ37440	0.531245	1.22975
A_23_P102471	4436	MSH2	-0.720075	-1.29701
A_23_P102508	8884	SLC5A6	-1.01087	-1.12967
A_23_P102517	5147	PDE6D	-0.235237	-0.0526742
A_23_P102523	6711	SPTBN1	0.692765	0.873906
A_23_P102542	54812	AFTPH	0.396162	-0.285112
A_23_P102571	56731	SLC2A4RG	0.133982	0.474565
A_23_P102575	56731	SLC2A4RG	0.482224	0.408695
A_23_P102582	55969	C20orf24	-1.18089	-1.11211
A_23_P102611	8839	WISP2	3.3312	3.15489
A_23_P102706	9751	SNPH	0.43421	0.592336
A_23_P102731	54498	SMOX	0.298487	0.0359281
A_23_P102769	92667	C20orf72	-0.893291	-1.0734
A_23_P102770	51126	NAT5	-0.264505	-0.34551
A_23_P102816	NA		-0.0531193	0.189004
A_23_P102832	11190	CEP250	0.270476	0.215932
A_23_P102842	9054	NFS1	0.0390887	-0.197627
A_23_P102876	10694	CCT8	-0.256846	-0.223554
A_23_P102890	64968	MRPS6	0.172074	0.55992
A_23_P1029	4237	MFAP2	1.31835	1.66209
A_23_P102925	5822	PWP2	-0.835373	-0.491405
A_23_P102937	6612	SUMO3	-0.112271	-0.432085
A_23_P102965	23786	BCL2L13	0.580277	0.765941
A_23_P102973	8220	DGCR14	-0.270637	-0.147624
A_23_P102994	5297	PIK4CA	0.524858	0.825195
A_23_P103011	9609	RAB36	0.138793	0.194903
A_23_P103062	91445	RNF185	0.241154	0.714483
A_23_P103070	7533	YWHAH	-0.603969	-0.890172
A_23_P103084	10043	TOM1	0.30834	0.378243
A_23_P103099	23543	RBM9	0.312985	1.30705
A_23_P103110	23764	MAFF	-0.341569	0.0110181
A_23_P103120	9567	GTPBP1	0.0532801	0.537244
A_23_P103131	54471	SMCR7L	-0.135042	-1.49824
A_23_P103149	50	ACO2	0.0139253	0.539229
A_23_P103172	127253	TYW3	-0.394437	-0.805806
A_23_P103180	127253	TYW3	-0.326909	-0.279221
A_23_P103201	55629	PNRC2	-0.129185	0.0313558
A_23_P103232	54935	DUSP23	-0.426833	-0.724743
A_23_P103248	93183	PIGM	-0.312623	-0.479386
A_23_P103256	10878	CFHR3	1.39594	1.91828
A_23_P103276	112970	KTI12	-0.499915	-0.437607
A_23_P103282	9528	TMEM59	0.751028	0.697026
A_23_P103315	353131	LCE1A	0.240652	0.480109
A_23_P103398	5664	PSEN2	-0.0248345	-0.0224528
A_23_P103414	51441	YTHDF2	-0.111773	-0.608307
A_23_P103433	127700	C1orf102	0.654154	0.845672
A_23_P103442	64769	C1orf149	0.296232	0.484147
A_23_P103454	84224	NBPF3	0.739951	0.912961
A_23_P103476	29914	UBIAD1	-1.03896	-0.748521
A_23_P103503	4194	MDM4	-0.257768	-0.807917
A_23_P103532	23432	GPR161	0.0158964	0.865854
A_23_P103561	89796	NAV1	-0.519943	0.543037
A_23_P103601	57134	MAN1C1	3.21875	2.63703
A_23_P103628	55127	HEATR1	-0.195295	-0.853375
A_23_P103631	10969	EBNA1BP2	-0.609631	-0.923138
A_23_P103661	55249	YY1AP1	0.328059	-0.234026
A_23_P103672	10763	NES	0.406972	0.461563
A_23_P103690	10712	C1orf2	-0.0115419	0.0399703
A_23_P103698	28956	MAPBPIP	0.490122	0.105787
A_23_P103703	27129	HSPB7	-1.25197	-2.15583
A_23_P10374	22864	R3HDM2	0.542346	0.546429
A_23_P103787	204851	HIPK1	-0.611921	0.597835
A_23_P103795	81839	VANGL1	-0.683094	-0.753452
A_23_P103824	NA		-0.0551841	-0.158319
A_23_P103837	9898	UBAP2L	-0.360238	-0.583461
A_23_P10385	51514	DTL	-1.75451	-1.74046
A_23_P103864	79573	TTC13	-0.264536	-1.58354
A_23_P103885	54998	AURKAIP1	-0.695449	-1.23201
A_23_P103905	51506	UFC1	0.586727	0.82754
A_23_P10391	1290	COL5A2	0.909548	0.942112
A_23_P103919	8703	B4GALT3	-0.181181	-0.440487
A_23_P103942	55735	DNAJC11	-0.410981	-0.53854
A_23_P103951	NA		-0.106836	0.306224
A_23_P103968	22977	AKR7A3	0.436811	0.430126
A_23_P103981	723790	HIST2H2AA4	0.179191	-0.607837
A_23_P103996	2730	GCLM	-0.350856	-1.08508
A_23_P10401	5523	PPP2R3A	-0.234907	-0.676467
A_23_P104022	116461	C1orf19	-0.371596	0.0713246
A_23_P104025	116461	C1orf19	-0.436301	-0.262868
A_23_P104046	10380	BPNT1	-0.54823	-0.013896
A_23_P104054	51430	C1orf9	-0.49378	0.0290061
A_23_P104065	23463	ICMT	-0.922936	-1.21877
A_23_P104073	6274	S100A3	0.683203	-0.835851
A_23_P104086	9696	CROCC	-0.0595023	-0.0844218
A_23_P104109	26750	RPS6KC1	0.15492	0.00905001
A_23_P104116	9939	RBM8A	-0.305281	-0.517505
A_23_P104146	9202	ZMYM4	0.639735	0.352459
A_23_P104151	51249	TMEM69	-0.10273	-0.527172
A_23_P104193	3688	ITGB1	0.260381	0.561534
A_23_P104199	3688	ITGB1	0.285336	0.505239
A_23_P104201	10730	YME1L1	-0.293315	-0.895366
A_23_P104252	80760	ITIH5	3.19714	3.09019
A_23_P104295	6468	FBXW4	0.158422	0.302755
A_23_P104318	54541	DDIT4	1.74899	2.05959
A_23_P104323	4255	MGMT	0.635191	0.38267
A_23_P104346	5305	PIP5K2A	-0.467226	0.647998
A_23_P104351	404636	FAM45A	0.418457	1.37572
A_23_P104362	1892	ECHS1	-0.148582	-0.299452
A_23_P104372	23234	DNAJC9	-1.27065	-1.21586
A_23_P104387	27069	GHITM	0.0679077	-0.086576
A_23_P104413	22947	DUX4	0.368283	-0.560101
A_23_P10442	114876	OSBPL1A	1.04489	1.165
A_23_P104451	79009	DDX50	-0.036739	0.05519
A_23_P104493	9060	PAPSS2	-0.256597	-0.292227
A_23_P104555	26287	ANKRD2	0.0485224	-0.205634
A_23_P104563	1374	CPT1A	-0.397059	-0.872547
A_23_P104579	10263	CDK2AP2	0.105823	-0.0381508
A_23_P104583	57175	CORO1B	0.424339	0.0661495
A_23_P104607	5702	PSMC3	-0.127553	0.519794
A_23_P104617	120071	GYLTL1B	-0.177622	-0.480223
A_23_P104624	23052	ENDOD1	-0.736472	-0.924092
A_23_P10463	4725	NDUFS5	0.307569	0.328361
A_23_P104641	738	C11orf2	0.299636	0.228704
A_23_P104651	113130	CDCA5	-1.22956	-1.30583
A_23_P104676	10291	SF3A1	0.068208	-0.0242801
A_23_P104689	5970	RELA	-0.0421824	0.129122
A_23_P104692	246330	PELI3	0.271707	0.594328
A_23_P104734	3703	STT3A	-0.167801	-0.734976
A_23_P104741	84623	KIRREL3	-1.41136	0.488896
A_23_P104762	10413	YAP1	-0.292827	-0.213508
A_23_P104876	53340	SPA17	-0.277686	-0.959088
A_23_P104892	1982	EIF4G2	0.0680589	-0.28088
A_23_P104942	51075	TXNDC14	-0.693	-0.845196
A_23_P10497	374868	ATP9B	0.269031	0.425629
A_23_P104996	7439	BEST1	3.03746	1.75633
A_23_P105002	6094	ROM1	1.23453	0.889758
A_23_P105028	25923	DKFZP564J0863	-0.567103	-1.85167
A_23_P105044	6150	MRPL23	0.000395906	-0.986773
A_23_P105066	3611	ILK	0.230324	0.357684
A_23_P105138	847	CAT	0.752409	0.481298
A_23_P105184	116985	CENTD2	1.03509	1.02299
A_23_P105264	2120	ETV6	-0.337933	0.244557
A_23_P105276	7637	ZNF84	0.119642	-0.189944
A_23_P105307	1606	DGKA	0.563068	0.906068
A_23_P105313	1967	EIF2B1	-0.177633	-0.357783
A_23_P105392	10576	CCT2	-0.384374	-0.59417
A_23_P105409	7786	MAP3K12	1.02517	1.03043
A_23_P105442	160622	GRASP	2.54994	3.07987
A_23_P105519	51729	WBP11	-0.263964	-1.37554
A_23_P105535	282809	WDR51B	-0.319727	-0.703005
A_23_P105571	56994	CHPT1	-0.530992	-0.508433
A_23_P105583	83695	C12orf32	-0.130032	-0.530452
A_23_P105592	4598	MVK	0.457133	1.27695
A_23_P1056	51463	GPR89A	-0.550482	-0.376733
A_23_P105619	89894	TMEM116	0.037508	0.653239
A_23_P105625	84274	COQ5	0.211913	-0.0598696
A_23_P105646	466	ATF1	0.190053	-0.16839
A_23_P105664	29080	CCDC59	-0.340156	-0.572492
A_23_P105732	NA		-0.0405925	0.734821
A_23_P105747	55198	DIP13B	0.584077	0.670523
A_23_P105753	NA		-0.253585	-0.186533
A_23_P105803	2254	FGF9	1.34116	1.73566
A_23_P105815	NA		-0.174018	0.723712
A_23_P105833	54841	BIVM	0.295063	0.543815
A_23_P105862	10129	FRY	1.22399	2.06127
A_23_P105900	NA		0.153997	-0.342059
A_23_P10591	284207	METRNL	0.0358395	0.0116351
A_23_P105957	87	ACTN1	-0.438349	0.12964
A_23_P106002	4792	NFKBIA	-0.0242517	0.0254149
A_23_P106016	5587	PRKD1	-0.47694	0.178074
A_23_P106056	1603	DAD1	-0.308538	-0.307566
A_23_P106127	9786	KIAA0586	-0.254925	-0.520073
A_23_P106131	3895	KTN1	0.232636	0.426538
A_23_P106145	30001	ERO1L	-0.100989	-1.01152
A_23_P106162	55320	C14orf106	-0.413169	0.66087
A_23_P106204	2954	GSTZ1	0.358193	0.0816691
A_23_P106226	29082	CHMP4A	-0.0108161	-0.618398
A_23_P106241	9321	TRIP11	0.418456	-0.0228901
A_23_P106280	55056	FLJ10038	0.389178	0.417811
A_23_P106299	10169	SERF2	0.42382	-0.092496
A_23_P106322	64506	CPEB1	-0.0557084	-0.0111647
A_23_P106389	8482	SEMA7A	-0.766038	-1.88855
A_23_P106391	56906	THAP10	-0.537642	-1.26348
A_23_P106405	4692	NDN	0.598246	0.0972578
A_23_P106412	NA		-0.113755	0.889061
A_23_P106433	91433	RCCD1	-0.0932657	0.890607
A_23_P106439	91433	RCCD1	0.0127936	0.570924
A_23_P106463	4947	OAZ2	0.393624	0.622073
A_23_P106472	440290	DNM1DN8-2	0.532692	-0.219486
A_23_P106481	51234	TMEM85	0.217808	0.44756
A_23_P106497	3658	IREB2	-0.181365	-0.455966
A_23_P106505	9836	LCMT2	-0.929223	-1.31519
A_23_P106522	54617	INOC1	0.233481	0.365121
A_23_P106532	113189	D4ST1	0.0592774	0.652578
A_23_P106544	56942	C16orf61	-1.0581	-1.06952
A_23_P106562	2588	GALNS	0.354797	0.721859
A_23_P106575	2806	GOT2	-0.153437	-0.658504
A_23_P106617	58189	WFDC1	0.580762	0.232506
A_23_P106633	55794	DDX28	-0.610738	-0.346273
A_23_P106682	2013	EMP2	-0.270692	-0.722668
A_23_P106694	5119	PCOLN3	-0.0957255	-0.0146669
A_23_P106708	6187	RPS2	0.480307	0.649517
A_23_P106727	9727	RAB11FIP3	-0.0433543	0.269905
A_23_P106737	55692	LUC7L	0.106857	0.767305
A_23_P106741	5713	PSMD7	-0.496289	-0.332622
A_23_P106773	6799	SULT1A2	0.359651	0.139019
A_23_P106798	6477	SIAH1	0.303094	0.568867
A_23_P106822	28987	NOB1	0.431122	0.617801
A_23_P106835	583	BBS2	0.802343	0.661721
A_23_P106844	4502	MT2A	0.481691	-1.38811
A_23_P10685	23640	HSPBP1	-0.550675	-0.410985
A_23_P106859	10328	COX4NB	-0.932319	-0.604457
A_23_P106887	2521	FUS	-0.382898	-0.175817
A_23_P106898	93129	TMEM142C	1.38067	1.49052
A_23_P106906	5493	PPL	0.944288	1.60673
A_23_P106973	10801	2016-09-09	0.49123	0.694676
A_23_P10699	29934	SNX12	0.409401	0.532501
A_23_P106998	51649	MRPS23	-0.442283	-0.592815
A_23_P10701	323	APBB2	0.235169	-0.0275975
A_23_P107036	8834	TMEM11	-0.151001	-0.17446
A_23_P107048	NA		-0.367978	-0.176404
A_23_P107051	8557	TCAP	0.277462	0.526824
A_23_P107073	6117	RPA1	-0.467926	-0.713495
A_23_P107087	55720	TSR1	-0.951115	-1.50764
A_23_P107116	7732	ZNF179	1.46313	1.92938
A_23_P107154	84669	USP32	0.125306	-0.158451
A_23_P107166	79777	ACBD4	0.68527	0.546954
A_23_P1072	476	ATP1A1	-0.110491	0.292149
A_23_P107206	6774	STAT3	0.175773	-0.176329
A_23_P107211	5878	RAB5C	-0.37709	0.200296
A_23_P107214	5878	RAB5C	-0.618311	-0.448742
A_23_P107257	8405	SPOP	0.453219	0.985069
A_23_P107283	3212	HOXB2	-0.0889536	-0.280604
A_23_P107295	114659	LRRC37B	0.435978	0.345063
A_23_P107307	9058	SLC13A2	0.316204	0.211986
A_23_P107313	6388	SDF2	-0.131584	0.282709
A_23_P107322	84940	CORO6	0.71605	0.647478
A_23_P107351	22861	NLRP1	0.224034	1.68824
A_23_P107369	10749	KIF1C	-0.0289059	0.00227857
A_23_P107373	4836	NMT1	-0.0173769	0.0729225
A_23_P107394	84667	HES7	0.471431	-0.301391
A_23_P107401	7077	TIMP2	0.219961	0.0303984
A_23_P107412	5034	P4HB	0.518056	1.0495
A_23_P107421	7083	TK1	0.470117	-0.255811
A_23_P107432	400579	FLJ35934	0.496204	0.352044
A_23_P107465	3881	KRT31	-0.402777	-0.647763
A_23_P107507	10951	CBX1	-1.33243	0.798375
A_23_P107552	22878	KIAA1012	0.0755068	-0.295273
A_23_P107587	4864	NPC1	-0.441733	-0.259046
A_23_P107597	5205	ATP8B1	0.39286	-0.817792
A_23_P107644	6632	SNRPD1	-0.808215	-1.01688
A_23_P107653	2109	ETFB	0.306076	-0.089703
A_23_P107661	5518	PPP2R1A	0.386649	0.526194
A_23_P107684	25799	ZNF324	-0.04497	0.260246
A_23_P107701	2067	ERCC1	-0.0145902	-0.328615
A_23_P107714	57787	MARK4	0.145597	-0.0792362
A_23_P107724	7771	ZNF228	0.566397	0.0654781
A_23_P107735	973	CD79A	-0.529275	-1.0048
A_23_P107763	10781	ZNF266	-0.0219637	0.290547
A_23_P107795	55101	FLJ10241	-0.206403	0.197542
A_23_P107801	84167	C19orf44	0.0886043	0.134722
A_23_P10785	143187	VTI1A	-0.660019	-1.57301
A_23_P107855	84922	FIZ1	0.233587	-0.0197066
A_23_P107894	78992	YIPF2	0.0277437	-0.0426466
A_23_P107933	51231	VRK3	0.373378	0.610207
A_23_P107942	25888	ZNF473	-0.449536	-0.466889
A_23_P107959	51070	NOSIP	-0.417678	-0.706564
A_23_P10798	1267	CNP	0.40451	0.245322
A_23_P107994	54958	TMEM160	-0.447351	-1.24884
A_23_P108028	7705	ZNF146	-0.0505957	0.359428
A_23_P108054	255043	TMEM86B	-0.129773	-0.602004
A_23_P108103	NA		-0.115767	0.535777
A_23_P108135	8943	AP3D1	-0.34432	0.973601
A_23_P108143	2593	GAMT	0.335881	0.465593
A_23_P10815	9698	PUM1	0.301967	-0.0110951
A_23_P108170	5675	PSG6	0.295526	0.912214
A_23_P108244	1340	COX6B1	0.0448924	-0.366129
A_23_P108294	8612	PPAP2C	0.145857	0.299118
A_23_P108303	4701	NDUFA7	-0.263215	-0.420633
A_23_P108326	2063	NR2F6	0.130094	0.238778
A_23_P108331	6449	SGTA	-0.540812	-0.535797
A_23_P108376	63892	THADA	0.404934	0.477251
A_23_P10839	4735	2016-09-02	-0.392975	-0.729655
A_23_P108394	NA		0.143886	1.4192
A_23_P108404	116987	CENTG2	-0.331689	-0.528383
A_23_P108415	1615	DARS	0.186176	0.397798
A_23_P108427	NA		0.79588	0.732611
A_23_P108501	2043	EPHA4	-0.868145	0.490422
A_23_P108514	8576	STK16	0.559477	0.685379
A_23_P108522	79137	C2orf17	0.163801	0.6956
A_23_P108554	1653	DDX1	-0.258811	-0.528959
A_23_P108574	23683	PRKD3	0.476579	0.134646
A_23_P10858	23141	KIAA0692	-0.651819	-0.934201
A_23_P108604	9448	MAP4K4	0.3785	0.236551
A_23_P108641	84908	FLJ14668	-0.393261	-0.878836
A_23_P108657	151525	WDSUB1	0.792068	1.07006
A_23_P108662	7841	GCS1	0.106874	0.476561
A_23_P108673	84141	TMEM166	-1.16837	-0.478177
A_23_P10870	22845	TMEM15	-0.383351	-0.0985399
A_23_P108708	51255	LOC51255	-0.0720207	-0.2764
A_23_P108751	2274	FHL2	0.297921	0.368951
A_23_P108761	55571	C2orf29	-0.224615	-0.715194
A_23_P108785	10096	ACTR3	-0.597168	-0.80439
A_23_P108823	114880	OSBPL6	-1.2652	-0.481065
A_23_P108835	51646	YPEL5	1.45873	1.50673
A_23_P108842	1844	DUSP2	-1.87935	-2.05459
A_23_P108871	84524	ZC3H8	0.00394901	-0.0891779
A_23_P108932	56969	RPL23AP13	-0.0102374	1.03473
A_23_P108948	55686	MREG	-0.547863	-0.396451
A_23_P108994	6185	RPN2	0.320666	0.69596
A_23_P109017	6431	SFRS6	-0.117597	-2.44157
A_23_P109026	60598	KCNK15	0.176335	-0.0934325
A_23_P109034	6385	SDC4	0.6931	0.811738
A_23_P10911	196463	LOC196463	0.386834	0.125842
A_23_P109122	57593	RP5-860F19.3	-0.310815	-0.481553
A_23_P109133	551	AVP	-0.84762	-1.94159
A_23_P109143	5621	PRNP	0.145426	0.706684
A_23_P109171	631	BFSP1	1.20359	1.6315
A_23_P109201	57136	C20orf3	-0.234548	0.176913
A_23_P109235	22913	RALY	-0.153394	-0.00881751
A_23_P109254	9584	RBM39	0.146199	0.224637
A_23_P109333	8209	C21orf33	0.454045	0.54885
A_23_P109345	754	PTTG1IP	0.176229	0.0902357
A_23_P109410	80764	THAP7	-0.310571	-0.260382
A_23_P109420	96610	LOC96610	-0.180187	-0.361685
A_23_P109427	2953	GSTT2	-0.112557	0.573766
A_23_P109436	135	ADORA2A	-0.0777166	-0.155895
A_23_P109442	89781	HPS4	0.252964	0.717078
A_23_P109446	89781	HPS4	0.357982	0.644163
A_23_P109452	11200	CHEK2	0.328686	0.417213
A_23_P109470	8563	THOC5	0.0362533	0.531924
A_23_P109547	54471	SMCR7L	0.0829643	-0.0686597
A_23_P109593	25771	TBC1D22A	0.444353	0.739507
A_23_P109606	6305	SBF1	0.0191082	-0.29592
A_23_P109636	26018	LRIG1	1.49852	1.87493
A_23_P109643	80325	ABTB1	0.858576	0.857711
A_23_P109655	80723	TMEM22	-0.407559	-0.141883
A_23_P109677	131691	LOC131691	0.36362	-0.0679913
A_23_P109682	64343	AZI2	0.744181	0.637641
A_23_P109733	152185	CCDC52	-0.00526055	-0.243206
A_23_P109768	9616	RNF7	-0.109395	-0.217436
A_23_P109774	27107	ZBTB11	0.219821	-0.307768
A_23_P109821	10474	TADA3L	-0.041662	0.0867857
A_23_P109864	2693	GHSR	-0.0945471	-0.257812
A_23_P10987	NA		-0.213132	-0.219179
A_23_P109877	80335	TMEM113	-0.243406	0.681302
A_23_P109881	3700	ITIH4	0.538481	-0.0811985
A_23_P109895	65010	SLC26A6	-0.0017066	0.241402
A_23_P109907	286676	ILDR1	-0.242037	0.677441
A_23_P109928	9861	PSMD6	-0.477132	-0.575709
A_23_P110005	84276	NICN1	0.25537	-0.235552
A_23_P110031	51385	ZNF589	1.30151	1.334
A_23_P11005	11173	ADAMTS7	-0.725647	-1.54513
A_23_P110052	668	FOXL2	0.0802439	2.62683
A_23_P110062	8893	EIF2B5	-0.0648376	-0.171132
A_23_P110076	348793	WDR53	-0.676912	-0.451022
A_23_P110116	6452	SH3BP2	-0.0702082	-0.69158
A_23_P110122	901	CCNG2	1.71777	1.01594
A_23_P110151	83478	ARHGAP24	-0.118884	-0.342136
A_23_P110167	4258	MGST2	0.723844	0.421906
A_23_P110184	6307	SC4MOL	0.905397	1.63325
A_23_P110212	2180	ACSL1	-0.176949	-0.645772
A_23_P110243	57721	KIAA1627	0.278541	0.67026
A_23_P110253	3815	KIT	1.52252	2.01073
A_23_P110266	79625	C4orf31	0.363576	-1.13436
A_23_P110345	26511	CHIC2	0.0802503	0.556745
A_23_P110362	8649	MAP2K1IP1	0.11666	-0.0349392
A_23_P110430	4487	MSX1	-0.668294	-0.522208
A_23_P110433	23398	PPWD1	0.183402	0.204766
A_23_P110445	10307	APBB3	0.40678	0.320126
A_23_P110473	4671	NAIP	0.576165	-0.0602749
A_23_P110492	10299	2016-03-06	0.642689	0.254644
A_23_P110504	81037	CLPTM1L	-0.419106	0.154411
A_23_P110531	10468	FST	0.662564	0.976574
A_23_P110571	NA		0.566394	1.01221
A_23_P110585	153768	MGC21644	-0.48155	-0.73697
A_23_P110606	9794	MAML1	0.458082	0.676217
A_23_P110611	54826	ZH2C2	-0.192519	-0.784651
A_23_P110643	51265	CDKL3	0.357207	-0.0606741
A_23_P110655	NA		-0.114293	0.552746
A_23_P110661	23517	SKIV2L2	0.202403	-0.402384
A_23_P110686	8614	STC2	-0.606617	-0.566813
A_23_P110704	10569	SLU7	0.448254	0.281341
A_23_P11071	64840	PORCN	0.408312	0.394518
A_23_P110712	1843	DUSP1	-2.08723	-2.24503
A_23_P110725	5562	PRKAA1	0.202091	-0.889672
A_23_P110787	9522	SCAMP1	0.444241	0.505847
A_23_P110802	64946	CENPH	-0.45755	-1.15997
A_23_P110811	1350	COX7C	0.495074	0.193427
A_23_P110846	9337	CNOT8	0.673805	0.37097
A_23_P110879	10758	TRAF3IP2	0.776253	0.550555
A_23_P110882	23270	TSPYL4	-0.806305	-0.355248
A_23_P110896	26503	SLC17A5	-0.0594822	1.06742
A_23_P110941	2941	GSTA4	1.19574	1.4558
A_23_P110957	2295	FOXF2	0.955031	0.0408728
A_23_P110961	51660	BRP44L	-0.568553	-0.615981
A_23_P111000	5698	PSMB9	1.72927	1.02108
A_23_P111005	25844	YIPF3	0.393105	-0.342173
A_23_P111037	8350	HIST1H3A	0.279635	0.0294306
A_23_P111041	8346	HIST1H2BI	-0.437992	-0.671004
A_23_P111054	3018	HIST1H2BB	-0.574944	-1.03041
A_23_P111092	26716	OR2H1	-0.688925	-0.967194
A_23_P111112	57176	VARSL	-0.0328328	-0.566152
A_23_P111132	3303	HSPA1A	-0.12266	0.505153
A_23_P111141	7917	BAT3	0.14438	0.214799
A_23_P111171	8705	B3GALT4	1.25005	1.05062
A_23_P111188	9278	ZBTB22	0.340591	0.322469
A_23_P111228	51805	COQ3	-0.733695	-1.72185
A_23_P111240	9749	PHACTR2	-0.530314	-0.588238
A_23_P111260	4907	NT5E	-0.458657	-0.534478
A_23_P111273	51256	TBC1D7	-0.12654	-1.39084
A_23_P111288	51522	TMEM14C	0.0780243	-0.12701
A_23_P111297	10799	RPP40	-0.648516	-1.06859
A_23_P111303	22828	RBM16	0.0607884	-0.572838
A_23_P111306	22828	RBM16	0.179116	-0.746517
A_23_P111311	9590	AKAP12	1.15841	1.0649
A_23_P111343	9774	BCLAF1	-0.420664	-0.0820716
A_23_P111373	57380	MRS2L	-0.288081	-0.91858
A_23_P111381	9474	ATG5	-0.574168	-0.795686
A_23_P111402	84870	RSPO3	1.81085	0.755567
A_23_P111452	116988	CENTG3	-0.132528	0.303755
A_23_P111481	51593	ARS2	-0.425136	-0.263849
A_23_P111506	NA		0.513174	0.319977
A_23_P111525	168620	BHLHB8	-0.93048	-1.61462
A_23_P111531	2737	GLI3	1.24101	2.65935
A_23_P111571	3200	HOXA3	0.452334	0.175835
A_23_P111593	9265	PSCD3	-0.957636	-0.626549
A_23_P11160	NA		0.0641563	-0.138239
A_23_P111621	9569	GTF2IRD1	0.169446	-0.0955171
A_23_P111635	51657	STYXL1	0.16173	0.281481
A_23_P111672	26136	TES	-0.220147	0.839506
A_23_P111701	2791	GNG11	-0.59559	-0.302091
A_23_P111745	83637	ZMIZ2	-0.0284672	0.112025
A_23_P111753	64983	MRPL32	-0.314532	-0.686541
A_23_P111766	NA		-0.979888	-2.01354
A_23_P111797	84214	DKFZp434F142	0.262998	-0.211728
A_23_P111804	64761	PARP12	0.563356	0.897801
A_23_P111811	54556	ING3	-0.529026	0.418768
A_23_P111835	1738	DLD	-0.169932	-0.687848
A_23_P111843	10467	ZNHIT1	-0.104866	-0.281
A_23_P111860	55698	FLJ10324	0.537529	1.40037
A_23_P111888	115908	CTHRC1	1.22404	0.945116
A_23_P11192	10477	UBE2E3	0.0997181	0.315563
A_23_P111961	84549	RBM13	-0.364882	-0.285977
A_23_P111981	66004	LYNX1	0.944185	1.36412
A_23_P111995	4017	LOXL2	-0.494122	-0.497703
A_23_P112061	138050	HGSNAT	0.699042	1.60077
A_23_P112103	79792	GSDMDC1	1.02754	1.00993
A_23_P112113	9897	KIAA0196	0.371456	-0.102683
A_23_P112135	23471	TRAM1	0.35534	0.269253
A_23_P11214	55922	NKRF	-0.434261	-0.887239
A_23_P112159	27161	EIF2C2	-0.497969	-0.752299
A_23_P112162	8694	DGAT1	-0.140329	-0.420142
A_23_P112201	23081	JMJD2C	0.873777	1.00959
A_23_P11224	93380	TMEM32	-0.778307	-0.619255
A_23_P112241	25822	DNAJB5	-0.603627	0.0983902
A_23_P112251	2790	GNG10	-0.104374	-0.128576
A_23_P112260	2790	GNG10	0.127004	-0.278298
A_23_P112275	9568	GABBR2	-0.757615	-0.0867656
A_23_P112311	22954	TRIM32	0.0480035	-0.070101
A_23_P112341	80010	RMI1	-0.549284	-0.43678
A_23_P112397	54461	FBXW5	-0.121236	-0.0519265
A_23_P112406	9328	GTF3C5	-0.288349	-0.454117
A_23_P112412	54881	TEX10	-0.71806	-1.18148
A_23_P112429	11224	RPL35	0.472209	0.672051
A_23_P11244	64219	PJA1	0.887912	1.15898
A_23_P112478	318	NUDT2	0.265626	-0.595675
A_23_P112512	92014	MCART1	-0.557164	-1.54709
A_23_P112531	399665	FAM102A	1.24439	1.78782
A_23_P112554	1306	COL15A1	3.20574	2.89571
A_23_P112596	132	ADK	-0.142544	-0.748814
A_23_P1126	54741	LEPROT	0.211127	0.651112
A_23_P112602	55223	TRIM62	0.0226239	0.193965
A_23_P112613	5718	PSMD12	-0.44394	-0.625554
A_23_P11262	8263	F8A1	-0.190924	0.240343
A_23_P112634	201895	C4orf34	1.19499	1.66569
A_23_P112652	25904	CNOT10	-0.179396	0.0255546
A_23_P112666	2301	FOXE3	-0.185259	-0.258784
A_23_P112673	55055	ZWILCH	-1.35185	-1.01161
A_23_P11279	55849	ALG13	-0.643438	-0.793345
A_23_P112798	1397	CRIP2	0.458848	-0.749275
A_23_P112801	11261	CHP	0.323274	0.621549
A_23_P112825	51451	LCMT1	-0.0889362	-0.318408
A_23_P11286	3188	HNRPH2	0.28599	-0.636561
A_23_P112883	340371	NRBP2	0.377316	0.335295
A_23_P11295	4515	MTCP1	0.349831	-0.2259
A_23_P112950	55729	ATF7IP	0.149432	-0.195698
A_23_P113026	5073	PARN	0.013733	-0.438046
A_23_P113111	367	AR	0.842967	2.9975
A_23_P113161	81563	C1orf21	1.11142	2.02909
A_23_P113184	79068	FTO	0.331893	0.310212
A_23_P113204	2248	FGF3	-0.536302	-0.644061
A_23_P113212	55076	TMEM45A	1.26656	1.60643
A_23_P113245	3516	RBPSUH	0.431586	-0.360574
A_23_P113283	64393	ZMAT3	0.440563	1.27227
A_23_P11331	90843	TCEAL8	0.747801	0.541201
A_23_P113311	54681	PH-4	0.538009	0.621102
A_23_P113317	54681	PH-4	0.725343	1.10493
A_23_P113405	26505	CNNM3	-0.111605	0.186289
A_23_P11341	90736	FAM104B	-0.149539	0.449095
A_23_P113417	80233	C17orf70	-0.172461	-0.0186287
A_23_P113523	8225	GTPBP6	-0.346305	-0.29377
A_23_P11353	10159	ATP6AP2	0.941538	0.953045
A_23_P113623	84311	MRPL45	0.22366	0.426914
A_23_P113634	865	CBFB	-0.950946	-1.1967
A_23_P113682	142680	SLC34A3	-0.651387	-1.65923
A_23_P113701	5154	PDGFA	0.155512	1.66384
A_23_P113716	3107	HLA-C	0.489915	0.694658
A_23_P11372	3251	HPRT1	-0.598597	-1.03513
A_23_P113728	92170	MTG1	-0.301659	-0.339427
A_23_P113777	9358	ITGBL1	1.2453	2.53731
A_23_P113789	10869	USP19	0.415486	0.854244
A_23_P113803	11104	KATNA1	0.335312	-0.00679842
A_23_P113811	NA		0.229825	-0.0334296
A_23_P113825	138151	BTBD14A	-1.2971	-2.0352
A_23_P113888	129563	MGC42174	-0.125531	-0.606042
A_23_P113966	55763	EXOC1	0.279797	0.166262
A_23_P113972	55763	EXOC1	0.158023	-0.230021
A_23_P113994	55243	KIRREL	0.369801	0.507809
A_23_P114057	54910	SEMA4C	0.368693	0.776715
A_23_P114105	23641	LDOC1	0.437566	-0.0109229
A_23_P114144	28952	CCDC22	0.101432	0.173656
A_23_P114155	27238	GPKOW	-0.112995	0.186632
A_23_P114164	29978	UBQLN2	-0.0250518	-0.346131
A_23_P114172	54885	TBC1D8B	1.14999	1.10667
A_23_P114221	5931	RBBP7	-0.364342	-0.453668
A_23_P114232	10549	PRDX4	0.188837	0.022968
A_23_P114275	10857	PGRMC1	0.944935	1.36731
A_23_P114282	28985	MCTS1	-0.423571	-0.742032
A_23_P114299	2833	CXCR3	-0.815376	-2.06681
A_23_P114361	4204	MECP2	-0.105611	-0.394698
A_23_P114405	9643	MORF4L2	-0.293854	-0.629349
A_23_P114423	9104	RGN	1.05949	2.34938
A_23_P114466	90665	TBL1Y	-0.496771	0.961907
A_23_P1145	55149	PAPD1	-0.224366	-0.415622
A_23_P114582	NA		0	0.102017
A_23_P11461	7335	UBE2V1	-0.232215	-0.637803
A_23_P114616	81573	ANKRD13C	-0.0121069	-0.0329476
A_23_P114649	60672	RP5-1077B9.4	-0.456729	-0.0460083
A_23_P114656	3065	HDAC1	0.303171	0.166669
A_23_P114662	1429	CRYZ	0.325219	0.533257
A_23_P114689	55616	DDEFL1	1.81617	1.7792
A_23_P114707	9563	H6PD	0.0593399	-0.147508
A_23_P114740	3075	CFH	1.8754	2.70228
A_23_P114774	10654	PMVK	-0.102969	-0.153162
A_23_P114783	142	PARP1	0.145269	-0.403134
A_23_P114808	51102	MECR	0.183353	0.0672085
A_23_P114826	64960	MRPS15	-0.0943401	-0.30141
A_23_P114839	2275	FHL3	0.64964	0.625787
A_23_P114883	2331	FMOD	2.9381	3.45145
A_23_P114929	25874	BRP44	-0.716031	-1.18429
A_23_P114947	5997	RGS2	0.600145	-0.243411
A_23_P114952	252839	TMEM9	0.392633	0.716017
A_23_P115011	54507	ADAMTSL4	1.2856	0.712752
A_23_P115036	9670	IPO13	0.0189083	-0.0451216
A_23_P115046	8891	EIF2B3	-0.348952	0.392859
A_23_P115064	1382	CRABP2	1.27477	1.39867
A_23_P11507	26009	ZZZ3	-0.234243	-0.693634
A_23_P115105	26099	C1orf144	-0.572283	-0.387307
A_23_P115118	656	BMP8B	0.50701	-0.047339
A_23_P115124	81559	TRIM11	-0.330942	0.154751
A_23_P115137	10542	HBXIP	-0.275169	-0.948133
A_23_P115149	79084	WDR77	-0.805737	-1.00052
A_23_P115215	6944	VPS72	0.0347159	-0.0488231
A_23_P115223	10456	HAX1	-0.00610741	0.264705
A_23_P115261	183	AGT	0.948538	0.968158
A_23_P115286	8915	BCL10	0.292227	0.90088
A_23_P115313	64222	TOR3A	-0.334494	0.132785
A_23_P115316	64222	TOR3A	-0.0394076	0.127001
A_23_P115331	27245	AHDC1	0.0788219	0.652649
A_23_P115346	1939	LGTN	0.479406	0.669196
A_23_P115356	8574	AKR7A2	0.493069	0.356277
A_23_P115366	51727	CMPK	0.0552111	0.370983
A_23_P115375	440686	HIST2H3PS2	-0.246433	-0.0666733
A_23_P115407	2944	GSTM1	1.24364	2.02691
A_23_P115417	23179	RGL1	0.164652	1.10095
A_23_P11543	2517	FUCA1	0.942911	-0.591756
A_23_P115460	6146	RPL22	0.506414	1.15713
A_23_P115482	29089	UBE2T	-1.18639	-1.90158
A_23_P115523	65094	JMJD4	-0.510566	-1.2342
A_23_P115534	79932	KIAA0319L	0.519841	0.842463
A_23_P115573	149345	TMEM58	0.400023	1.08356
A_23_P115608	57584	ARHGAP21	-0.0826129	-0.516977
A_23_P11564	9813	KIAA0494	-0.482469	0.387529
A_23_P115645	10659	CUGBP2	0.793607	0.673131
A_23_P115683	79803	HPS6	-0.0869338	0.543354
A_23_P115703	84108	PCGF6	-0.400763	-0.768819
A_23_P115732	648	BMI1	0.0790337	0.0131048
A_23_P115743	63877	C10orf84	-0.184402	-0.268612
A_23_P115762	11319	ECD	-0.0583575	-0.484725
A_23_P115785	92565	FANK1	1.50176	1.87246
A_23_P115792	59338	PLEKHA1	-0.173682	1.2851
A_23_P115824	3189	HNRPH3	-0.503067	-0.590983
A_23_P115842	55749	CCAR1	-0.249427	-0.628854
A_23_P115862	118881	COMTD1	0.519903	0.0428833
A_23_P115872	55165	CEP55	-1.41349	-1.26464
A_23_P115885	9562	MINPP1	0.00101662	-0.50341
A_23_P115902	NA		-0.467101	0.349945
A_23_P115919	5264	PHYH	0.751035	-0.1804
A_23_P115922	1979	EIF4EBP2	0.209561	0.56763
A_23_P115955	219927	MRPL21	-0.258667	-0.349872
A_23_P116016	10929	SFRS2B	0.248646	-0.307324
A_23_P116025	9440	CRSP6	-0.444536	-1.04719
A_23_P116081	84153	RNASEH2C	-0.268997	-0.920693
A_23_P116091	10072	DPP3	-0.0637983	1.19852
A_23_P116114	5140	PDE3B	1.56677	1.3268
A_23_P116123	1111	CHEK1	-0.652037	-1.73759
A_23_P116168	84437	KIAA1826	0.0354707	-0.0920463
A_23_P116207	56912	C11orf60	-0.172801	0.219809
A_23_P116235	4192	MDK	1.21179	1.6256
A_23_P116286	272	AMPD3	-0.00745695	-0.326327
A_23_P116387	3619	INCENP	-1.21222	-0.797865
A_23_P116414	11145	HRASLS3	0.987569	1.05508
A_23_P116435	51214	IGF2AS	-0.403333	-0.00814108
A_23_P11652	7398	USP1	-1.11702	-0.946871
A_23_P116533	23075	SWAP70	0.112278	-0.0229869
A_23_P116602	57558	USP35	0.35771	0.499211
A_23_P116614	10873	ME3	0.786429	0.920053
A_23_P11664	9295	SFRS11	0.204484	0.424243
A_23_P116679	5036	PA2G4	-0.772802	-0.206053
A_23_P116682	6601	SMARCC2	0.539497	0.850928
A_23_P116694	6231	RPS26	0.508423	0.718376
A_23_P116743	338799	LOC338799	0.86287	0.891598
A_23_P116797	60314	C12orf10	-0.146247	0.531219
A_23_P116809	22818	COPZ1	0.409735	-0.0024956
A_23_P116829	7334	UBE2N	-0.405508	-0.653487
A_23_P116840	60673	C12orf44	-0.317463	0.255354
A_23_P11685	5321	PLA2G4A	1.42829	-0.478877
A_23_P116872	5545	PRB4	0.26424	-0.385979
A_23_P116890	5544	PRB3	-0.469389	-1.04372
A_23_P116898	2	A2M	3.33651	2.45188
A_23_P116913	121536	AEBP2	0.379517	0.325417
A_23_P116980	7289	TULP3	-0.00681301	1.20894
A_23_P116999	51184	ATPBD1C	-0.537984	-1.19203
A_23_P117037	25875	LETMD1	0.951117	0.932403
A_23_P11705	55108	BSDC1	0.547013	0.812222
A_23_P117068	6636	SNRPF	-0.362598	-0.75632
A_23_P117082	50865	HEBP1	0.162532	0.617247
A_23_P117125	5916	RARG	0.224723	-0.335171
A_23_P11713	8073	PTP4A2	-0.556049	-0.276139
A_23_P117146	11108	PRDM4	-0.147067	-0.38965
A_23_P117157	8803	SUCLA2	-0.112745	-0.673579
A_23_P117163	55213	RCBTB1	0.113371	-0.21965
A_23_P117175	143	PARP4	0.764969	0.280754
A_23_P117190	29103	DNAJC15	0.166237	-0.1378
A_23_P117198	78988	MRP63	-0.400782	-0.606498
A_23_P117225	2073	ERCC5	0.777092	0.46987
A_23_P117238	79587	FLJ12118	-0.335421	-0.420048
A_23_P117274	4285	MIPEP	0.200202	0.685673
A_23_P117286	1203	CLN5	0.798294	1.23865
A_23_P117302	NA		0.417769	0.333737
A_23_P117346	8816	WDR22	0.728023	1.33519
A_23_P117363	866	SERPINA6	-0.192025	-0.620979
A_23_P117380	90050	C14orf152	-0.120505	-0.136845
A_23_P117416	2972	BRF1	-0.148839	-0.418759
A_23_P11742	374666	FAM39DP	0.206666	0.296948
A_23_P117424	80344	WDR23	0.149107	0.158065
A_23_P11744	374666	FAM39DP	0.520181	0.651662
A_23_P117447	55017	C14orf119	0.175745	0.329405
A_23_P117494	4522	MTHFD1	-0.396559	-0.865015
A_23_P117506	51635	DHRS7	-0.218052	0.198041
A_23_P117527	55030	FBXO34	0.527201	-0.0693064
A_23_P117540	6815	STYX	0.000143829	-0.866006
A_23_P117546	283349	RASSF3	0.13268	0.039619
A_23_P117558	2287	FKBP3	-0.0931245	-0.550947
A_23_P117582	122953	JDP2	0.400757	1.10096
A_23_P117599	10598	AHSA1	-0.0809369	0.389137
A_23_P117623	55775	TDP1	-1.10619	-1.22304
A_23_P117635	4287	ATXN3	0.548011	0.450992
A_23_P11764	26523	EIF2C1	0.310358	0.323623
A_23_P117654	4644	MYO5A	-0.37658	-0.863351
A_23_P117683	25764	HYPK	-0.289923	-0.564004
A_23_P117694	10391	CORO2B	-0.0738223	-0.511915
A_23_P117721	6218	RPS17	0.477814	0.698835
A_23_P117727	123263	MTFMT	-0.0620338	-0.657237
A_23_P117734	145748	LYSMD4	0.341962	0.12099
A_23_P11774	51118	UTP11L	-0.583346	-0.670117
A_23_P117767	54939	COMMD4	-0.1905	-1.15993
A_23_P117778	84993	UBL7	0.0898857	-0.0026238
A_23_P117782	55323	LARP6	0.0107937	0.885793
A_23_P117797	54982	CLN6	-1.10524	-0.922101
A_23_P117805	8128	ST8SIA2	-0.605348	-0.86327
A_23_P117852	9768	KIAA0101	-0.605069	-1.71508
A_23_P117862	56160	NDNL2	-0.319681	-0.62198
A_23_P117882	1381	CRABP1	-1.06453	-1.74438
A_23_P117928	22893	BAHD1	0.174003	0.0859425
A_23_P117933	2653	GCSH	-0.529819	-0.728801
A_23_P117943	NA		-0.740191	-0.943694
A_23_P117955	353	APRT	-0.192811	-0.34567
A_23_P117971	NA		-0.0703614	0.815045
A_23_P117980	10300	KATNB1	0.142331	0.296173
A_23_P118	2135	EXTL2	0.180115	-0.0883684
A_23_P11800	55450	CAMK2N1	0.21731	1.20376
A_23_P118002	7385	UQCRC2	-0.143066	0.203961
A_23_P118038	10204	NUTF2	0.0687676	-0.237559
A_23_P11806	1301	COL11A1	-0.17427	-0.966531
A_23_P118061	51192	CKLF	-0.560812	-0.943019
A_23_P118065	3294	HSD17B2	2.7955	2.03618
A_23_P118086	124044	C16orf76	-0.375153	-1.1513
A_23_P118105	4716	NDUFB10	0.0496066	-0.623911
A_23_P118122	8786	RGS11	1.09298	2.01242
A_23_P118150	23204	ARL6IP1	-0.971765	-0.653238
A_23_P118174	5347	PLK1	-1.12844	-1.29724
A_23_P118185	83752	LONP2	-0.0221506	-0.693228
A_23_P118246	51659	GINS2	-1.24022	-2.52924
A_23_P118254	2294	FOXF1	-1.30246	-1.452
A_23_P118266	463	ATBF1	0.111059	0.715569
A_23_P118289	9274	BCL7C	0.139838	-0.0221338
A_23_P118300	81889	FAHD1	-0.253695	-0.713821
A_23_P118306	9093	DNAJA3	-0.332605	-0.185983
A_23_P118313	11345	GABARAPL2	0.452533	0.261506
A_23_P118327	55623	THUMPD1	-0.203291	0.486818
A_23_P118353	6730	SRP68	0.165998	0.216511
A_23_P118370	NA		-0.215907	0.0425217
A_23_P118392	51655	RASD1	0.942479	0.572404
A_23_P118406	79415	C17orf62	0.53047	0.515561
A_23_P118427	5606	MAP2K3	-1.10433	-1.00394
A_23_P11843	10446	LRRN5	-0.640741	-0.790859
A_23_P118435	6613	SUMO2	0.0884791	-0.0458269
A_23_P118451	10948	STARD3	0.184342	0.891443
A_23_P118462	124641	OVCA2	-0.17519	-0.331013
A_23_P118493	10040	TOM1L1	0.669663	-0.170259
A_23_P118516	51030	FAM18B	-0.0585422	0.0220249
A_23_P118544	1213	CLTC	0.175855	-0.390072
A_23_P118552	10614	HEXIM1	0.58091	0.558773
A_23_P118581	92591	ASB16	0.0510803	0.281214
A_23_P11859	51478	HSD17B7	0.572987	0.798175
A_23_P118607	80755	AARSD1	-0.222579	-0.381719
A_23_P11862	55732	C1orf112	-1.18393	-1.44747
A_23_P118633	64847	SPATA20	0.632416	0.172821
A_23_P118643	1977	EIF4E	-1.18045	-1.30196
A_23_P118649	1977	EIF4E	-0.868441	-1.05266
A_23_P118660	11056	DDX52	-0.455326	-0.329623
A_23_P118690	7756	ZNF207	-0.222717	-1.15229
A_23_P118705	6388	SDF2	-0.0513715	0.132144
A_23_P11874	9019	MPZL1	-1.17446	-1.43432
A_23_P118749	51009	DERL2	-0.306348	-0.881697
A_23_P118774	3837	KPNB1	-0.0477283	0.234248
A_23_P118791	84314	TMEM107	-0.399659	-0.806749
A_23_P118815	332	BIRC5	-0.965056	-1.13727
A_23_P118834	7153	TOP2A	-0.606634	-1.41201
A_23_P118842	83895	KRTAP1-5	-0.773628	-0.406269
A_23_P118888	5048	PAFAH1B1	-0.342313	-1.02346
A_23_P118909	56984	TNFSF5IP1	0.223547	-0.0320799
A_23_P118916	80148	PQLC1	-0.0387592	-0.0296244
A_23_P119023	201475	RAB12	0.244522	0.851512
A_23_P119095	10848	PPP1R13L	-0.607603	-0.908091
A_23_P119102	7408	VASP	-0.649396	0.546079
A_23_P119130	6223	RPS19	0.475017	0.00203207
A_23_P119141	9817	KEAP1	0.0080465	0.521899
A_23_P11915	54834	GDAP2	-0.50825	-0.913935
A_23_P119196	10365	KLF2	-1.56003	1.54639
A_23_P119214	10469	TIMM44	0.0544612	0.468951
A_23_P119254	55723	ASF1B	-0.710116	-1.21525
A_23_P119266	1777	DNASE2	0.837017	1.44631
A_23_P119295	51295	ECSIT	0.189452	0.285534
A_23_P119311	284366	KLK9	-0.0047948	-0.403477
A_23_P119337	22809	ATF5	-0.212491	0.502531
A_23_P119353	54922	RASIP1	-0.247395	-0.663987
A_23_P119362	2014	EMP3	-0.0717759	0.122046
A_23_P119377	9266	PSCD2	0.0780135	0.715669
A_23_P119390	30846	EHD2	0.100304	-0.632566
A_23_P119395	2696	GIPR	-0.237565	-0.552491
A_23_P119407	NA		0.557935	0.39087
A_23_P119418	8725	C19orf2	0.0850243	-0.47837
A_23_P119526	8943	AP3D1	-0.0198562	0.526734
A_23_P119543	10362	HMG20B	0.13331	0.248997
A_23_P119562	1675	CFD	2.93813	3.50114
A_23_P119583	5143	PDE4C	-0.107002	0.745817
A_23_P119593	79852	ABHD9	-0.580518	-0.468067
A_23_P119617	57794	SF4	0.134441	0.464933
A_23_P119627	51079	NDUFA13	0.126572	-0.23665
A_23_P119677	3191	HNRPL	0.180877	-0.169134
A_23_P119683	54531	MIER2	-0.242727	-0.744345
A_23_P119698	51293	CD320	-0.0978173	-0.18249
A_23_P119714	29086	HSPC142	-0.0678388	-0.193155
A_23_P119753	23301	EHBP1	1.07017	1.48513
A_23_P119778	57181	SLC39A10	0.107829	0.00150844
A_23_P119789	79134	FAM11B	-0.123893	-0.534024
A_23_P119794	NA		0.63675	1.78223
A_23_P119812	2820	GPD2	-0.696014	-1.34096
A_23_P119857	130502	TTC32	0.0538561	0.42473
A_23_P1199	11164	NUDT5	-0.105934	-0.796547
A_23_P119907	55139	ANKZF1	0.676363	1.07227
A_23_P119923	26504	CNNM4	0.311672	1.2308
A_23_P119943	3485	IGFBP2	1.3793	3.15053
A_23_P11995	5052	PRDX1	0.314579	-0.116901
A_23_P119964	10153	CEBPZ	-0.173504	-0.486379
A_23_P119992	7444	VRK2	-0.653509	-0.907889
A_23_P120002	3431	SP110	0.673757	0.0431427
A_23_P120048	29994	BAZ2B	0.892013	0.132098
A_23_P120056	6242	RTKN	0.38694	0.287261
A_23_P120062	6936	C2orf3	-0.298764	0.802733
A_23_P12010	51093	C1orf66	0.364605	0.566648
A_23_P120103	3790	KCNS3	-0.120838	0.31824
A_23_P120146	9392	TGFBRAP1	-0.0324529	0.765188
A_23_P120153	284996	RNF149	0.292042	0.873522
A_23_P120182	4705	NDUFA10	0.34885	0.0583405
A_23_P120194	94101	ORMDL1	-0.400089	-0.3161
A_23_P120227	81606	LBH	1.09307	0.323645
A_23_P120237	56910	STARD7	-0.302597	-0.38716
A_23_P120254	56940	DUSP22	0.587659	0.553687
A_23_P120270	90411	MCFD2	-0.731681	-1.75462
A_23_P120316	10797	MTHFD2	0.197171	0.10352
A_23_P120325	3797	KIF3C	-0.0121378	-0.436346
A_23_P120335	10651	MTX2	-0.0933332	-0.135219
A_23_P120354	65124	ANKRD57	-0.626565	-0.705452
A_23_P120364	79144	C20orf149	-0.134457	0.105191
A_23_P120414	7529	YWHAB	-0.381398	-0.928531
A_23_P120435	140686	WFDC3	0.200498	0.203328
A_23_P12044	55092	TMEM51	0.255692	1.33077
A_23_P120458	55905	ZNF313	0.187816	0.153112
A_23_P120467	55734	ZFP64	0.495759	0.328662
A_23_P120472	7022	TFAP2C	0.282312	0.161086
A_23_P120488	79716	NPEPL1	0.452059	0.488524
A_23_P120513	128653	C20orf141	-0.0330402	-0.34575
A_23_P12053	23013	SPEN	-0.00846053	-0.454718
A_23_P120557	55617	TASP1	0.0913195	-0.248913
A_23_P120566	6238	RRBP1	0.192295	0.962231
A_23_P120594	84532	ACSS1	1.49849	1.86567
A_23_P1206	6229	RPS24	0.503921	0.72434
A_23_P12062	54802	TRIT1	0.321301	0.705661
A_23_P120644	NA		-0.17275	-0.373221
A_23_P120660	6227	RPS21	0.527395	0.509343
A_23_P120667	58494	JAM2	1.88063	2.38403
A_23_P120710	7267	TTC3	0.5296	0.213798
A_23_P120744	8888	MCM3AP	-0.289008	-0.236647
A_23_P120776	6576	SLC25A1	0.455909	0.599706
A_23_P120839	24144	TFIP11	0.1806	0.685149
A_23_P120845	7494	XBP1	0.506921	0.52094
A_23_P120860	8508	NIPSNAP1	0.975261	0.721164
A_23_P120883	3162	HMOX1	-0.593621	-1.32868
A_23_P120915	129138	ANKRD54	-0.368016	-0.193158
A_23_P120921	129138	ANKRD54	-0.594457	-0.416814
A_23_P120931	27350	APOBEC3C	1.08219	0.895401
A_23_P120933	468	ATF4	0.509541	0.721442
A_23_P120941	468	ATF4	0.678171	1.03924
A_23_P120942	2547	XRCC6	0.495755	0.711939
A_23_P120947	2547	XRCC6	0.289416	0.768307
A_23_P120953	253190	SERHL2	0.764437	0.707805
A_23_P120970	25809	TTLL1	0.652058	0.743971
A_23_P121051	5096	PCCB	0.120315	0.155231
A_23_P121064	5806	PTX3	0.517718	0.760987
A_23_P121082	2632	GBE1	0.119583	0.60198
A_23_P121095	7155	TOP2B	0.729923	0.323545
A_23_P121122	80218	NAT13	-0.596291	-0.728169
A_23_P12113	28982	FLVCR	-0.931587	-2.21828
A_23_P121141	28990	ASTE1	0.496282	0.808217
A_23_P121182	26061	HACL1	-0.0736736	-0.266966
A_23_P121196	79188	TMEM43	0.531947	0.983643
A_23_P121215	8536	CAMK1	0.0296537	0.38428
A_23_P121222	56852	RAD18	-1.994	-2.02224
A_23_P121250	1974	EIF4A2	0.883207	1.34431
A_23_P121265	11344	TWF2	0.728642	0.957717
A_23_P121276	6787	NEK4	0.0597884	-0.842763
A_23_P121326	11068	CYB561D2	-0.332822	-0.858722
A_23_P121356	56987	BBX	0.266207	2.16252
A_23_P121386	55081	IFT57	0.665554	0.809055
A_23_P121396	131118	DNAJC19	0.190125	-0.034283
A_23_P12140	6125	RPL5	0.231094	-0.248494
A_23_P121405	29890	RBM15B	0.155342	-0.0436198
A_23_P121441	22829	NLGN4Y	1.35425	1.93759
A_23_P121489	55773	TBC1D23	-0.0516359	0.332867
A_23_P121499	7466	WFS1	0.0968451	0.522641
A_23_P121506	8603	C4orf8	0.354771	0.420359
A_23_P121527	51088	KLHL5	0.650187	0.54686
A_23_P121533	10417	SPON2	0.521225	0.739659
A_23_P121602	8819	SAP30	-0.396994	-0.052252
A_23_P121637	8492	PRSS12	0.86788	0.525246
A_23_P12168	5710	PSMD4	0.115623	0.486028
A_23_P121686	9255	SCYE1	-0.168953	-0.173746
A_23_P121702	132299	OCIAD2	-0.26294	-1.05692
A_23_P121716	306	ANXA3	-0.879784	0.263452
A_23_P12173	200186	CRTC2	-0.192132	-0.065465
A_23_P121773	2483	FRG1	0.0224424	-0.208337
A_23_P12178	200186	CRTC2	-0.00662956	-0.0333431
A_23_P121783	79644	SRD5A2L	0.320578	-0.223529
A_23_P121806	58478	MASA	-0.961292	-1.27305
A_23_P121825	80006	FLJ13611	-0.427734	-0.179508
A_23_P121869	11042	SMA5	0.343842	-1.10113
A_23_P121875	64417	C5orf28	-0.497099	-0.218077
A_23_P12189	1676	DFFA	-0.375938	0.0610538
A_23_P121926	6414	SEPP1	3.73241	3.81122
A_23_P121939	NA		0.266057	1.1163
A_23_P121956	54974	THG1L	0.308046	-0.0623402
A_23_P122001	4437	MSH3	0.137406	0.538305
A_23_P122007	90355	C5orf30	-2.36209	-1.82617
A_23_P122027	11127	KIF3A	-0.370411	1.73241
A_23_P122041	5515	PPP2CA	-0.62366	-1.026
A_23_P122052	493869	LOC493869	0.0400235	-0.0452567
A_23_P122116	51428	DDX41	-0.0762652	0.206017
A_23_P122174	7518	XRCC4	-0.171409	-0.886474
A_23_P122197	891	CCNB1	-1.10884	-1.99127
A_23_P122210	55338	FLJ11292	0.275157	2.36471
A_23_P122216	4015	LOX	-0.113928	0.267817
A_23_P122228	4726	NDUFS6	-0.625183	-0.949124
A_23_P122233	29093	MRPL22	-0.332545	-0.427347
A_23_P122254	9972	NUP153	-0.612357	-1.21151
A_23_P122304	3066	HDAC2	-0.187271	-0.823244
A_23_P122375	60685	ZFAND3	0.910925	1.84401
A_23_P122387	55168	MRPS18A	-0.27227	-0.496575
A_23_P122439	10385	BTN2A2	0.654763	0.46469
A_23_P122443	3006	HIST1H1C	-0.769428	-2.14085
A_23_P122464	7746	ZNF193	-0.226876	-0.101105
A_23_P122531	50854	C6orf48	0.304633	0.661302
A_23_P122532	57827	C6orf47	-0.16115	-0.142598
A_23_P122545	7936	RDBP	-0.335315	-0.5814
A_23_P122563	10471	PFDN6	-0.506852	-1.00062
A_23_P122579	1616	DAXX	0.221363	1.00546
A_23_P122582	64771	C6orf106	-0.12668	0.724163
A_23_P122615	25957	C6orf111	0.390045	0.727238
A_23_P122624	84946	LTV1	-0.704896	-0.785081
A_23_P122650	649233	LOC649233	-1.58929	-2.28928
A_23_P122662	54438	GFOD1	-0.705835	0.0615546
A_23_P122674	55003	PAK1IP1	-0.874928	-0.442227
A_23_P12272	5511	PPP1R8	-0.374499	0.083438
A_23_P122775	84816	RTN4IP1	-0.499131	-0.878562
A_23_P122782	6950	TCP1	-0.408384	-0.921878
A_23_P122805	84928	FLJ14803	-0.90303	-0.291697
A_23_P122815	813	CALU	0.261698	0.893282
A_23_P12282	8444	DYRK3	-0.838995	-0.607093
A_23_P122852	6604	SMARCD3	0.533815	0.554911
A_23_P122863	2887	GRB10	-0.259891	-0.097536
A_23_P122876	6878	TAF6	-0.125216	0.425724
A_23_P122906	26053	AUTS2	-0.080504	0.500462
A_23_P122915	25798	BRI3	0.12989	0.51792
A_23_P122924	3624	INHBA	-1.58964	-1.27434
A_23_P122947	23080	KIAA0241	-0.545383	-1.40959
A_23_P122976	2770	GNAI1	0.070139	4.88854e-05
A_23_P123018	80112	WBSCR23	-0.306514	0.393373
A_23_P123071	858	CAV2	-0.17713	-0.228752
A_23_P123086	114796	KIAA1908	1.51636	1.94531
A_23_P123125	83605	CCM2	-0.358611	-0.0920443
A_23_P123172	441295	OR2A9P	0.699039	0.025397
A_23_P123193	57180	ACTR3B	-0.821361	-0.187272
A_23_P123234	NA		-2.05137	-1.59646
A_23_P123256	11333	PDAP1	-0.270049	0.879714
A_23_P123265	25870	SUMF2	0.449803	0.576168
A_23_P12329	51107	APH1A	-0.667918	-1.18102
A_23_P123315	NA		-0.436107	-0.0864606
A_23_P123330	6156	RPL30	0.483153	0.332267
A_23_P123336	54704	PPM2C	0.000596229	0.959411
A_23_P123343	84955	NUDCD1	-1.16286	-1.49402
A_23_P12336	55170	PRMT6	-0.278919	-0.722239
A_23_P123413	9760	TOX	1.46211	0.705104
A_23_P12343	2947	GSTM3	1.0418	1.98189
A_23_P123440	11160	SPFH2	-0.147749	-0.577255
A_23_P123448	84257	C8orf57	-0.467654	-0.0957187
A_23_P123454	79873	NUDT18	1.03882	0.916113
A_23_P123539	5520	PPP2R2A	-0.24651	-0.919324
A_23_P123544	54108	CHRAC1	0.160397	-0.476925
A_23_P123555	50626	CYHR1	0.657781	0.715116
A_23_P123563	6194	RPS6	0.500652	0.664588
A_23_P123582	64768	IPPK	-0.627712	-0.783888
A_23_P123608	3717	JAK2	0.215951	-0.146293
A_23_P123622	4882	NPR2	0.781754	1.03011
A_23_P12363	4919	ROR1	0.454344	1.40773
A_23_P123645	7357	UGCG	0.481679	3.37376
A_23_P123666	55357	TBC1D2	-0.398892	-0.42171
A_23_P123672	23424	TDRD7	0.275219	0.686931
A_23_P123692	11094	C9orf7	0.318292	0.404431
A_23_P123727	79670	ZCCHC6	0.401292	-0.0290323
A_23_P123732	414328	C9orf103	0.4394	0.351881
A_23_P123763	79886	C9orf82	0.0655116	-0.4957
A_23_P123848	153090	DAB2IP	0.543448	1.30516
A_23_P123866	51271	UBAP1	0.441827	0.160362
A_23_P123874	55234	SMU1	-0.0624904	-0.417655
A_23_P123905	51010	EXOSC3	-0.750164	-1.14009
A_23_P123974	1841	DTYMK	-0.475262	-0.778192
A_23_P123987	202052	DNAJC18	0.626842	0.147088
A_23_P124003	22953	P2RX2	-0.0291348	0.0818736
A_23_P124022	84246	MED10	-0.350501	-0.22484
A_23_P124024	84246	MED10	-0.120564	-0.118248
A_23_P124035	64928	MRPL14	-0.542932	-0.694259
A_23_P124044	10522	DEAF1	0.460223	1.01951
A_23_P124084	4016	LOXL1	0.484609	0.732278
A_23_P124108	3684	ITGAM	-0.266821	-0.132986
A_23_P124122	5827	PXMP2	-0.0325545	-0.62088
A_23_P124132	79701	FLJ22222	0.40042	1.08729
A_23_P124164	57461	KIAA1160	-0.0513252	0.498248
A_23_P124224	1659	DHX8	0.130671	-0.233073
A_23_P12423	23400	ATP13A2	0.203902	-0.0412435
A_23_P124327	64324	NSD1	-0.0864301	-0.513108
A_23_P124358	NA		-0.101477	-0.190766
A_23_P124384	6474	SHOX2	0.930107	1.87773
A_23_P124417	699	BUB1	-0.907192	-2.05175
A_23_P124427	4750	NEK1	0.34366	0.0806606
A_23_P124476	1182	CLCN3	0.0920939	-0.336277
A_23_P124522	79877	DCAKD	0.331005	0.57858
A_23_P124559	83463	MXD3	-0.411544	-0.875245
A_23_P12463	5768	QSCN6	0.476994	0.71896
A_23_P124661	11273	ATXN2L	-0.173938	0.110894
A_23_P124733	27235	COQ2	0.0305077	-0.212689
A_23_P124742	1119	CHKA	-0.442578	-0.22308
A_23_P124760	9862	THRAP4	-0.414371	-0.186867
A_23_P12477	22955	SCMH1	0.183189	1.21958
A_23_P124823	NA		0.136199	-0.0458054
A_23_P124837	4035	LRP1	0.985994	1.15345
A_23_P124855	84186	ZCCHC7	1.0218	0.471586
A_23_P124905	4884	NPTX1	0.937898	0.798835
A_23_P124912	9520	NPEPPS	0.415478	1.12628
A_23_P124962	23625	FAM89B	-0.103237	-0.0757855
A_23_P125016	NA		-0.0987745	-0.507743
A_23_P12503	55746	NUP133	0.432093	0.3924
A_23_P125056	575	BAI1	0.194041	-0.228242
A_23_P125078	284129	SLC26A11	0.260829	0.523265
A_23_P125107	3106	HLA-B	1.40605	2.1376
A_23_P125109	NA		1.47945	2.22918
A_23_P125117	200942	KLHDC8B	0.0923099	-0.101934
A_23_P12514	389	RHOC	-0.231501	-0.377302
A_23_P125147	9364	RAB28	-0.437642	-0.236692
A_23_P125233	1264	CNN1	-0.48468	0.634701
A_23_P125253	9079	LDB2	1.14213	1.2125
A_23_P12526	7159	TP53BP2	-0.0678585	-0.168789
A_23_P125265	3838	KPNA2	-0.756405	-1.1954
A_23_P125348	58485	TRAPPC1	0.374052	-0.0312336
A_23_P1254	9446	GSTO1	0.07048	-1.06486
A_23_P125408	83475	DOHH	-0.869492	-0.415216
A_23_P125420	521	ATP5I	-0.213369	-0.528174
A_23_P125423	715	C1R	3.40631	3.94145
A_23_P125519	6191	RPS4X	0.514286	0.710099
A_23_P125533	89801	PPP1R3F	0.236053	-0.190752
A_23_P125541	89801	PPP1R3F	0.590643	1.06243
A_23_P125553	474343	SPIN2B	0.510753	0.0355635
A_23_P125579	58526	MID1IP1	0.24268	0.392368
A_23_P125624	23597	ACOT9	-0.383464	-0.53351
A_23_P125656	1654	DDX3X	-0.377882	-0.792546
A_23_P125668	203427	SLC25A43	0.0609038	-0.303377
A_23_P125705	4674	NAP1L2	2.0373	2.38831
A_23_P12572	840	CASP7	0.573588	0.869547
A_23_P125726	NA		-0.144789	-0.38719
A_23_P125788	56849	TCEAL7	0.643231	0.189525
A_23_P125815	8241	RBM10	-0.0730923	-0.107277
A_23_P125829	5230	PGK1	-0.378273	-0.611693
A_23_P125837	51260	CXorf26	-0.330254	0.250857
A_23_P125990	1870	E2F2	-0.0174578	-0.430171
A_23_P126008	23139	MAST2	-0.322566	0.787317
A_23_P12603	54708	2016-03-05	-0.373796	-0.824992
A_23_P126037	6018	RLF	0.211163	0.41522
A_23_P126057	6342	SCP2	0.577024	0.169192
A_23_P126075	3775	KCNK1	-0.0163513	-1.09691
A_23_P126103	1491	CTH	0.907023	1.03104
A_23_P126129	81627	C1orf25	0.578937	-0.322323
A_23_P126135	9927	MFN2	-0.263971	-0.234884
A_23_P126186	8560	DEGS1	-0.440745	-0.269541
A_23_P126197	6429	SFRS4	0.158914	0.363757
A_23_P126241	8672	EIF4G3	0.148991	0.625464
A_23_P126291	6635	SNRPE	-0.558611	-1.41202
A_23_P12635	79176	FBXL15	0.434393	0.195748
A_23_P126388	83442	SH3BGRL3	0.316926	-0.25027
A_23_P126393	9869	SETDB1	0.341188	0.785003
A_23_P126398	9869	SETDB1	0.491487	0.76411
A_23_P126426	1802	DPH2	-0.996907	-1.14296
A_23_P126448	128240	APOA1BP	0.287667	0.171575
A_23_P126457	81875	ISG20L2	-0.341138	0.0862067
A_23_P126474	6746	SSR2	0.513212	0.632033
A_23_P126486	84809	MGC12760	0.413063	0.487645
A_23_P126593	6282	S100A11	0.363806	-0.428638
A_23_P126623	5226	PGD	0.546079	1.32199
A_23_P126706	9068	ANGPTL1	2.49185	2.62405
A_23_P126716	93974	ATPIF1	0.127209	-0.328966
A_23_P126727	79707	NOL9	-0.933321	-0.907371
A_23_P126752	832	CAPZB	0.445068	0.135414
A_23_P126757	65123	INTS3	-0.112979	0.310901
A_23_P126790	6301	SARS	0.384418	1.22892
A_23_P12680	5660	PSAP	1.17605	2.15171
A_23_P126803	10092	ARPC5	-0.724965	-0.419474
A_23_P126825	6566	SLC16A1	-0.313566	-0.753691
A_23_P126836	7292	TNFSF4	0.0915539	0.699281
A_23_P126844	8718	TNFRSF25	0.421041	-0.958618
A_23_P12686	2674	GFRA1	0.205157	-0.230688
A_23_P126899	8799	PEX11B	0.278223	-0.290261
A_23_P126908	8764	TNFRSF14	1.15837	0.930673
A_23_P126939	8934	RAB7L1	0.392959	1.18328
A_23_P126970	10440	TIMM17A	-0.956394	-1.06526
A_23_P126992	10006	ABI1	-0.0593208	-0.591702
A_23_P127033	79746	ECHDC3	0.616129	0.391105
A_23_P127079	23082	PPRC1	-0.585477	-0.917096
A_23_P127088	79004	CUEDC2	0.34683	0.0266719
A_23_P127095	84833	USMG5	0.195376	-0.347784
A_23_P127117	8030	CCDC6	0.0516484	-0.110724
A_23_P127128	64215	DNAJC1	0.168587	0.134755
A_23_P127140	22841	RAB11FIP2	0.843063	3.05301
A_23_P127150	10844	TUBGCP2	0.176295	0.491439
A_23_P127175	56681	SAR1A	-0.647878	-1.31236
A_23_P127186	10579	TACC2	-0.21731	0.0812212
A_23_P127195	8559	PRPF18	-0.0684859	-0.609842
A_23_P127233	10285	SMNDC1	-0.0439887	0.0213081
A_23_P127279	54537	FAM35A	-0.49267	-0.620428
A_23_P12733	55506	H2AFY2	0.728232	0.130733
A_23_P127339	55361	PI4KII	-0.466515	-0.471043
A_23_P127353	4723	NDUFV1	-0.069124	-0.0124984
A_23_P127367	57804	POLD4	0.597393	0.277101
A_23_P127394	1408	CRY2	0.479952	1.09849
A_23_P127426	7108	TM7SF2	1.56836	1.6519
A_23_P127438	2197	FAU	0.509124	0.598489
A_23_P127446	5977	DPF2	0.745532	0.224563
A_23_P127460	6494	SIPA1	0.452261	0.432369
A_23_P127467	84285	MGC11102	-1.01523	-1.55326
A_23_P127475	9973	CCS	0.592121	0.568025
A_23_P127522	219844	HYLS1	-0.618688	-0.897554
A_23_P127533	84259	DCUN1D5	-0.320899	-0.447939
A_23_P127547	7225	TRPC6	2.03044	1.19551
A_23_P12755	84171	LOXL4	1.90174	2.77106
A_23_P127565	143903	LAYN	0.0826765	0.0283951
A_23_P127579	5805	PTS	-1.14718	-0.969509
A_23_P127584	4837	NNMT	0.49455	0.472643
A_23_P127613	51399	TRAPPC4	-0.64586	-0.528793
A_23_P127627	8525	DGKZ	0.593062	0.612019
A_23_P127642	23365	ARHGEF12	0.381655	-0.395392
A_23_P127676	9646	CTR9	0.246229	0.0326065
A_23_P127721	5024	P2RX3	0.0185237	-0.612095
A_23_P127789	79026	AHNAK	-0.167109	0.351457
A_23_P127793	256364	EML3	0.748111	0.211247
A_23_P12784	23401	FRAT2	0.37117	0.377062
A_23_P127851	26515	FXC1	-0.366993	-0.699483
A_23_P127868	5002	SLC22A18	-0.0430713	-0.0880975
A_23_P127879	51272	BET1L	0.171448	-1.12041
A_23_P127911	25891	DKFZP586H2123	1.16443	1.54096
A_23_P127926	7465	WEE1	0.53902	0.559862
A_23_P127948	133	ADM	0.498698	0.699235
A_23_P127957	283208	P4HA3	-0.00124313	0.698129
A_23_P127964	5547	PRCP	0.834856	1.52293
A_23_P127995	1207	CLNS1A	0.238568	0.485846
A_23_P1280	51008	ASCC1	0.595479	0.563593
A_23_P128036	4141	MARS	0.0460788	1.52372
A_23_P128060	7574	ZNF26	-0.522467	-0.865636
A_23_P128067	6171	RPL41	0.483144	0.677294
A_23_P128073	6601	SMARCC2	0.567476	1.31665
A_23_P128084	3679	ITGA7	0.867379	0.847038
A_23_P128126	5901	RAN	-0.874405	-1.05648
A_23_P128147	10376	K-ALPHA-1	0.48018	0.694973
A_23_P128154	84790	TUBA6	-0.109058	0.0607079
A_23_P12816	3070	HELLS	-1.08161	-1.98285
A_23_P128161	84790	TUBA6	-0.553282	0.172128
A_23_P128166	23011	RAB21	-0.615253	-0.174346
A_23_P128192	5204	PFDN5	0.388014	0.842489
A_23_P128215	8835	SOCS2	-0.227474	-2.07385
A_23_P128230	3164	NR4A1	-0.867766	-0.0513703
A_23_P128319	490	ATP2B1	-0.54574	1.24349
A_23_P128337	5763	PTMS	-0.343157	-0.411647
A_23_P128372	2288	FKBP4	-0.452653	-0.569249
A_23_P128384	51699	VPS29	-0.310198	-0.961593
A_23_P128396	80196	RNF34	-0.221963	-0.555144
A_23_P128408	51499	TRIAP1	-0.303097	-0.583112
A_23_P128436	51535	PPHLN1	0.115283	0.207257
A_23_P128447	120892	LRRK2	1.22358	1.13842
A_23_P128486	57103	C12orf5	-0.703627	-0.841741
A_23_P12849	84893	FBXO18	0.814239	1.14412
A_23_P128532	121053	C12orf45	-0.571609	-1.41954
A_23_P128543	29079	MED4	0.129259	0.333315
A_23_P128554	84650	EBPL	0.11032	0.400587
A_23_P128574	55068	RP11-301I17.1	1.26462	2.46616
A_23_P12858	219793	C10orf27	-0.464407	-0.532976
A_23_P128587	10284	SAP18	-0.365612	-0.561957
A_23_P128598	7278	TUBA2	-0.594885	-1.12283
A_23_P128613	79070	KDELC1	-0.283245	-0.232978
A_23_P128624	79587	FLJ12118	-0.165744	-0.135666
A_23_P128641	10208	USPL1	0.0272061	-0.246176
A_23_P128650	10166	SLC25A15	-1.05901	-0.896976
A_23_P128663	26278	SACS	0.106849	0.0199979
A_23_P128698	10253	SPRY2	-1.37433	-1.22093
A_23_P128706	1778	DYNC1H1	0.0624655	0.0155034
A_23_P128728	384	ARG2	0.108993	-0.406569
A_23_P128734	2079	ERH	-0.649405	-0.257806
A_23_P12874	23560	GTPBP4	-1.1644	-1.08371
A_23_P128744	623	BDKRB1	-0.760169	-1.2161
A_23_P128773	4253	CTAGE5	0.266546	0.123586
A_23_P128783	55837	C14orf11	0.753477	0.919963
A_23_P128817	5106	PCK2	0.752136	1.53065
A_23_P128828	8106	PABPN1	-0.0810595	0.132062
A_23_P12884	2869	GRK5	0.810234	1.84691
A_23_P128919	3958	LGALS3	1.0267	0.595444
A_23_P128930	5706	PSMC6	-0.129415	-0.528435
A_23_P128940	79609	C14orf138	-0.257775	-0.793983
A_23_P128956	53349	ZFYVE1	0.800606	0.470741
A_23_P12896	2188	FANCF	0.0989134	0.440488
A_23_P128967	4329	ALDH6A1	1.23969	0.964356
A_23_P128991	81892	C14orf156	-0.507016	-1.29804
A_23_P129005	57523	KIAA1305	1.78735	1.3875
A_23_P129014	90141	C14orf143	-0.264631	-1.11657
A_23_P129031	4287	ATXN3	-0.00359874	-0.769426
A_23_P129058	9101	USP8	0.623356	-0.051594
A_23_P129101	3073	HEXA	0.450947	1.66634
A_23_P129103	80154	FLJ22795	-0.0348107	-0.615664
A_23_P12911	53838	C11orf24	-0.534491	-0.330503
A_23_P129118	10081	PDCD7	0.245704	0.789987
A_23_P129128	123283	TARSL2	1.05961	0.486467
A_23_P129157	79661	NEIL1	1.15792	1.29693
A_23_P129174	54839	LRRC49	0.469079	0.314602
A_23_P1292	2074	ERCC6	-0.282201	0.808493
A_23_P129209	3418	IDH2	0.649174	0.898446
A_23_P129221	2184	FAH	0.343085	0.269054
A_23_P129246	80301	PLEKHQ1	1.01951	1.38691
A_23_P129258	NA		0.0990966	0.626524
A_23_P129301	55142	CEP27	-0.923366	-1.87258
A_23_P129313	3712	IVD	0.0609293	-0.00893975
A_23_P129334	1186	CLCN7	-0.110564	-0.0726252
A_23_P129358	79918	SETD6	-0.542507	0.629902
A_23_P129389	55625	ZDHHC7	0.364518	1.21215
A_23_P129405	NA		0.215062	0.279708
A_23_P129413	64180	DPEP3	-0.406527	-0.610014
A_23_P129433	6553	SLC9A5	0.169776	0.153404
A_23_P129466	80063	ATF7IP2	0.633662	0.515918
A_23_P129476	9605	C16orf7	0.378538	0.284467
A_23_P129486	51734	SEPX1	0.143125	0.292364
A_23_P129492	51734	SEPX1	0.128481	0.253908
A_23_P12950	55709	KBTBD4	0.296662	0.531809
A_23_P129513	10573	MRPL28	-0.366924	-0.603099
A_23_P129556	3566	IL4R	-0.667885	-0.286403
A_23_P129606	55308	DDX19A	-0.457242	-0.766101
A_23_P129614	11051	NUDT21	-0.428932	-1.32307
A_23_P129629	4504	MT3	-0.3622	-0.32837
A_23_P12965	2526	FUT4	-0.389466	-0.0911907
A_23_P129659	115509	ZNF689	-0.416579	-0.0108362
A_23_P129695	114990	VASN	0.435173	0.660264
A_23_P129704	54386	TERF2IP	0.392605	0.310214
A_23_P129786	6720	SREBF1	1.18457	1.38596
A_23_P129801	10966	RAB40B	0.311078	0.34344
A_23_P129829	94103	ORMDL3	0.118789	0.359787
A_23_P129856	NA		0.278707	-0.019832
A_23_P12989	25824	PRDX5	0.467912	0.951482
A_23_P129896	224	ALDH3A2	0.98077	2.36837
A_23_P129903	147166	TRIM16L	0.650379	1.80472
A_23_P12992	51504	HSPC152	-0.320178	-0.383628
A_23_P129925	91607	SLFN11	0.56192	-0.336237
A_23_P129935	81671	TMEM49	0.114717	-0.266155
A_23_P129956	1845	DUSP3	-0.424812	-0.117992
A_23_P129989	3060	HCRT	0.120901	-0.00933427
A_23_P129996	146923	RUNDC1	-0.0973661	0.454488
A_23_P130020	51096	UTP18	-0.50979	-1.06859
A_23_P130040	5245	PHB	-0.653463	-0.698692
A_23_P130064	11267	SNF8	-0.199925	-0.417838
A_23_P130089	90410	IFT20	0.841307	0.719013
A_23_P130107	23140	ZZEF1	-0.107497	-0.337592
A_23_P130149	2027	ENO3	-0.131785	-0.313268
A_23_P130169	9755	TBKBP1	-0.00896636	0.0169325
A_23_P13018	9158	FIBP	0.163457	-0.138247
A_23_P130187	NA		0.525431	0.73577
A_23_P130194	5831	PYCR1	0.403432	0.760462
A_23_P130304	10907	TXNL4A	-0.374807	-0.692614
A_23_P130316	9063	PIAS2	-0.183851	-0.577667
A_23_P13033	5936	RBM4	-0.00223588	-0.021785
A_23_P130343	284252	KCTD1	-0.217905	0.449106
A_23_P130376	63895	FAM38B	2.03936	2.71805
A_23_P130418	4729	NDUFV2	-0.143513	-0.725367
A_23_P130429	6093	ROCK1	-0.0631138	0.758924
A_23_P130455	7593	MZF1	0.514888	0.538208
A_23_P130466	7554	ZNF8	-0.21948	-0.766547
A_23_P13048	3846	KRTAP5-9	-0.549753	-0.449668
A_23_P130488	2068	ERCC2	-0.121811	0.0419891
A_23_P130531	11140	CDC37	-0.342308	0.0686252
A_23_P130553	92799	SHKBP1	0.489188	0.136139
A_23_P13057	56981	PRDM11	-0.0483903	-0.0745932
A_23_P130626	79042	TSEN34	0.23082	0.786301
A_23_P130639	NA		-0.533958	-0.49914
A_23_P130642	163351	GBP6	0.146912	0.494544
A_23_P130648	10755	GIPC1	0.0325075	0.169572
A_23_P13065	54503	ZDHHC13	-0.266055	-0.220384
A_23_P130653	83546	RTBDN	-0.587926	-0.735333
A_23_P130689	84337	ELOF1	-0.227626	-0.54505
A_23_P13073	83480	PUS3	0.115806	0.815239
A_23_P130731	79735	TBC1D17	0.28795	-0.00240279
A_23_P130761	1628	DBP	0.122565	-0.200979
A_23_P130764	3770	KCNJ14	-0.742642	0.319619
A_23_P130780	29998	GLTSCR1	-0.199025	0.186867
A_23_P130836	3004	GZMM	-0.138836	-0.335878
A_23_P130856	84902	CCDC123	-0.0971913	-0.264896
A_23_P130865	55702	CCDC94	-0.163635	0.199902
A_23_P130886	84954	FLJ14981	0.471155	0.358991
A_23_P130900	56926	NCLN	-0.637553	-0.927838
A_23_P130919	126308	MOBKL2A	0.338227	-0.209088
A_23_P130926	55009	C19orf24	-0.56081	-0.599255
A_23_P130948	5680	PSG11	0.335744	0.152802
A_23_P130965	27106	ARRDC2	0.405213	0.032443
A_23_P130974	80726	KIAA1683	1.27712	2.14124
A_23_P130995	53827	FXYD5	0.0771704	-0.218545
A_23_P131020	54815	GATAD2A	-0.779062	-0.999658
A_23_P131096	5442	POLRMT	-0.287759	-0.0941935
A_23_P131111	376497	SLC27A1	0.0959807	0.360837
A_23_P131139	116093	DIRC1	-0.278274	-0.697564
A_23_P131149	5000	ORC4L	0.10598	-0.336412
A_23_P131176	151146	LOC151146	-0.104942	0.651235
A_23_P131227	55622	TTC27	-0.241401	-0.583037
A_23_P131240	165324	UBXD4	0.265787	0.00336888
A_23_P131255	26010	DNAPTP6	-0.568904	-0.211887
A_23_P131289	79586	CHPF	0.425053	0.808973
A_23_P131299	130617	ZFAND2B	-0.188315	-0.270052
A_23_P131308	1593	CYP27A1	0.822061	1.20992
A_23_P131337	50485	SMARCAL1	0.127475	0.116755
A_23_P131348	80745	THUMPD2	-0.182834	-0.509878
A_23_P131363	4719	NDUFS1	-0.443647	-0.715675
A_23_P131365	4719	NDUFS1	-0.424808	-0.647322
A_23_P131375	130814	PQLC3	0.933329	0.779351
A_23_P131383	55120	FANCL	-0.171619	-0.0643123
A_23_P131417	3069	HDLBP	0.872917	1.28843
A_23_P131435	9936	CD302	1.00671	-1.11342
A_23_P131449	NA		0.558506	0.145688
A_23_P131476	56888	KCMF1	-0.80167	-0.916326
A_23_P131518	92856	IMP4	-0.478369	-0.749056
A_23_P131526	79568	C2orf47	-0.15259	-0.775419
A_23_P131596	84279	C2orf7	-1.0484	-1.35585
A_23_P131614	1293	COL6A3	0.066229	-0.719261
A_23_P131626	23020	ASCC3L1	-0.00876218	-0.12016
A_23_P131646	22934	RPIA	-0.0147163	-0.152818
A_23_P131653	5281	PIGF	0.119047	-0.361152
A_23_P131664	5903	RANBP2	0.0917871	0.199863
A_23_P131676	57007	CXCR7	1.91072	2.12388
A_23_P131706	388962	BOLA3	-0.728535	-1.3007
A_23_P131723	10971	YWHAQ	-0.102145	-0.708162
A_23_P131737	51542	VPS54	0.115276	-0.443021
A_23_P131754	79025	C20orf195	-0.363706	-0.818941
A_23_P13176	25988	MIZF	0.41067	0.342814
A_23_P131771	7165	TPD52L2	-0.15764	0.0583196
A_23_P131778	63905	MANBAL	-0.0642201	0.111703
A_23_P131816	116092	DNTTIP1	0.284152	0.111562
A_23_P131825	7125	TNNC2	1.88452	2.36855
A_23_P13183	2132	EXT2	0.330913	0.0972715
A_23_P131846	6615	SNAI1	-0.27314	-0.880248
A_23_P131866	6790	AURKA	-1.02474	-1.35662
A_23_P131909	128653	C20orf141	0.0424748	-0.348775
A_23_P131924	146	ADRA1D	-0.590943	-0.627854
A_23_P131954	27131	SNX5	-0.13441	-0.758824
A_23_P131967	51340	CRNKL1	0.277487	-0.442643
A_23_P132019	83737	ITCH	-0.442085	-1.23099
A_23_P13202	NA		-0.277066	-0.398712
A_23_P132139	54058	C21orf58	-0.393691	-0.788334
A_23_P132159	11274	USP18	1.31404	1.15625
A_23_P132175	65078	RTN4R	-0.153599	-0.12291
A_23_P132185	91179	SCARF2	-0.399386	-0.612534
A_23_P132216	6634	SNRPD3	-0.548735	-0.787311
A_23_P13222	5954	RCN1	0.582832	0.169531
A_23_P132226	8459	TPST2	-0.306671	-1.28003
A_23_P132248	55954	ZMAT5	0.451442	-0.267147
A_23_P132260	23481	PES1	-0.0211827	-0.0774983
A_23_P132263	56478	EIF4ENIF1	-0.0451328	0.430015
A_23_P132277	4174	MCM5	-0.78558	-1.00241
A_23_P132285	4357	MPST	0.15674	0.378484
A_23_P132294	26088	GGA1	-0.260908	-0.156492
A_23_P132341	79640	CTA-216E10.6	0.475682	0.817785
A_23_P132358	27349	MCAT	-0.0582679	-0.419495
A_23_P132365	84247	LDOC1L	0.338348	0.046
A_23_P132388	9997	SCO2	-0.467116	-0.381075
A_23_P132405	28976	ACAD9	-0.124049	0.025931
A_23_P132417	55341	LSG1	-0.716631	-0.824795
A_23_P132438	55167	MSL2L1	-0.322477	-0.225304
A_23_P132444	6917	TCEA1	0.144625	0.625365
A_23_P132454	57018	CCNL1	0.670942	0.105654
A_23_P132486	54995	OXSM	-0.136237	-0.216974
A_23_P132526	30849	PIK3R4	-0.473126	-0.193581
A_23_P132536	22906	TRAK1	0.169515	-0.159951
A_23_P132560	91775	FAM55C	-0.0801409	-0.45632
A_23_P132595	9686	VGLL4	0.478992	0.705419
A_23_P132611	7428	VHL	0.512728	0.709973
A_23_P132619	5021	OXTR	-3.01613	-1.4063
A_23_P132644	57552	AADACL1	-2.25109	-2.62602
A_23_P132669	55830	GLT8D1	0.65034	0.972426
A_23_P132675	7384	UQCRC1	-0.153508	-0.843174
A_23_P132718	7869	SEMA3B	1.67894	2.06004
A_23_P132763	389136	VGLL3	1.54653	1.89691
A_23_P132784	8087	FXR1	0.879843	0.775119
A_23_P132793	7873	ARMET	-0.245677	-0.390167
A_23_P132809	6184	RPN1	0.138596	-0.287258
A_23_P132863	NA		-0.414059	-1.11636
A_23_P132874	84319	C3orf26	-0.460171	-0.588661
A_23_P132915	92689	FAM114A1	0.360936	-0.0336563
A_23_P132936	60559	SPCS3	-1.21618	-1.72428
A_23_P132948	1998	ELF2	0.890582	1.66044
A_23_P132956	7345	UCHL1	0.521549	0.735224
A_23_P132973	84992	PIGY	-0.417608	-0.219224
A_23_P133058	114932	MRFAP1L1	0.201165	0.103814
A_23_P133075	93627	MGC16169	1.21791	1.4533
A_23_P133095	9693	RAPGEF2	1.03147	0.306941
A_23_P1331	1305	COL13A1	-0.671265	-0.209068
A_23_P133123	84057	MND1	-0.720419	-1.38373
A_23_P133133	80216	ALPK1	0.967382	1.32972
A_23_P133142	80216	ALPK1	1.1849	0.805745
A_23_P133146	3015	H2AFZ	-0.795225	-1.37008
A_23_P133174	55858	TMEM165	0.0216129	-0.328796
A_23_P133216	57486	NLN	-1.00373	-1.02132
A_23_P133227	3035	HARS	-0.397147	-0.712992
A_23_P133245	3550	IK	0.290425	0.369303
A_23_P133263	3157	HMGCS1	1.09662	0.948131
A_23_P133279	134145	LOC134145	-0.228206	-0.059474
A_23_P133284	55781	RIOK2	-0.00239769	-0.0433835
A_23_P133315	7690	ZNF131	-0.4445	0.269625
A_23_P133332	23107	MRPS27	0.436589	-0.198366
A_23_P133338	54825	PCLKC	-0.0100033	0.152514
A_23_P133345	9685	CLINT1	0.182428	0.378545
A_23_P133365	10915	TCERG1	-0.0407296	-0.391796
A_23_P133375	91137	SLC25A46	-0.106767	-1.00917
A_23_P133424	6500	SKP1A	0.467794	0.310269
A_23_P133432	6500	SKP1A	0.254941	-0.0339957
A_23_P13344	1937	EEF1G	0.514686	0.692184
A_23_P133470	9867	PJA2	0.395544	0.187438
A_23_P133582	2107	ETF1	-0.497346	-0.883886
A_23_P133585	1022	CDK7	-0.0575456	0.437393
A_23_P13359	10482	NXF1	0.0275332	0.549008
A_23_P133596	29102	RNASEN	-0.381938	-0.375602
A_23_P133606	6558	SLC12A2	-0.442891	-0.916434
A_23_P133629	8697	CDC23	0.0511458	-0.770982
A_23_P13364	4925	NUCB2	0.726535	0.305174
A_23_P133648	51439	FAM8A1	1.12423	0.905779
A_23_P133656	3910	LAMA4	1.18639	1.34961
A_23_P133694	2030	SLC29A1	-0.549927	-0.231638
A_23_P133755	5550	PREP	0.0456314	-0.291305
A_23_P133770	154467	C6orf129	-0.396839	-0.559827
A_23_P133814	8352	HIST1H3C	-0.21525	-0.0882426
A_23_P133868	387032	ZNF307	0.71566	0.40569
A_23_P133902	170679	PSORS1C1	0.597305	1.49879
A_23_P133923	7918	BAT4	-0.101779	0.60169
A_23_P133956	3833	KIFC1	-0.931279	-0.378864
A_23_P133974	64771	C6orf106	-0.660884	-0.00144317
A_23_P133995	51645	PPIL1	-0.963499	-1.14723
A_23_P134026	55836	C6orf35	0.799402	0.763125
A_23_P134041	NA		0.739434	0.682678
A_23_P134078	9425	CDYL	0.151619	0.16571
A_23_P134085	154043	CNKSR3	0.846955	0.90203
A_23_P134109	2037	EPB41L2	0.614194	1.52068
A_23_P134113	116843	C6orf192	0.648558	0.76641
A_23_P134125	4217	MAP3K5	-0.221783	-0.500319
A_23_P134147	9841	ZBTB24	0.386109	-0.339479
A_23_P134167	57107	PDSS2	0.176774	-0.9287
A_23_P134176	6648	SOD2	0.723096	-0.172523
A_23_P134191	60487	TRMT11	0.0595579	0.228081
A_23_P134237	5919	RARRES2	1.78581	1.48027
A_23_P134247	6009	RHEB	-0.281994	0.269802
A_23_P13425	975	CD81	0.492018	0.712522
A_23_P134274	10248	POP7	-0.691798	-0.555469
A_23_P134295	4521	NUDT1	-0.0781054	-0.287545
A_23_P1343	8027	STAM	-0.876971	-1.11413
A_23_P134314	136647	C7orf11	0.124983	-0.186487
A_23_P13438	84280	BTBD10	-0.373671	-0.453317
A_23_P134384	9678	PHF14	-6.2564e-05	-0.651615
A_23_P134395	26608	TBL2	0.209194	0.563279
A_23_P134426	10457	GPNMB	0.549908	0.994494
A_23_P134433	2020	EN2	-0.570218	-1.41464
A_23_P134454	857	CAV1	0.510974	0.618315
A_23_P134464	9512	PMPCB	0.185628	0.0522055
A_23_P134477	84310	MGC11257	-0.202541	-0.210356
A_23_P134517	5814	PURB	-0.710852	-1.60567
A_23_P134527	10652	YKT6	-1.05959	-1.17195
A_23_P134614	10466	COG5	0.205299	0.0877652
A_23_P134637	9907	KIAA0415	-0.0414489	0.159906
A_23_P134650	26024	PTCD1	-0.115806	0.0282152
A_23_P134663	79870	BAALC	1.30118	1.55713
A_23_P134684	79618	HMBOX1	0.390178	2.20856
A_23_P134693	5516	PPP2CB	-0.929819	-0.463736
A_23_P134714	10247	HRSP12	0.791412	-0.00613295
A_23_P134734	55638	FLJ20366	-0.113994	0.528719
A_23_P134744	79845	RNF122	-0.0933812	-0.103052
A_23_P134755	7227	TRPS1	1.49547	1.198
A_23_P134786	51105	PHF20L1	-0.184397	-0.394491
A_23_P134809	8439	NSMAF	0.196644	-0.0431057
A_23_P134814	55145	THAP1	0.170045	0.273047
A_23_P13482	56673	C11orf16	-0.463095	-0.787554
A_23_P134827	9070	ASH2L	-0.0746452	0.17739
A_23_P134854	137075	CLDN23	1.0434	-0.274246
A_23_P134910	8836	GGH	0.227996	-0.555128
A_23_P134925	665	BNIP3L	1.42506	1.35931
A_23_P134935	1846	DUSP4	-0.238757	-0.296054
A_23_P134946	9684	LRRC14	-0.96581	-1.11828
A_23_P134953	123	ADFP	0.0424723	-0.197116
A_23_P134994	57589	KIAA1432	0.105309	-0.168238
A_23_P13502	51287	CHCHD8	-0.521695	-0.841109
A_23_P135079	1757	SARDH	-0.37636	-0.138
A_23_P135084	6130	RPL7A	0.495055	0.723266
A_23_P135104	51116	MRPS2	-0.394715	-0.595817
A_23_P135157	9373	PLAA	-0.412279	-0.320523
A_23_P135164	91373	UAP1L1	-0.414418	-0.461986
A_23_P135184	5900	RALGDS	1.04243	1.21511
A_23_P135190	5900	RALGDS	1.20975	1.45798
A_23_P135239	7088	TLE1	0.245403	0.666024
A_23_P13524	84233	TMEM126A	-0.352884	-0.82714
A_23_P135257	5646	PRSS3	-0.844767	-1.50169
A_23_P135271	2683	B4GALT1	0.15452	-0.0159042
A_23_P135273	1759	DNM1	1.1872	1.01995
A_23_P135294	219	ALDH1B1	-0.224241	-0.60162
A_23_P135326	54107	POLE3	-1.2344	-1.35448
A_23_P135342	10952	SEC61B	0.497248	0.330791
A_23_P135357	55178	RNMTL1	-0.44225	-0.744429
A_23_P135364	1841	DTYMK	-0.802295	-1.13929
A_23_P135437	60412	EXOC4	0.258103	0.714447
A_23_P135454	10939	AFG3L2	0.0434658	0.371005
A_23_P135465	283254	C11orf77	-0.49356	-0.844548
A_23_P135474	51253	MRPL37	-0.367052	-1.01387
A_23_P135494	25932	CLIC4	0.510685	0.417168
A_23_P135499	25932	CLIC4	0.748474	0.298148
A_23_P13554	79053	ALG8	-0.891574	-1.02478
A_23_P135548	1806	DPYD	0.749777	0.11679
A_23_P135568	NA		-0.760972	-0.977698
A_23_P135611	55152	DALRD3	0.258634	0.398596
A_23_P135616	53407	STX18	-0.2523	0.41668
A_23_P135634	9500	MAGED1	0.442114	-0.250984
A_23_P135730	199692	ZNF627	0.534466	0.106851
A_23_P135769	60	ACTB	-0.123017	-0.512192
A_23_P135778	55844	PPP2R2D	-0.414527	-0.50757
A_23_P135826	81931	ZNF93	-0.9464	-0.441782
A_23_P135848	5626	PROP1	-0.807195	-1.124
A_23_P135857	9451	EIF2AK3	0.472225	0.125493
A_23_P135878	56907	SPIRE1	-0.896466	-0.987147
A_23_P135914	23450	SF3B3	0.0738402	0.106267
A_23_P135966	9016	SLC25A14	-0.264436	-0.751879
A_23_P135977	9793	CKAP5	-0.205078	-0.224247
A_23_P135995	64801	ARV1	0.00575262	-0.325433
A_23_P136012	26269	FBXO8	0.465699	0.334708
A_23_P136013	NA		0.0198752	2.05291
A_23_P13604	5037	PEBP1	0.476148	0.448048
A_23_P136058	545	ATR	-0.387309	-0.443996
A_23_P1361	5832	ALDH18A1	0.296049	-0.604532
A_23_P136172	137695	TMEM68	-0.0640763	-0.141617
A_23_P136196	55296	TBC1D19	0.720288	0.200682
A_23_P136232	54928	IMPAD1	-0.49795	-1.14958
A_23_P136238	94107	MGC14327	-0.163283	-0.119557
A_23_P136254	6444	SGCD	0.40088	1.12772
A_23_P136296	NA		-0.0826146	0.29809
A_23_P136317	55758	RCOR3	0.269076	-0.0232852
A_23_P13632	84305	WIBG	0.100599	-0.0112708
A_23_P136325	147179	WIPF2	0.276531	0.279037
A_23_P136347	2059	EPS8	-0.255843	0.773391
A_23_P136355	55733	HHAT	0.640869	1.23248
A_23_P136413	4326	MMP17	-0.733194	-1.47847
A_23_P136460	51306	C5orf5	-0.515457	1.20042
A_23_P136478	3660	IRF2	0.606984	0.0121879
A_23_P136547	54872	PIGG	-0.224883	-0.275474
A_23_P136552	54872	PIGG	-0.451355	-0.210676
A_23_P136635	8546	AP3B1	0.567775	0.684009
A_23_P136693	2776	GNAQ	0.15509	0.414312
A_23_P136724	344887	LOC344887	-0.434097	2.27725
A_23_P136753	NA		-0.771302	-1.60289
A_23_P13679	57542	KLHDC5	-0.585974	-0.504014
A_23_P136805	9824	ARHGAP11A	-0.748158	-1.40885
A_23_P136817	9735	KNTC1	-0.847968	-1.62559
A_23_P136909	79366	NSBP1	0.501398	0.744772
A_23_P136916	64743	WDR13	0.365652	0.842725
A_23_P136961	NA		-0.346465	-0.454819
A_23_P136964	6103	RPGR	-0.382442	-0.795582
A_23_P136978	27286	SRPX2	0.614026	1.0329
A_23_P136986	139322	FAM121A	-0.984919	-2.09272
A_23_P13701	51643	TMBIM4	0.232939	0.133284
A_23_P137016	6303	SAT1	-0.384012	-0.388405
A_23_P137031	1968	EIF2S3	0.289289	0.138815
A_23_P137035	8544	PIR	1.51652	2.35982
A_23_P137046	60506	NYX	-0.0988582	-0.443426
A_23_P137057	292	SLC25A5	-0.63344	-0.808793
A_23_P137073	9203	ZMYM3	0.663021	0.923924
A_23_P137097	6567	SLC16A2	-0.65687	-0.720979
A_23_P137103	1973	EIF4A1	0.146334	-0.716922
A_23_P137143	1736	DKC1	-0.805163	-1.06299
A_23_P137173	11013	TMSL8	0.0233956	-0.272251
A_23_P137196	3597	IL13RA1	0.0197395	-1.1413
A_23_P137209	7317	UBE1	0.391959	0.048698
A_23_P137238	8284	JARID1D	0.761645	0.332723
A_23_P137248	5616	PRKY	0.494796	0.554269
A_23_P137276	11214	AKAP13	0.0286904	0.697128
A_23_P137361	49856	WDR8	-0.00657459	0.46975
A_23_P137381	3399	ID3	-1.864	-2.02985
A_23_P137391	2023	ENO1	-0.248341	-0.196698
A_23_P13740	89795	NAV3	-0.669283	-0.667613
A_23_P137403	10489	LRRC41	0.230292	0.346554
A_23_P137423	93185	IGSF8	0.308772	0.346205
A_23_P137427	10269	ZMPSTE24	-0.722669	-0.697591
A_23_P137434	26994	RNF11	0.165839	-0.0798798
A_23_P137470	57568	SIPA1L2	1.7422	2.64844
A_23_P137514	10625	IVNS1ABP	-0.381974	0.018374
A_23_P13753	4778	NFE2	2.60805	0.194303
A_23_P137532	5351	PLOD1	0.532435	0.781232
A_23_P137543	149076	FLJ25476	0.887513	1.27175
A_23_P137578	23219	FBXO28	-0.464689	-1.16139
A_23_P137586	10691	GMEB1	-0.356595	0.303137
A_23_P137630	50809	HP1BP3	-0.50511	-0.397491
A_23_P137689	25903	OLFML2B	0.195368	-0.257006
A_23_P137705	9095	TBX19	0.568256	0.664594
A_23_P137715	57645	POGK	-0.197722	-0.578129
A_23_P13772	6926	TBX3	-0.831593	-0.442416
A_23_P137731	79577	CDC73	-0.17068	-0.857588
A_23_P137786	54507	ADAMTSL4	-0.336773	0.0339826
A_23_P137814	533	ATP6V0B	-0.739603	-0.943685
A_23_P137825	128192	LOC128192	-0.0488519	-0.601308
A_23_P137830	128192	LOC128192	0.182912	-0.246411
A_23_P137848	79590	MRPL24	-0.486528	-1.00778
A_23_P137856	4582	MUC1	1.06697	0.315584
A_23_P137865	4580	MTX1	-0.35917	-0.358496
A_23_P137876	1964	EIF1AX	-0.838306	-0.721701
A_23_P137909	8290	HIST3H3	0.454697	0.427436
A_23_P137948	29937	NENF	0.646377	0.282803
A_23_P13797	79794	C12orf49	-0.855437	-1.65261
A_23_P137984	6281	S100A10	0.473266	0.691228
A_23_P138000	10500	SEMA6C	0.167263	0.204905
A_23_P138023	378708	APITD1	-0.35125	-0.290893
A_23_P138025	54707	ATPBD1B	-0.677188	-1.19982
A_23_P138058	26155	NOC2L	-0.602153	-0.651097
A_23_P138099	27	ABL2	-0.861406	-0.668339
A_23_P138117	23261	CAMTA1	-0.224396	-0.188248
A_23_P138137	115209	OMA1	0.658849	0.881354
A_23_P138139	115209	OMA1	0.678555	0.569367
A_23_P138168	1266	CNN3	0.239194	0.184436
A_23_P138253	26097	C1orf77	-0.232886	-0.555923
A_23_P138271	127829	ARL8A	0.182253	0.764646
A_23_P138308	965	CD58	-0.106491	-0.00940565
A_23_P138376	22931	RAB18	-0.101908	-0.453657
A_23_P138417	6251	RSU1	0.188551	0.0342895
A_23_P138435	57178	ZMIZ1	-0.581746	-0.612285
A_23_P138453	10556	RPP30	-0.717006	-1.25123
A_23_P138465	9221	NOLC1	-1.14828	-1.65005
A_23_P138492	9148	NEURL	-0.161776	-0.438578
A_23_P138507	983	CDC2	-0.860235	-1.45625
A_23_P138514	23412	COMMD3	0.366717	0.0968345
A_23_P13852	11171	STRAP	-0.0391977	-0.252224
A_23_P138524	119587	CPXM2	1.69864	3.54325
A_23_P138541	8644	AKR1C3	1.36202	1.63623
A_23_P138567	84883	AIFM2	-0.312084	0.155742
A_23_P138631	9126	SMC3	0.0224782	-0.214777
A_23_P138635	664	BNIP3	-0.470945	-0.576872
A_23_P138665	2746	GLUD1	0.298211	0.223844
A_23_P138680	3601	IL15RA	0.755388	1.43063
A_23_P138686	9397	NMT2	-0.372254	-1.36468
A_23_P138693	9397	NMT2	-0.4729	-1.04705
A_23_P1387	84986	ARHGAP19	-0.480623	-0.0946757
A_23_P138706	150	ADRA2A	0.92201	1.81305
A_23_P138717	6001	RGS10	0.61904	0.743191
A_23_P138725	83742	MARVELD1	0.461583	0.678012
A_23_P13873	8079	MLF2	0.0632087	0.0191221
A_23_P138760	23529	CLCF1	-0.17128	0.0252967
A_23_P138796	154810	AMOTL1	-0.810707	-0.447174
A_23_P138805	26973	CHORDC1	-0.479667	-0.816908
A_23_P138835	823	CAPN1	0.725591	0.840824
A_23_P138849	10524	HTATIP	-0.134505	0.635766
A_23_P13885	1822	ATN1	-0.0885559	-0.406957
A_23_P138856	10589	DRAP1	-0.110312	-0.544443
A_23_P138881	89	ACTN3	0.0468141	0.173685
A_23_P138885	387758	LOC387758	0.969356	0.619534
A_23_P138899	1315	COPB1	0.228513	-0.118154
A_23_P138967	6392	SDHD	0.565141	0.334576
A_23_P138975	10179	RBM7	0.32735	-0.463364
A_23_P13899	2597	GAPDH	0.363353	0.026058
A_23_P139066	50862	RNF141	0.50643	-0.040884
A_23_P139104	NA		0.383389	0.227703
A_23_P139123	710	SERPING1	1.20395	1.47458
A_23_P13914	57647	DHX37	-0.523538	-0.521267
A_23_P139143	6809	STX3	-0.955996	-1.29361
A_23_P139207	26297	SERGEF	0.70595	0.983097
A_23_P139228	23647	ARFIP2	0.23496	-0.133949
A_23_P139260	5002	SLC22A18	0.85078	0.896678
A_23_P139265	23410	SIRT3	0.897723	1.23475
A_23_P139277	55327	LIN7C	-0.569299	-0.742752
A_23_P139295	54765	TRIM44	0.247499	0.33191
A_23_P139297	54765	TRIM44	0.130322	0.362745
A_23_P139339	80227	WDR71	0.0180303	0.448375
A_23_P139376	6188	RPS3	0.474213	0.649242
A_23_P139388	51773	RSF1	0.4592	-0.063448
A_23_P139396	51501	C11orf73	0.132976	-0.394398
A_23_P139408	7707	ZNF148	0.104146	1.62181
A_23_P139455	84872	ZC3H10	0.618416	0.506975
A_23_P139476	967	CD63	0.517887	0.684888
A_23_P139486	8099	CDK2AP1	-0.191638	-0.217046
A_23_P139500	79365	BHLHB3	-1.16612	-1.00842
A_23_P139509	51290	ERGIC2	-0.226102	-0.117186
A_23_P139547	7846	TUBA3	-0.209268	0.805249
A_23_P139558	64786	TBC1D15	0.243563	0.0530116
A_23_P139575	54458	PRR13	-0.100161	-0.59465
A_23_P13969	5829	PXN	0.365287	0.726348
A_23_P139704	1848	DUSP6	-1.0651	-0.41115
A_23_P139722	7132	TNFRSF1A	0.933924	0.942664
A_23_P139820	4891	SLC11A2	-0.159105	0.0476046
A_23_P139825	10138	YAF2	-0.344784	-0.71698
A_23_P139895	84825	MGC5370	0.019679	0.121366
A_23_P139912	3489	IGFBP6	1.14453	1.88298
A_23_P139929	10961	ERP29	0.620983	1.13062
A_23_P139950	3839	KPNA3	-0.731781	0.182835
A_23_P139958	1024	CDK8	-0.0687777	-1.20504
A_23_P139965	387923	C13orf21	-0.152754	0.0299707
A_23_P139998	337867	PHGDHL1	0.264665	1.14464
A_23_P140029	5412	UBL3	-0.50192	0.232519
A_23_P140035	11193	WBP4	-0.278218	-0.758418
A_23_P140050	55578	FAM48A	-0.0587987	-0.305795
A_23_P140069	26224	FBXL3	0.483599	-0.129142
A_23_P140088	79621	RNASEH2B	-0.0391068	-0.484289
A_23_P140111	4140	MARK3	0.0268391	0.226676
A_23_P140115	51382	ATP6V1D	-0.376638	-0.402693
A_23_P140146	83982	FAM14A	0.1256	-0.208454
A_23_P140154	26175	C14orf109	-0.564835	-1.08484
A_23_P140170	10484	SEC23A	0.121376	-0.410946
A_23_P140207	5106	PCK2	0.72106	1.33821
A_23_P140241	57680	CHD8	0.78042	1.17368
A_23_P140256	4860	NP	-2.03807	-0.778544
A_23_P14026	1389	CREBL2	0.366029	0.432942
A_23_P140301	5684	PSMA3	-0.0388494	-0.447179
A_23_P140309	93487	C14orf32	-0.325926	-0.538718
A_23_P140328	9147	SDCCAG1	0.0898475	-0.290307
A_23_P140394	4776	NFATC4	0.769461	0.860264
A_23_P140405	1112	CHES1	0.691848	1.65425
A_23_P140423	4707	NDUFB1	0.0727169	-0.588816
A_23_P140427	51466	EVL	1.33366	1.14756
A_23_P140511	10845	CLPX	0.353635	0.231672
A_23_P140515	80213	TM2D3	0.78334	0.842261
A_23_P140527	27023	FOXB1	-0.62108	-1.58713
A_23_P140562	64927	TTC23	0.482433	1.0247
A_23_P140563	64927	TTC23	0.311135	0.862
A_23_P140602	51335	NGRN	-0.15847	1.03456
A_23_P14062	57122	NUP107	-0.82528	-0.61678
A_23_P140630	79748	LMAN1L	0.011672	-0.0348392
A_23_P140648	23191	CYFIP1	0.415697	0.0486035
A_23_P140668	3419	IDH3A	-0.625673	-1.42717
A_23_P140698	55192	DNAJC17	0.289111	0.528866
A_23_P140705	90417	C15orf23	-1.56344	-1.55737
A_23_P14072	3856	KRT8	-0.0929255	-0.0999915
A_23_P140725	9742	IFT140	0.815325	0.748994
A_23_P140738	9780	FAM38A	-0.312056	-0.278429
A_23_P140748	65009	NDRG4	0.845868	0.416423
A_23_P140807	5699	PSMB10	0.795597	0.486851
A_23_P14083	347902	AMIGO2	-0.38612	-1.84629
A_23_P140848	10200	MPHOSPH6	-0.331267	-0.313345
A_23_P140907	58986	TMEM8	-0.140925	0.18222
A_23_P140916	2734	GLG1	0.61812	1.51547
A_23_P140960	4706	NDUFAB1	-0.24096	-0.46522
A_23_P140978	10127	ZNF263	0.0607676	0.385334
A_23_P140994	11269	DDX19B	0.0625885	0.299742
A_23_P141005	267	AMFR	0.1256	0.160323
A_23_P141029	1327	COX4I1	0.341141	0.0876778
A_23_P141032	1327	COX4I1	-0.0233131	-0.235526
A_23_P141044	146542	ZNF688	0.519781	0.684669
A_23_P14105	1102	RCBTB2	0.996564	-0.0551732
A_23_P141055	7041	TGFB1I1	0.388098	0.576604
A_23_P141100	23536	ADAT1	-0.676175	-0.543334
A_23_P141126	2584	GALK1	0.404695	0.348987
A_23_P141146	84961	FBXL20	0.5516	0.0794458
A_23_P141180	146691	TOM1L2	-0.0765041	0.0209273
A_23_P141194	3396	ICT1	-0.840196	-0.782186
A_23_P141208	25979	DHRS7B	-0.398819	0.0688669
A_23_P141248	63826	SRR	-0.356284	-0.681009
A_23_P141302	7566	ZNF18	0.853568	0.778719
A_23_P141315	54475	NLE1	-0.4668	-0.148545
A_23_P14132	2963	GTF2F2	-0.518999	-0.070884
A_23_P141329	6198	RPS6KB1	0.119437	-0.561361
A_23_P141345	4356	MPP3	-0.749497	-0.875384
A_23_P141346	4356	MPP3	-0.802339	-1.03345
A_23_P141362	2535	FZD2	0.485778	0.0798554
A_23_P141376	284119	PTRF	-0.577333	-0.242105
A_23_P141389	6155	RPL27	0.513123	0.706286
A_23_P141394	55062	WIPI1	1.05928	0.637188
A_23_P141405	4831	NME2	0.472929	0.687953
A_23_P141479	6830	SUPT6H	0.271167	0.154046
A_23_P141484	55731	C17orf63	-0.11432	-0.193737
A_23_P141520	124944	C17orf49	0.636978	0.345803
A_23_P141549	6201	RPS7	0.498477	0.724532
A_23_P14157	22873	DZIP1	0.353806	-0.136373
A_23_P141606	642	BLMH	0.0188213	-0.117506
A_23_P141636	9775	EIF4A3	-0.32236	-0.311856
A_23_P141651	9611	NCOR1	0.181389	0.4482
A_23_P141656	1819	DRG2	0.107221	-0.141548
A_23_P141688	11031	RAB31	0.373164	0.850331
A_23_P141699	84552	PARD6G	-0.510761	-1.33747
A_23_P141715	25941	C18orf10	0.124682	0.328923
A_23_P141717	25941	C18orf10	0.35207	0.0466121
A_23_P141738	6760	SS18	-0.308903	0.283345
A_23_P141764	8774	NAPG	-0.554064	-1.5531
A_23_P141770	8774	NAPG	-0.706932	-0.214873
A_23_P141779	30827	CXXC1	0.279315	0.548927
A_23_P141785	NA		1.21694	0.97876
A_23_P14184	55901	THSD1	-0.259433	-0.473186
A_23_P141847	9040	UBE2M	-0.227238	-0.317656
A_23_P141856	27300	ZNF544	-0.375115	-0.755449
A_23_P141863	27300	ZNF544	-0.515184	-0.892619
A_23_P141866	7693	ZNF134	0.0680101	0.164599
A_23_P141893	147699	FLJ40125	0.685745	0.484475
A_23_P141917	7297	TYK2	0.211958	0.405017
A_23_P141946	8425	LTBP4	1.56821	1.89283
A_23_P141960	29946	SERTAD3	0.20745	-0.155489
A_23_P141965	93323	NY-SAR-48	-1.2317	-1.49398
A_23_P141974	7171	TPM4	-0.477769	-0.954945
A_23_P141992	374875	HSD11B1L	0.777113	1.11471
A_23_P142018	26121	PRPF31	-0.261532	-0.631858
A_23_P142022	26121	PRPF31	-0.153395	-0.0519795
A_23_P142031	646643	LOC646643	-0.212457	-0.77335
A_23_P142045	7001	PRDX2	0.377377	-0.0175253
A_23_P142055	255809	LOC255809	0.0841355	-0.417025
A_23_P142075	54	ACP5	0.262719	0.0537962
A_23_P142146	6141	RPL18	0.517785	0.637053
A_23_P142154	83743	GRWD1	-0.952631	-1.26793
A_23_P142187	64344	HIF3A	-0.695667	-1.2788
A_23_P142197	NA		-0.0625028	-0.262097
A_23_P142255	56961	SHD	-0.253842	-0.525223
A_23_P142272	54623	PAF1	0.0811758	0.871327
A_23_P142289	2767	GNA11	-0.359764	0.166952
A_23_P142294	23474	ETHE1	0.043546	-0.12409
A_23_P142304	2872	MKNK2	0.752819	1.20853
A_23_P142310	2872	MKNK2	0.95213	1.24147
A_23_P142322	1153	CIRBP	0.330076	0.0290153
A_23_P142325	51343	FZR1	0.142449	-0.321396
A_23_P142335	5670	PSG2	0.112851	0.077452
A_23_P142380	10270	AKAP8	-0.668305	-1.10956
A_23_P142395	NA		0.00468065	0.247258
A_23_P142407	94039	ZNF101	-0.832638	-1.36733
A_23_P142421	9757	MLL4	0.32006	0.241179
A_23_P142424	79713	TMEM149	0.00468887	-1.00741
A_23_P142447	4542	MYO1F	0.0244409	-0.250531
A_23_P142455	22933	SIRT2	0.327738	0.128266
A_23_P142475	6234	RPS28	0.458457	0.673221
A_23_P142506	4616	GADD45B	-0.771985	0.190434
A_23_P142533	1281	COL3A1	1.45314	1.38051
A_23_P142560	9839	ZFHX1B	0.518799	0.986443
A_23_P142590	80895	ILKAP	-0.211506	0.169668
A_23_P142616	57448	BIRC6	0.130003	-0.25354
A_23_P142631	2281	FKBP1B	-0.203256	-0.897558
A_23_P142634	29081	METTL5	0.0193257	-0.582089
A_23_P142671	130557	ZNF513	0.0166905	0.272298
A_23_P142676	23549	DNPEP	0.154106	0.637905
A_23_P142688	79137	C2orf17	0.319294	0.82173
A_23_P142708	81562	LMAN2L	0.239868	0.0242018
A_23_P142714	8604	SLC25A12	0.0106799	0.512312
A_23_P142724	6168	RPL37A	0.476252	0.684047
A_23_P14273	79038	ZFYVE21	0.515161	1.53254
A_23_P142750	5610	EIF2AK2	0.246305	1.30463
A_23_P142776	8665	EIF3S5	0.639466	0.949053
A_23_P142796	55679	LIMS2	0.795083	1.0766
A_23_P142804	55498	PRO2900	-0.190935	-1.41733
A_23_P142835	1639	DCTN1	0.252888	0.0906925
A_23_P14284	10490	VTI1B	-0.336967	-0.0399998
A_23_P142849	390	RND3	-0.509141	-0.612516
A_23_P142878	84913	ATOH8	-1.48293	-2.09785
A_23_P142918	205327	FLJ38973	-0.529724	-0.689682
A_23_P142950	26058	TNRC15	0.540655	0.56726
A_23_P142994	129831	DRB1	0.0184912	-0.0792117
A_23_P143016	10865	ARID5A	1.25511	1.00466
A_23_P14302	79686	C14orf139	1.44652	1.504
A_23_P143047	90423	ATP6V1E2	0.888814	0.928222
A_23_P143083	54867	FLJ20254	-0.0394553	-0.405497
A_23_P143089	4358	MPV17	0.835444	0.423477
A_23_P1431	657	BMPR1A	0.0181249	-0.215607
A_23_P143120	6868	ADAM17	0.103958	0.553333
A_23_P143127	27436	EML4	0.164383	0.0258313
A_23_P143143	3398	ID2	-0.731675	-0.452755
A_23_P143147	10732	TCFL5	0.653343	0.186258
A_23_P143190	4605	MYBL2	-0.604755	-0.60481
A_23_P143218	10005	ACOT8	0.0388352	-0.626322
A_23_P143242	1051	CEBPB	0.163611	0.478303
A_23_P143274	80023	NRSN2	-0.197534	-0.329995
A_23_P143285	NA		0.85654	0.965995
A_23_P143303	64601	VPS16	0.298177	0.376342
A_23_P143374	22981	RP4-691N24.1	0.815544	1.83278
A_23_P14340	9692	KIAA0391	-0.651248	-1.3189
A_23_P143414	140823	C20orf52	-0.26409	-1.00441
A_23_P143446	54148	MRPL39	-0.567252	-1.23581
A_23_P143461	337882	KRTAP19-1	-0.225092	-0.278438
A_23_P143474	539	ATP5O	0.469845	0.140797
A_23_P143484	51227	PIGP	0.0597366	-0.299132
A_23_P143514	84739	C21orf122	0.52576	0.625931
A_23_P143551	529	ATP6V1E1	-0.0791426	0.44606
A_23_P143569	85359	DGCR6L	0.305891	0.583266
A_23_P143580	84861	KLHL22	0.732081	0.891462
A_23_P143643	84164	ASCC2	0.189379	0.963313
A_23_P143676	NA		-0.144234	-0.504548
A_23_P14369	22830	ZNF409	0.311554	1.00934
A_23_P143713	60489	APOBEC3G	0.895059	0.493351
A_23_P143748	23170	TTLL12	-0.863422	-0.899602
A_23_P143817	4638	MYLK	0.399689	0.992883
A_23_P143845	25976	TIPARP	-1.43185	-1.79838
A_23_P143867	7110	TMF1	0.45521	-0.291713
A_23_P143885	50650	ARHGEF3	2.02032	1.4001
A_23_P14389	22985	ACIN1	-0.126559	0.289312
A_23_P143906	4291	MLF1	0.422673	0.559442
A_23_P143916	27032	ATP2C1	-0.270336	0.159752
A_23_P143935	80235	PIGZ	0.786839	1.3447
A_23_P143958	200916	RPL22L1	0.484607	0.199367
A_23_P143964	9467	SH3BP5	1.44641	1.51343
A_23_P143981	2199	FBLN2	1.30097	1.87069
A_23_P143987	10533	ATG7	-0.0631406	-0.714394
A_23_P144054	5580	PRKCD	-0.0437059	0.139865
A_23_P144071	1294	COL7A1	0.657457	0.295994
A_23_P144096	1154	CISH	0.733245	-0.102311
A_23_P144113	2771	GNAI2	0.409567	0.0473855
A_23_P144145	54165	DCUN1D1	0.0414483	0.245094
A_23_P144151	54165	DCUN1D1	0.156839	0.515748
A_23_P144165	9666	DZIP3	0.426962	0.422211
A_23_P144179	1371	CPOX	-0.262617	-0.939451
A_23_P144188	9197	SLC33A1	-0.288462	-0.891053
A_23_P144224	7095	TLOC1	0.235594	0.273859
A_23_P144244	NA		-1.57131	-2.5173
A_23_P144257	10920	COPS8	-0.109021	-0.437728
A_23_P144264	9868	TOMM70A	0.158484	-0.0977612
A_23_P144294	23244	SCC-112	-0.442533	-0.179894
A_23_P144311	5431	POLR2B	0.22677	0.0603193
A_23_P14432	NA		-0.0286462	-0.0391208
A_23_P144348	9353	SLIT2	0.340643	0.818676
A_23_P144357	166785	MMAA	0.287828	-0.365166
A_23_P144369	266812	NAP1L5	-0.805501	-0.905776
A_23_P144378	26057	ANKRD17	-0.496398	0.715824
A_23_P144384	51809	GALNT7	-0.0724357	-0.61754
A_23_P144453	93621	MRFAP1	0.0128756	0.633656
A_23_P144458	817	CAMK2D	-0.230858	0.084293
A_23_P144465	9061	PAPSS1	0.38681	0.469454
A_23_P144497	6189	RPS3A	0.467543	0.665827
A_23_P144531	80216	ALPK1	-0.0503137	0.368688
A_23_P144578	132789	GNPDA2	0.3392	0.21582
A_23_P14458	112849	C14orf149	-0.305286	-0.00576229
A_23_P144622	10007	GNPDA1	0.695659	1.69805
A_23_P144627	56123	PCDHB13	0.0543174	0.0873091
[truncated: 16,295 more rows]
